# Supplementary material for: Benefits and detriments of interdisciplinarity on early career scientists’ performance. An author-level approach for U.S. physicists and psychologists
Source: PLoS One. 2022 Jun 30;17(6):e0269991. doi: 10.1371/journal.pone.0269991 (PMC9246137; doi:10.1371/journal.pone.0269991)
Supplement: S11 File — (CSV) [file pone.0269991.s011.csv]

	author_id	gender	elite	career_start	n_items_early	citation_count_cum_3_early	z_variety	z_balance	z_disparity	z_novelty	cites_early_log
0	9398	0.0	1	2011	12	183	0.05049701898053568	0.674000165728019	-1.1761167534701222	1.2842018720122368	5.214935757608986
1	9400	0.0	1	2011	11	72	-0.1981597820644125	-0.09198972722423501	-1.0068320203826149	1.0860173353389841	4.290459441148391
2	9405	1.0	1	2011	20	243	1.0451242231603284	0.10907323343489464	-0.5922852422783695	-0.965775514925281	5.497168225293202
3	9408	0.0	1	2011	7	38	0.423482220547958	0.7016738587494763	-0.9906071833689022	1.056872550534094	3.6635616461296463
4	9410	0.0	1	2011	4	75	-0.44681658310936073	0.7852503227828961	0.42697699751181334	-0.9890913427691931	4.330733340286331
5	9411	0.0	1	2011	13	114	0.5478106210704321	0.7979959635736957	-0.5785639717340758	-0.7093014086422477	4.74493212836325
6	9419	0.0	1	2011	3	29	-0.819801784676783	-0.24514706952042786	0.49272389228343944	0.11258152285565382	3.4011973816621555
7	9422	0.0	1	2011	3	56	-0.9441301851992572	-0.745712318819012	-0.3474516034634222	1.056872550534094	4.04305126783455
8	9431	0.0	1	2011	7	133	-0.6954733841543089	0.25194018428900783	-1.1946520771603912	-0.8317095048227864	4.897839799950911
9	9432	0.0	1	2011	8	49	-0.6954733841543089	0.04633464084098151	0.47323764622347925	1.0306422442096927	3.912023005428146
10	9433	1.0	1	2011	13	55	0.17482541950300978	0.007437115434282713	-0.8609728449601046	0.2699633608020605	4.02535169073515
11	9434	0.0	1	2011	21	286	0.17482541950300978	0.45363443098196327	0.22216635970589715	-0.5379300739894938	5.659482215759621
12	9439	0.0	1	2011	2	38	-0.9441301851992572	1.0136119298168917	-0.9341815338443958	-0.8317095048227864	3.6635616461296463
13	9443	0.0	1	2011	43	1595	1.0451242231603284	-0.8312487109556884	-1.120029733658951	0.7683391809656817	7.3752557780097545
14	9444	0.0	1	2011	12	94	1.1694526236828027	0.7643293098705467	-0.4195408043381847	0.3093088202886622	4.553876891600541
15	9446	0.0	1	2011	3	31	-0.3224881825868866	0.8231548959691487	-0.5535409734467616	0.3923714569825988	3.4657359027997265
16	9447	0.0	1	2011	8	82	-0.5711449836318349	-0.09244822395561277	-0.9887668338359613	0.11258152285565382	4.418840607796598
17	9448	1.0	1	2011	12	97	0.2991538200254839	0.32961904056954155	-0.1810817501229445	0.7870751140545399	4.584967478670572
18	9449	0.0	1	2011	11	74	-0.1981597820644125	0.3607334116714226	-0.49570229088836676	-1.5399277755816165	4.31748811353631
19	9450	1.0	1	2011	5	82	-0.819801784676783	0.8743069617727771	-1.0093300101685507	-0.8491963757057206	4.418840607796598
20	9451	0.0	1	2011	7	119	-0.3224881825868866	0.2751190612289574	-0.7400103951522358	-0.1077530502693157	4.787491742782046
21	9453	0.0	1	2012	14	130	0.7964674221153802	0.45955752685004686	-1.5587728534123484	-0.8092263851161567	4.875197323201151
22	9457	0.0	1	2012	24	620	-0.44681658310936073	-0.8650651199612165	-0.8078635554816691	0.5759836012534066	6.431331081933479
23	9458	1.0	1	2012	3	9	-0.6954733841543089	0.6327760570529497	-0.540090273010881	1.056872550534094	2.302585092994046
24	9462	0.0	1	2011	39	1166	2.91005023099744	0.10876029819411695	-0.034984161022511374	-0.28289078788147076	7.062191632286556
25	9463	0.0	1	2011	22	231	1.666766225772699	-0.14441893808035441	-0.33672637365256	0.7325705814324072	5.44673737166631
26	9464	0.0	1	2011	34	223	-0.5711449836318349	-1.863060548008648	0.0064303085629822156	-0.5129103971877572	5.4116460518550396
27	9465	1.0	1	2011	3	12	-0.819801784676783	0.5138859367415902	1.333729455955561	-0.14972154038835733	2.5649493574615367
28	9468	0.0	1	2012	3	16	-0.819801784676783	0.5138859367415902	-1.1093738166989915	-0.8841701174715886	2.833213344056216
29	9471	0.0	1	2012	24	265	-0.9441301851992572	-0.42807492524014495	0.9312351133121758	-0.4528273023592147	5.583496308781699
30	9480	0.0	1	2012	21	192	-0.1981597820644125	-0.5674031730798152	-0.26524074866263514	0.15921317854347786	5.262690188904886
31	9481	0.0	1	2012	44	458	0.05049701898053568	-3.3595685512332976	-0.3633246513284914	-0.2546427656859618	6.129050210060545
32	9483	0.0	1	2012	27	144	0.7964674221153802	-0.8791420508667387	-0.45273120973054	-0.516945828929973	4.976733742420574
33	9486	0.0	1	2012	16	258	0.17482541950300978	0.2778402343840717	-0.8268217171647533	0.21750274815325826	5.556828061699537
34	9489	1.0	1	2012	8	102	-0.5711449836318349	-0.43562310975683405	-1.0266157290499547	1.0044119378852918	4.634728988229636
35	9491	0.0	1	2012	7	214	-0.3224881825868866	-0.30086291699101475	-0.13026640795397892	-0.20967652627270292	5.3706380281276624
36	9497	0.0	1	2011	12	1438	-0.44681658310936073	0.805633298160901	0.24662236180341313	-0.16720841127129155	7.271703706887368
37	9498	0.0	1	2012	2	19	-0.9441301851992572	0.25194018428900783	2.3377093633353687	-0.7267882795251819	2.995732273553991
38	9499	0.0	1	2012	71	937	4.1533342362221815	0.15690203520733795	-0.764391130018694	-0.3973356320907038	6.843749949006225
39	9500	0.0	1	2012	15	440	-0.3224881825868866	0.4648032472492864	0.26126460985664285	-0.4015324811026079	6.089044875446846
40	9501	0.0	1	2012	2	548	-0.9441301851992572	1.0136119298168917	-0.9474062346526335	0.5322664240460716	6.3080984415095305
41	9502	0.0	1	2012	90	967	1.2937810242052767	-2.7597869284274394	-1.3425211710648965	-1.0677822617423964	6.875232087276577
42	9504	0.0	1	2011	31	865	0.05049701898053568	-0.6608132804175032	0.4217968310619513	0.40574377001072537	6.763884908562435
43	9505	0.0	1	2012	18	380	-0.6954733841543089	-1.3485996961571436	1.1431559917945904	-0.6630861070230648	5.942799375126701
44	9506	0.0	1	2012	41	1474	-0.44681658310936073	-0.9889774850434854	0.8938180209970857	-0.3014825984081068	7.29641326877392
45	9507	0.0	1	2012	3	64	-0.44681658310936073	1.0136119298168917	-0.6199425405898297	0.16504213550445604	4.174387269895637
46	9509	0.0	1	2012	21	362	0.9207958226378544	0.3611344828206902	-0.59447582996882	0.14405789044493486	5.8944028342648505
47	9512	1.0	1	2012	34	1263	-0.44681658310936073	-4.253449308095792	0.02525401950837981	-2.169455127367243	7.142036574706803
48	9516	0.0	1	2011	26	345	-0.1981597820644125	-2.313492692447514	0.09777916559647816	0.23657933457100433	5.846438775057725
49	9517	0.0	1	2011	38	528	-0.3224881825868866	-1.296600437711919	1.3770102143180398	-0.36539294794454447	6.270988431858299
50	9524	0.0	1	2012	3	15	-0.819801784676783	0.5138859367415902	-0.9159694004173078	-0.8841701174715886	2.772588722239781
51	9525	0.0	1	2012	27	228	0.2991538200254839	-0.5809409631050524	-1.179087875870989	-0.7792488921739841	5.43372200355424
52	9527	0.0	1	2012	29	862	-0.3224881825868866	-2.324584277324817	1.1155442290735254	-0.5012076451353324	6.760414691083428
53	9529	0.0	1	2012	21	101	-0.07383138154193843	0.353185656587084	-0.3741092230153313	-0.6306104896690443	4.624972813284271
54	9532	1.0	1	2012	4	100	-0.5711449836318349	0.7313686712478202	-1.0076835907963686	1.1617937758316985	4.61512051684126
55	9533	0.0	1	2012	8	165	-0.1981597820644125	0.7710083711705756	-1.0426505390296847	0.8994907125876873	5.111987788356544
56	9534	0.0	1	2012	15	93	0.423482220547958	-0.49228288942521875	-0.05401127699280292	0.2489791157425393	4.543294782270004
57	9536	0.0	0	2012	9	49	-0.6954733841543089	-1.0997862508056664	-0.21539701071087142	1.0044119378852918	3.912023005428146
58	9537	0.0	1	2012	34	641	-0.44681658310936073	-0.7448980493410301	0.19388034040393898	-0.2594119122903985	6.464588303689961
59	9543	0.0	1	2012	72	718	4.526319437789604	0.33232373111135677	-0.8123622136466946	-1.0750684579436187	6.577861357721047
60	9544	1.0	1	2012	4	107	-0.1981597820644125	0.8511015895067195	-0.8165059972479796	1.3191756137781052	4.68213122712422
61	9545	1.0	1	2012	2	15	-0.9441301851992572	0.25194018428900783	2.3377093633353687	-0.9890913427691931	2.772588722239781
62	9548	0.0	1	2012	23	115	-0.44681658310936073	-0.0006183960007988384	0.1393424579528613	0.46814789747531305	4.7535901911063645
63	9553	0.0	1	2012	14	264	-0.1981597820644125	0.0193454811939425	-0.570027271716567	0.820799793614484	5.579729825986222
64	9555	0.0	1	2012	41	2962	1.791094626295173	-0.2530858985838565	-0.14921077542571648	-0.09507506887918847	7.993957547573565
65	9557	0.0	1	2012	41	969	-0.44681658310936073	-1.2930336988248987	-0.8128314777838156	0.8517992465433217	6.877296071497429
66	9571	0.0	1	2011	56	479	4.2776626367446555	0.5211094386920521	-0.9333177672210461	-0.3007445161955151	6.173786103901937
67	9573	0.0	1	2012	2	25	-0.819801784676783	1.0136119298168917	-0.6316191901546393	1.1093331631828962	3.258096538021482
68	9575	0.0	1	2012	18	215	1.0451242231603284	0.6519064711077421	-1.180560122183854	-0.65184454716975	5.375278407684165
69	9591	0.0	1	2011	6	32	-0.1981597820644125	0.8511015895067195	-0.3776036980232927	0.2699633608020605	3.4965075614664802
70	9607	0.0	1	2012	35	99	1.915423026817647	-0.2169817982844736	-0.5218015331353043	-0.14972154038835733	4.605170185988092
71	9617	0.0	1	2012	27	666	0.6721390215929062	-0.05165081987415009	-0.44976855333604915	-0.32459024921769825	6.502790045915623
72	9829	0.0	0	2012	3	38	-0.819801784676783	0.6428609421948832	-1.1093738166989915	-0.8317095048227864	3.6635616461296463
73	10136	1.0	1	2012	58	856	3.5316922336098107	0.06097492438012713	-0.7183357258752113	0.4158694397315417	6.75343791859778
933	13418	0.0	0	2008	4	24	-0.07383138154193843	1.0136119298168917	-0.5136410646683278	0.49729268228020324	3.2188758248682006
934	13419	0.0	0	2008	18	237	0.05049701898053568	0.26096572948188557	-0.30867636258549447	0.3224239734508627	5.472270673671475
1003	13685	0.0	0	2008	21	96	0.5478106210704321	-0.17884955566012892	-0.10047822694360949	0.16504213550445604	4.574710978503383
1056	13865	0.0	0	2008	38	183	3.034378631519914	0.42479774193279657	0.5958215389806865	-0.4924642096938652	5.214935757608986
1070	13949	0.0	0	2008	45	977	-0.1981597820644125	-2.3000779119940056	1.5320949629946692	-1.7497702261768253	6.885509670034818
1071	13950	0.0	0	2008	7	20	-0.44681658310936073	-0.5154802585088323	1.4583733559752468	1.5989655479050502	3.044522437723423
1082	13984	0.0	0	2008	14	150	-0.3224881825868866	0.4428420529815335	-0.4974552936361912	-1.2094259158941625	5.017279836814924
1083	13985	0.0	1	2008	78	1539	1.0451242231603284	-0.8144959717364272	0.26990403331675256	0.793429039189022	7.3395376954076745
1090	14023	0.0	1	2008	6	17	-0.5711449836318349	0.01381116137199319	0.08357452649030014	0.6240724961814755	2.8903717578961645
1157	14271	0.0	1	2008	80	1104	1.5424378252502249	-0.663229112887959	-0.12799725667730782	-1.6204922878637056	7.007600613951853
1158	14273	0.0	0	2008	4	11	-0.44681658310936073	0.4916321495927407	-0.3899007705123998	1.1224483163450967	2.4849066497880004
1159	14275	0.0	1	2008	35	204	1.2937810242052767	-0.7449736391506924	-0.18855271016608313	-0.9741025962981067	5.3230099791384085
1173	14318	0.0	0	2008	5	27	-0.5711449836318349	0.3459778689424555	-0.36748223903878474	1.1355634695072974	3.332204510175204
1174	14319	0.0	1	2008	21	873	0.17482541950300978	-0.5684685754679435	0.057534702700261786	-1.062536200477516	6.773080375655535
1175	14321	0.0	0	2008	10	102	-0.3224881825868866	0.06294875086213003	-0.7277426862645069	1.3519634966836065	4.634728988229636
1176	14323	0.0	0	2008	12	277	-0.3224881825868866	-0.5275033597594629	-0.6025118445371553	-0.20218215303715958	5.627621113690637
1177	14324	0.0	1	2008	8	271	-0.6954733841543089	-0.5817026536309812	-0.978578009405334	-0.9366307301203908	5.605802066295998
1178	14325	0.0	0	2008	14	202	-0.819801784676783	-0.7235784884060882	1.258947751512764	-0.07977405685662091	5.313205979041787
1192	14385	0.0	0	2008	49	262	1.915423026817647	0.3063848831793369	-0.46217289069296774	0.01042138243430218	5.572154032177765
1193	14390	0.0	0	2008	9	316	-0.1981597820644125	0.4622896444084733	-0.5449540539650384	1.1093331631828962	5.75890177387728
1194	14398	0.0	0	2008	14	113	0.05049701898053568	0.34122361932083567	-0.6482559329135311	0.7106325070519995	4.736198448394496
1195	14399	0.0	0	2008	46	443	3.4073638330873366	0.13042709881590892	-0.030729827858047894	-0.43169733337566935	6.095824562432225
1197	14408	0.0	0	2008	14	282	-0.819801784676783	-0.5153498520557379	2.465097203498563	-0.8789240562067083	5.645446897643238
1198	14409	0.0	1	2008	25	973	-0.44681658310936073	-0.06574127134140557	0.5110090650927213	-0.5015162369744428	6.881411303642535
1201	14443	0.0	0	2008	20	271	0.5478106210704321	0.006998173907982096	-0.6625036404891764	1.3191756137781052	5.605802066295998
1205	14465	0.0	1	2008	46	1557	-0.3224881825868866	-0.9792523624403274	1.2838689037050408	0.28745023168499434	7.351158226430694
1206	14466	0.0	0	2008	40	259	3.2830354325648625	0.5231208755636247	-0.47643494413416004	-0.35500219857932247	5.560681631015528
1208	14495	0.0	0	2008	36	491	2.2884082283850695	-0.12316007723330996	0.44889647554649453	-0.8317095048227864	6.198478716492308
1223	14529	0.0	1	2008	4	61	-0.9441301851992572	-1.5786611923475111	-1.796904080852078	0.5847270366948739	4.127134385045092
1224	14531	1.0	1	2008	7	91	-0.1981597820644125	0.2043490340148978	-0.8497103853773562	0.5453815772082722	4.5217885770490405
1230	14548	0.0	0	2008	10	44	-0.44681658310936073	-0.14458343511015273	-0.17183831994610974	0.6896482619924783	3.8066624897703196
1231	14552	0.0	0	2008	13	534	-0.3224881825868866	-0.21271397385930313	0.4503601951089431	-0.4120246036323685	6.282266746896006
1232	14553	0.0	0	2008	10	146	0.05049701898053568	0.3285711388128996	-0.791866304557751	-1.062536200477516	4.990432586778736
1233	14555	1.0	0	2008	3	10	-0.6954733841543089	1.0136119298168917	-0.5446085656846559	2.0011635782125343	2.3978952727983707
1234	14560	0.0	0	2008	20	142	0.7964674221153802	0.6480352701260398	-0.7688130532572318	0.20001587727032444	4.962844630259907
1235	14562	1.0	0	2008	19	93	1.2937810242052767	0.3650952019128457	-0.6671780449866104	-1.198933793364402	4.543294782270004
1238	14583	0.0	0	2008	53	315	3.6560206341322847	0.18440638512375068	-0.45470974224501903	0.7873335407178341	5.755742213586912
1248	14626	0.0	0	2008	5	27	-0.819801784676783	-0.9469627897502115	-0.6526757412981841	-2.3006066589892487	3.332204510175204
1249	14627	0.0	0	2008	24	416	0.7964674221153802	-0.6549580546599513	-0.36668112151946636	-0.22841245936156068	6.0330862217988015
1250	14628	0.0	1	2008	45	2347	-0.3224881825868866	-3.9918546860586077	0.1914251466529445	0.9257210189120884	7.761319180947987
1251	14632	0.0	0	2008	20	453	0.423482220547958	-0.3425930030651897	0.4629158182363756	-0.5484221965192544	6.118097198041348
1252	14633	0.0	0	2008	6	18	-0.07383138154193843	0.42247972012595864	1.0797864580589598	-0.9785992202394325	2.9444389791664403
1253	14635	0.0	0	2008	10	53	-0.1981597820644125	0.47857189946693	0.660523806506732	-0.8317095048227864	3.9889840465642745
1254	14637	0.0	0	2008	11	71	0.05049701898053568	-0.4954577496280486	-0.44265789660381843	0.815553732349604	4.276666119016055
1268	14697	0.0	0	2008	17	145	1.666766225772699	0.739021352787035	-0.30136140552764806	-0.20218215303715958	4.983606621708336
1269	14698	0.0	0	2008	66	1350	1.791094626295173	-1.1988820820559574	0.4930848636297381	-0.5115652532736855	7.208600337960199
1270	14705	0.0	0	2008	6	48	-0.819801784676783	0.6932376853447253	-0.530890388437425	-1.0940125680667976	3.8918202981106265
1274	14717	0.0	0	2008	16	412	-0.819801784676783	-0.6787434624726566	2.465097203498563	-0.9843221961647564	6.023447592961033
1275	14721	1.0	1	2008	10	81	-0.44681658310936073	-1.2755283380905238	-0.6113644642338569	0.820799793614484	4.406719247264253
1276	14726	0.0	1	2008	40	203	1.915423026817647	0.36551492683650005	-0.155126077174597	-0.10891884166151113	5.318119993844216
1277	14730	0.0	0	2008	3	10	-0.5711449836318349	0.6683234111228628	-0.537612161426459	1.1617937758316985	2.3978952727983707
1280	14737	1.0	1	2008	19	160	0.7964674221153802	-0.38571087951975197	-0.24927315803795908	-0.47197958951671404	5.081404364984463
1281	14738	0.0	0	2008	17	80	-0.5711449836318349	-1.2814688015600164	1.3838190044064418	-0.5451938511254819	4.394449154672439
1282	14739	1.0	1	2008	6	282	-0.44681658310936073	0.4164683993479291	0.34759334782225687	0.6896482619924783	5.645446897643238
1283	14743	0.0	0	2008	14	266	-0.5711449836318349	-3.044047995766867	3.950270391023615	2.0011635782125343	5.58724865840025
1284	14744	1.0	0	2008	4	22	-0.819801784676783	-0.04111907058048043	-0.15925449191175364	0.7945694872900828	3.1354942159291497
1294	14775	0.0	0	2008	16	304	0.423482220547958	0.11472379782900817	-0.2034084029632119	1.2798301542915034	5.720311776607412
1295	14776	0.0	0	2008	17	46	0.17482541950300978	-0.21420997155843485	-0.5906833341513013	1.5691350034576923	3.8501476017100584
1296	14777	0.0	0	2008	14	282	-0.3224881825868866	0.37129295557640457	-0.5829876212102827	1.056872550534094	5.645446897643238
1300	14786	0.0	0	2008	14	299	-0.6954733841543089	-1.1741526756784464	1.6351159940285467	0.16504213550445604	5.703782474656201
1301	14789	0.0	0	2008	4	11	-0.3224881825868866	0.8231548959691487	0.09656852513028874	-0.8666832465886544	2.4849066497880004
1302	14799	0.0	1	2008	2	81	-0.819801784676783	1.0136119298168917	2.465097203498563	-1.0940125680667976	4.406719247264253
1303	14800	0.0	0	2008	26	446	0.05049701898053568	-0.2552924531933586	-0.565793120680536	1.1158907397639966	6.102558594613569
1304	14801	0.0	0	2008	7	56	-0.3224881825868866	0.21031898871300533	-0.6644002398730526	0.3923714569825988	4.04305126783455
1305	14803	0.0	0	2008	2	7	-0.819801784676783	0.5138859367415902	-0.6565844175068034	1.056872550534094	2.0794415416798357
1306	14807	0.0	0	2008	6	50	-0.1981597820644125	0.536431804685788	0.4452759243014625	-0.7005579732007807	3.9318256327243257
1308	14810	0.0	0	2008	26	577	-0.6954733841543089	-3.886592771005057	1.1450657859520466	-1.198933793364402	6.359573868672378
1309	14817	0.0	1	2008	6	85	-0.5711449836318349	-0.39232958669125484	0.9500789241635074	-1.9753508605666747	4.454347296253507
1310	14819	0.0	1	2008	4	20	-0.819801784676783	-0.04111907058048043	1.9863063382728865	-2.32683696531365	3.044522437723423
1311	14832	0.0	0	2008	24	368	0.2991538200254839	0.3731858660248243	-0.6544690445601024	0.0018313405970711613	5.910796644040527
1315	14846	0.0	0	2008	4	47	-0.3224881825868866	1.0136119298168917	-0.5090286070087514	1.791321127617325	3.871201010907891
1316	14847	1.0	0	2008	29	425	1.5424378252502249	0.3583340637709124	0.5270625955011274	0.35521185635636415	6.054439346269371
1317	14862	0.0	0	2008	10	58	0.7964674221153802	0.7387088470326351	-0.07020660607194842	0.12757026932674048	4.07753744390572
1318	14863	0.0	1	2008	14	103	-0.3224881825868866	-0.6332937158531755	-0.2674239258323969	0.7645919943479103	4.6443908991413725
1319	14864	0.0	0	2008	6	19	-0.5711449836318349	0.5774739481923707	-0.03863029980550859	0.7211246295817594	2.995732273553991
1320	14869	0.0	1	2008	4	30	-0.44681658310936073	1.0136119298168917	0.34217804925116685	-0.018570008766351762	3.4339872044851463
1321	14870	0.0	0	2008	12	110	-0.5711449836318349	-0.6231150135283077	0.022570646577913127	0.9414592027067289	4.709530201312334
1322	14871	0.0	0	2008	37	240	1.4181094247277508	-0.18270167766536266	-0.32104417915304967	-0.9051543625311094	5.484796933490655
1323	14880	0.0	0	2008	2	2	-0.6954733841543089	1.0136119298168917	0.2726055200459832	0.2699633608020605	1.0986122886681098
1324	14886	0.0	0	2008	20	405	0.17482541950300978	0.023856125280595893	-0.7487474083076343	1.3401598588376262	6.0063531596017325
1325	14888	0.0	0	2008	26	399	2.2884082283850695	0.006171041036909827	0.5526886628551243	-0.6463486734636852	5.991464547107982
1326	14889	0.0	0	2008	2	5	-0.6954733841543089	1.0136119298168917	-0.28857598257315403	1.8962423529149297	1.791759469228055
1331	14913	1.0	1	2008	15	338	-0.819801784676783	-1.3977058234011466	0.9309527030262091	-0.7697105989651111	5.82600010738045
1333	14933	0.0	0	2008	14	80	1.1694526236828027	0.7831554353282187	-0.7150636519784785	-1.6251762711359201	4.394449154672439
1334	14940	0.0	0	2008	13	30	0.423482220547958	0.5891229867366551	1.3013726258114289	-0.08295348792624538	3.4339872044851463
1335	14945	0.0	0	2008	2	0	-0.819801784676783	0.5138859367415902	-0.15925449191175364	1.6863999023197207	0.0
1336	14946	0.0	0	2008	2	4	-0.6954733841543089	1.0136119298168917	0.19854777787057148	0.7421088746412806	1.6094379124341003
1338	14963	0.0	0	2008	4	19	-0.3224881825868866	0.741733803964269	-1.0513081833565243	-0.2546427656859618	2.995732273553991
1339	14964	0.0	0	2008	13	43	-0.07383138154193843	-0.4114576972283427	-0.8154133851442373	0.9185672990054333	3.784189633918261
1340	14965	0.0	0	2008	17	115	-0.44681658310936073	0.22368280959248635	-0.44781056371665096	-0.6043801833446432	4.7535901911063645
1341	14969	0.0	0	2008	31	336	2.6613934299524917	0.33767314445593755	0.9077759615749458	0.3524014663930353	5.820082930352362
1344	14987	0.0	0	2008	28	887	0.05049701898053568	0.008741913710038546	-0.6113555519761906	1.2765513660009533	6.78897174299217
1345	14988	0.0	0	2008	4	26	-0.44681658310936073	0.7072063400108395	-0.9822188968357229	-0.8317095048227864	3.295836866004329
1346	14993	0.0	0	2008	30	203	0.6721390215929062	-0.3836258992130904	-0.20346545311973332	0.6924093468687312	5.318119993844216
1347	14996	0.0	0	2008	21	111	1.0451242231603284	-0.21910802334410304	-0.5702130617145432	0.7898003406856461	4.718498871295094
1348	14997	0.0	0	2008	5	10	0.2991538200254839	0.9138376071372201	-0.5408053794801982	0.3617694329374644	2.3978952727983707
1349	15002	0.0	0	2008	24	1151	0.05049701898053568	-0.05867103393119756	0.03464579691921629	-0.17595184671275846	7.049254841255837
1350	15004	0.0	0	2008	2	12	-0.6954733841543089	1.0136119298168917	-0.17200372096884045	-1.4874671629328142	2.5649493574615367
1351	15006	0.0	0	2008	5	29	0.17482541950300978	1.0136119298168917	-0.08205719107734774	-0.7005579732007807	3.4011973816621555
1352	15009	0.0	0	2008	5	81	-0.07383138154193843	0.6802351007200026	-0.33816014707787084	0.6371876493436761	4.406719247264253
1353	15016	0.0	1	2008	10	170	-0.3224881825868866	0.4960772156551966	0.1517214587281127	-0.11474779862248931	5.14166355650266
1354	15017	0.0	0	2008	57	1042	0.17482541950300978	-1.0996136539058021	-0.5095158961221589	0.9744344449431191	6.949856455000773
1355	15018	0.0	0	2008	24	259	1.2937810242052767	0.039369391791725994	-0.29085277793564634	0.8120563581730167	5.560681631015528
1356	15026	0.0	0	2008	55	1611	-0.819801784676783	-6.812477739860972	0.27072935816546395	-0.14972154038835733	7.385230923066573
1357	15036	0.0	0	2008	35	675	0.6721390215929062	-0.11288181596516984	0.270582397969901	1.0759491369518401	6.516193076042964
1358	15037	0.0	0	2008	9	21	-0.5711449836318349	-1.1985083777281171	-0.09896892189724234	0.5847270366948739	3.091042453358316
1359	15038	0.0	0	2008	26	112	1.791094626295173	0.038699206567432795	-0.5047614020823151	-0.297565085125891	4.727387818712341
1360	15039	0.0	0	2008	4	33	-0.6954733841543089	-0.5502162984480592	0.1262262310299759	1.2142543884805006	3.5263605246161616
1361	15051	0.0	0	2008	26	361	0.6721390215929062	-0.8224480381705502	1.054417557607167	0.26121992536059324	5.8916442118257715
1362	15059	0.0	0	2008	3	13	-0.819801784676783	0.5138859367415902	-0.17616851335691106	1.1617937758316985	2.6390573296152584
1363	15060	0.0	0	2008	18	187	-0.1981597820644125	0.5977194904061482	-0.30582495147980737	-0.09143197077857691	5.236441962829949
1364	15070	0.0	0	2008	6	36	-0.6954733841543089	-0.5502162984480592	1.832509668762759	-1.0940125680667976	3.6109179126442243
1365	15072	0.0	0	2008	8	22	-0.3224881825868866	0.6196701834885396	0.28302403902871226	-0.18469528215422537	3.1354942159291497
1366	15075	0.0	1	2008	15	594	-0.3224881825868866	-0.12300670984201424	-0.5150671384689472	0.2699633608020605	6.38856140554563
1367	15076	0.0	0	2008	21	104	-0.3224881825868866	-1.1739746143045307	-0.5582506448149296	0.9694381961194234	4.653960350157523
1368	15078	0.0	1	2008	26	104	1.1694526236828027	0.030885400325908027	0.5996861401366013	0.4048620790418376	4.653960350157523
1369	15083	0.0	0	2008	3	13	-0.819801784676783	0.5138859367415902	1.6550633778139718	-1.3563156313108087	2.6390573296152584
1370	15086	0.0	1	2008	13	187	1.1694526236828027	0.8388557984081453	-0.10124192618848415	-0.7005579732007807	5.236441962829949
1371	15089	0.0	1	2008	18	625	0.7964674221153802	-0.09281794763833243	1.0219008488036005	0.14596554908670997	6.439350371100098
1372	15092	1.0	0	2008	8	60	-0.819801784676783	-1.1071499119862946	-0.5362275483136478	0.6896482619924783	4.110873864173311
1373	15101	1.0	0	2008	4	54	-0.819801784676783	0.21283362483863977	-0.530890388437425	-1.198933793364402	4.007333185232471
1374	15103	0.0	0	2008	2	7	-0.819801784676783	1.0136119298168917	-0.5362275483136478	-0.4120246036323685	2.0794415416798357
1375	15105	1.0	1	2008	19	276	0.5478106210704321	-0.39395104924363333	0.07355016688889744	-0.4120246036323685	5.6240175061873385
1377	15115	0.0	0	2008	12	118	0.5478106210704321	0.6375265539520233	-0.40882731508115683	0.18835796334836807	4.77912349311153
1378	15118	0.0	0	2008	3	77	-0.44681658310936073	0.7852503227828961	-0.1327804908755863	-0.12349123406395622	4.356708826689592
1379	15119	1.0	0	2008	7	155	-0.3224881825868866	0.25262150370658437	-0.5435832589576829	0.8919963393521443	5.049856007249537
1380	15123	0.0	0	2008	4	26	-0.1981597820644125	0.8511015895067195	-0.19558970291778316	0.9869250670023579	3.295836866004329
1381	15124	0.0	1	2008	30	534	0.17482541950300978	-0.7221982927306281	-0.5226653580650016	-0.3958828766635063	6.282266746896006
1382	15128	0.0	1	2008	9	73	-0.6954733841543089	-1.643661102003443	1.6838266496909164	0.16504213550445604	4.30406509320417
1383	15136	0.0	1	2008	41	800	2.4127366289075436	-0.06778657963669059	-0.2938041329766892	-0.48696833598780037	6.68586094706836
1384	15137	1.0	0	2008	16	57	0.2991538200254839	-0.3272086048315404	0.9249513558128797	-1.5078685122962372	4.060443010546419
1385	15141	1.0	1	2008	2	13	-0.5711449836318349	1.0136119298168917	1.0449523745374132	-1.1464731807155997	2.6390573296152584
1387	15156	0.0	0	2008	10	63	-0.819801784676783	-1.0585326893258018	2.465097203498563	-0.7192939062896385	4.1588830833596715
1388	15158	0.0	0	2008	20	77	0.05049701898053568	-1.5079728781838029	0.6625552381774612	0.0863512165312527	4.356708826689592
1389	15159	0.0	1	2008	16	312	0.5478106210704321	-0.6574054382955985	0.5455615984423458	0.4798058113972694	5.746203190540153
1390	15160	0.0	0	2008	28	106	1.666766225772699	0.17284222539672103	-0.007634332712309277	0.6306300727625759	4.672828834461906
1392	15165	0.0	0	2008	38	296	0.5478106210704321	-1.4152245176282985	-0.49656022027482705	1.1093331631828962	5.6937321388027
1393	15168	0.0	0	2008	19	453	-0.5711449836318349	-0.5998159398737203	1.3838190044064418	-0.36433313758800295	6.118097198041348
1394	15172	0.0	0	2008	7	15	-0.07383138154193843	0.6290167813982708	0.35220849744403854	2.0011635782125343	2.772588722239781
1395	15182	0.0	1	2008	13	189	-0.3224881825868866	0.008926751593254225	0.9209156151474127	-0.34907186845380567	5.247024072160486
1398	15197	0.0	1	2008	12	1028	-0.44681658310936073	0.6501670976573161	1.5536563375309183	-0.11693365748285595	6.9363427358340495
1399	15198	0.0	0	2008	11	77	-0.44681658310936073	-0.6705569979536085	-0.04080061101200925	-0.39453773274943427	4.356708826689592
1402	15218	0.0	1	2008	6	63	-0.9441301851992572	1.0136119298168917	2.4781643990030835	-0.8142226339398522	4.1588830833596715
1404	15226	0.0	1	2008	2	8	-0.9441301851992572	1.0136119298168917	2.4781643990030835	-1.2251640996888031	2.1972245773362196
1405	15231	0.0	0	2008	9	93	-0.44681658310936073	0.011858421331800782	-0.6002602984941983	1.43721199223791	4.543294782270004
1406	15243	1.0	0	2008	4	10	-0.6954733841543089	0.04633464084098151	-0.9454907124552707	0.3224239734508627	2.3978952727983707
1407	15245	1.0	0	2008	6	58	-0.6954733841543089	0.505830766131635	1.5606237822327655	0.4273451987484672	4.07753744390572
1408	15257	0.0	0	2008	32	253	1.791094626295173	0.5366465472656394	-0.5183924670138044	-0.036729451606321795	5.537334267018537
1409	15258	0.0	0	2008	3	7	-0.6954733841543089	1.0136119298168917	1.9787711865408182	1.0044119378852918	2.0794415416798357
1411	15271	0.0	0	2008	64	1048	0.7964674221153802	-0.2720326933412907	-0.5215860647511014	-0.8193658312583624	6.955592608396297
1412	15272	0.0	0	2008	6	19	-0.819801784676783	-0.6695467214232139	-0.530890388437425	-1.1202428743911985	2.995732273553991
1413	15278	0.0	0	2008	2	14	-0.819801784676783	1.0136119298168917	0.16342022441927337	0.847030099938885	2.70805020110221
1414	15279	0.0	0	2008	21	321	-0.44681658310936073	-3.352889332798046	0.9514447794321698	-0.5344326998129072	5.7745515455444085
1415	15285	0.0	0	2008	15	76	0.05049701898053568	0.44878666163021547	1.6151208980778717	0.05608547846463585	4.343805421853684
1416	15297	0.0	0	2008	14	51	0.05049701898053568	-0.6428625193438353	-0.0825798771695786	0.9082341480291546	3.9512437185814275
1417	15308	0.0	1	2008	19	427	-0.6954733841543089	-0.07057036528620442	1.6291311336420713	-0.41951897686791184	6.059123195581797
1418	15309	0.0	1	2008	9	64	-0.819801784676783	-0.0767495649545077	0.9309527030262091	-0.7267882795251819	4.174387269895637
1419	15315	0.0	0	2008	5	8	-0.07383138154193843	0.4704439221633936	-0.7603758042955632	0.7683391809656817	2.1972245773362196
1420	15317	0.0	0	2008	13	231	-0.07383138154193843	0.09368868607856881	-0.8108219228373076	0.8732604062632862	5.44673737166631
1421	15318	0.0	0	2008	15	273	-0.6954733841543089	-0.14813310484236958	1.6351159940285467	0.3355391266130633	5.6131281063880705
1422	15322	0.0	1	2008	4	16	-0.6954733841543089	0.6497065918474166	-0.8834921827133837	0.5847270366948739	2.833213344056216
1423	15323	0.0	1	2008	33	604	1.2937810242052767	-0.6190254409497786	-0.37583129414987565	-0.3857942973079674	6.405228458030842
1424	15333	0.0	0	2008	54	365	3.4073638330873366	0.3952964271377524	0.05673301483408398	-0.40109530933053456	5.902633333401366
1425	15335	0.0	0	2008	4	7	-0.5711449836318349	0.40745216026683595	-0.2830708726564371	1.4415837099586435	2.0794415416798357
1426	15341	1.0	0	2008	9	49	0.6721390215929062	0.3692438548946682	-0.3875241630191319	0.9594456984720324	3.912023005428146
1427	15343	0.0	0	2008	22	80	1.915423026817647	0.2639704046235873	-0.4162574579504874	0.48934410460614286	4.394449154672439
1428	15353	0.0	0	2008	6	26	-0.3224881825868866	0.3601772868415187	1.442333838192695	0.9126058657498879	3.295836866004329
1429	15360	0.0	1	2008	15	101	-0.819801784676783	-0.605458533653304	2.465097203498563	-0.9366307301203908	4.624972813284271
1430	15363	0.0	1	2008	12	46	-0.1981597820644125	0.30798888871013697	-0.31996543925392174	1.2247465110102613	3.8501476017100584
1431	15375	0.0	0	2008	21	162	1.4181094247277508	-0.14051760842104935	0.6806526267639945	-0.8167207583517	5.093750200806762
1432	15377	0.0	0	2008	2	1	-0.819801784676783	1.0136119298168917	2.465097203498563	-0.12349123406395622	0.6931471805599453
1433	15380	1.0	1	2008	34	203	1.791094626295173	0.1464626087893576	-0.6049363814612964	-0.4469983453982365	5.318119993844216
1434	15381	0.0	1	2008	4	53	-0.819801784676783	1.0136119298168917	-0.530890388437425	-1.1727034870400008	3.9889840465642745
1435	15383	0.0	1	2008	4	32	-0.5711449836318349	0.23535214715853783	-0.1190919375023897	0.7421088746412806	3.4965075614664802
1436	15385	0.0	0	2008	12	48	0.17482541950300978	0.6465861187605594	0.7634057278164327	0.6896482619924783	3.8918202981106265
1437	15389	0.0	0	2008	17	266	0.9207958226378544	0.6851952269979928	-0.5191714579021516	-0.7942376386450704	5.58724865840025
1438	15395	1.0	0	2008	13	38	1.4181094247277508	0.8398407012499703	-0.3993360750314497	-1.2513944060132043	3.6635616461296463
1439	15396	0.0	1	2008	15	69	0.05049701898053568	-0.8640870282078106	1.1876469644256042	-1.1901903579229351	4.248495242049359
1440	15397	0.0	1	2008	6	29	-0.1981597820644125	0.3607334116714226	0.2907716589335616	-0.013323947501471466	3.4011973816621555
1441	15401	0.0	1	2008	37	315	0.423482220547958	-1.924535642252417	0.7254899304467074	0.7526009971710412	5.755742213586912
1442	15404	0.0	1	2008	2	5	-0.6954733841543089	1.0136119298168917	-0.1837531628271898	1.0044119378852918	1.791759469228055
1443	15422	1.0	0	2008	10	23	-0.5711449836318349	0.45156174980111163	0.8067077823705198	-0.272129636568896	3.1780538303479458
1444	15426	0.0	1	2008	20	131	0.5478106210704321	0.17949388631338944	-0.5684493955594344	1.3382522001958512	4.882801922586371
1445	15429	1.0	1	2008	73	981	4.526319437789604	-0.31329712962850004	0.36270518297128246	-0.9385737157740502	6.889591308354466
1447	15452	1.0	1	2008	3	12	-0.819801784676783	0.8471250617781485	0.7759206063017677	0.6896482619924783	2.5649493574615367
1448	15456	0.0	0	2008	2	38	-0.819801784676783	0.5138859367415902	0.9309527030262091	-0.7792488921739841	3.6635616461296463
1449	15457	0.0	0	2008	24	449	0.2991538200254839	-0.31950468645104135	-0.9394419548755261	-0.8916644907071319	6.1092475827643655
1450	15458	0.0	0	2008	12	74	-0.3224881825868866	-1.0238720949653004	-0.6321351062921748	0.6371876493436761	4.31748811353631
1451	15467	0.0	0	2008	8	41	0.2991538200254839	0.5597256479879299	-0.40920765920134355	1.4240968390757096	3.7376696182833684
1452	15470	0.0	1	2008	23	434	-0.3224881825868866	-2.1399791478972277	1.6547974126818934	-0.9147721415167234	6.075346031088684
1453	15488	1.0	1	2008	11	681	-0.44681658310936073	0.6457474464735975	-0.3899007705123998	1.0335567226901818	6.525029657843462
1458	15542	0.0	0	2008	7	48	-0.44681658310936073	0.4164683993479291	2.495473320016064	-0.43825490995676963	3.8918202981106265
1459	15550	0.0	0	2008	7	19	-0.5711449836318349	0.5924238501745731	4.159136199195408	-0.9261386075906302	2.995732273553991
1460	15567	0.0	0	2008	3	32	-0.1981597820644125	1.0136119298168917	-0.4994441803469928	1.2142543884805006	3.4965075614664802
1461	15570	0.0	0	2008	3	1	-0.6954733841543089	1.0136119298168917	0.02511980719415701	-1.8809217577988309	0.6931471805599453
1462	15572	0.0	0	2008	9	260	-0.5711449836318349	-0.4429146942084567	-0.7829093991766114	-0.551919570695841	5.564520407322694
1463	15576	0.0	0	2008	4	75	-0.6954733841543089	0.6327760570529497	-0.734828166540824	-1.1202428743911985	4.330733340286331
1464	15579	1.0	0	2008	60	2363	1.4181094247277508	-1.693914314620629	-0.12832377073377835	1.176366168234143	7.768110378525988
1465	15580	0.0	0	2008	9	83	-0.3224881825868866	0.729937233205375	0.27867759780120394	-2.6678309475308644	4.430816798843313
1466	15584	0.0	0	2008	8	44	0.17482541950300978	0.796285187625081	-0.24619027931885604	-1.597634449495299	3.8066624897703196
1467	15585	0.0	0	2008	27	175	0.2991538200254839	-0.7254811032130065	-0.8369551636507663	1.0778567955936151	5.170483995038151
1468	15588	0.0	0	2008	5	202	-0.44681658310936073	0.7189570768681959	-1.301528128846735	-1.2688812768961384	5.313205979041787
1469	15589	0.0	0	2008	16	170	-0.6954733841543089	-0.62060119540401	1.099951605960131	-0.17595184671275846	5.14166355650266
1470	15590	0.0	0	2008	13	77	-0.6954733841543089	-0.029099760100202782	-0.978578009405334	-1.1689563004222294	4.356708826689592
1472	15601	1.0	0	2008	3	143	-0.5711449836318349	1.0136119298168917	-0.13438339500128338	0.7421088746412806	4.969813299576001
1473	15602	0.0	0	2008	15	290	0.6721390215929062	0.5036006148416985	-0.2563181322752536	-0.30127442137378585	5.673323267171493
1474	15604	0.0	0	2008	24	190	-0.1981597820644125	-1.6428449153893092	-1.1681113204132647	0.7263706908466401	5.25227342804663
1475	15605	1.0	0	2008	42	252	2.785721830474966	0.39250520869198646	-0.6307648269850541	-0.2179203368318001	5.53338948872752
1476	15609	0.0	0	2008	9	345	-0.1981597820644125	0.4077751574909126	-0.5679783339835538	1.1692881490672413	5.846438775057725
1478	15624	0.0	0	2008	25	682	-0.07383138154193843	-0.5074690951942296	0.21874359570900753	-1.3668077538405692	6.52649485957079
1480	15633	0.0	0	2008	8	57	-0.819801784676783	-1.1071499119862946	0.44586686516332913	-2.615370334882062	4.060443010546419
1481	15646	0.0	0	2008	29	229	0.6721390215929062	-0.9201909548591228	-0.7328378747898255	1.1023384148297222	5.438079308923196
1484	15658	0.0	0	2008	7	46	-0.819801784676783	0.7461243854860538	-0.31631952946113673	1.056872550534094	3.8501476017100584
1485	15668	0.0	0	2008	12	80	-0.5711449836318349	-0.854775940774624	0.259580980621464	-1.408776243959611	4.394449154672439
1486	15669	0.0	0	2008	48	836	1.4181094247277508	-0.9996569135273121	0.3879204623996283	-0.8378813416049984	6.729824070489475
1487	15670	0.0	0	2008	9	41	0.05049701898053568	-0.11264193640012392	-0.3275717164261916	0.1213249582971211	3.7376696182833684
1488	15671	0.0	0	2008	65	318	1.791094626295173	-2.0550078934643623	-0.5003657496334432	-1.481638205971836	5.765191102784844
1489	15676	0.0	0	2008	20	157	1.2937810242052767	0.2147830899469666	0.3805463496617121	-0.012012432185251484	5.062595033026967
1490	15683	0.0	0	2008	12	103	0.17482541950300978	-0.15805632906859035	-0.5442142142885054	0.7421088746412806	4.6443908991413725
1491	15689	0.0	0	2008	24	470	-0.6954733841543089	-2.2614236377121104	-0.8815749609513543	1.0149040604150523	6.154858094016418
1492	15690	0.0	0	2008	7	21	-0.07383138154193843	0.03332457003333958	-0.3715598462319764	1.5709865544923556	3.091042453358316
1493	15691	0.0	0	2008	6	58	-0.819801784676783	-0.6695467214232139	-0.32185643482006104	-0.9366307301203908	4.07753744390572
1494	15692	0.0	0	2008	22	159	2.5370650294300177	0.6131487092760465	0.008405232304039726	0.16027298890001934	5.075173815233827
1495	15693	1.0	0	2008	37	440	2.1640798278625955	-0.7230164489870999	-0.4268727820204716	-2.169455127367243	6.089044875446846
1496	15703	0.0	0	2008	15	632	0.05049701898053568	0.6084898679412657	-1.0474282539436601	-0.800233137233505	6.450470422144176
1497	15705	0.0	0	2008	23	84	0.2991538200254839	-0.68826154314168	0.7663959830300292	-1.28728850940449	4.442651256490317
1498	15707	0.0	0	2008	17	468	-0.3224881825868866	-1.3243007773932933	0.4503601951089431	-0.7792488921739841	6.150602768446279
1499	15716	0.0	1	2008	16	138	-0.3224881825868866	-1.7346882633258398	-0.32163518968274935	-0.4854694613406915	4.9344739331306915
1500	15717	0.0	0	2008	2	2	-0.819801784676783	0.6428609421948832	0.16342022441927337	0.9519513252364895	1.0986122886681098
1501	15725	0.0	0	2008	5	41	-0.6954733841543089	-0.5817026536309812	-0.011135266802546933	1.266715001129303	3.7376696182833684
1502	15727	0.0	0	2008	57	2178	0.2991538200254839	-0.6040879137430134	0.41890119950171917	0.8050616098198434	7.68662133494462
1503	15730	0.0	0	2008	7	12	0.05049701898053568	0.6016338156016309	0.1823263938766725	-0.787992327615451	2.5649493574615367
1504	15738	0.0	1	2008	27	1503	0.2991538200254839	-0.949112361956117	1.0375752040626078	-0.26418105889483484	7.315883504509785
1505	15744	0.0	1	2008	13	291	0.05049701898053568	-0.1546181552360163	-0.24410563309149183	0.5584967303704728	5.676753802268282
1506	15745	0.0	1	2008	38	306	2.4127366289075436	0.10626897308994393	0.5713204759314956	0.017496662429699772	5.726847747587197
1507	15746	0.0	1	2008	9	718	-0.9441301851992572	-0.745712318819012	2.4781643990030835	-1.2688812768961384	6.577861357721047
1508	15747	0.0	1	2008	14	192	-0.6954733841543089	-1.1242432179951245	1.6291311336420713	-0.6380087811964396	5.262690188904886
1509	15749	0.0	1	2008	17	1468	-0.819801784676783	-2.6402122043294995	2.4818616448579824	-1.0284368022557948	7.292337176173877
1510	15752	1.0	1	2008	15	250	-0.44681658310936073	-1.5176518650825332	0.5110090650927213	-0.634982207389778	5.5254529391317835
1511	15754	0.0	1	2008	9	121	-0.9441301851992572	0.4569389919620762	2.4781643990030835	-1.0730283230072766	4.804021044733257
1512	15759	0.0	0	2008	16	85	0.9207958226378544	0.41330655932863114	0.015106506259233021	-1.351943913590075	4.454347296253507
1513	15761	0.0	1	2008	26	544	-0.819801784676783	-5.632394293977291	1.4089924123162325	0.37488458609966496	6.300785794663244
1514	15762	1.0	1	2008	35	626	0.6721390215929062	-0.8789502439082099	0.927417884718537	-0.21267427556692017	6.440946540632921
1516	15784	0.0	0	2008	2	2	-0.819801784676783	1.0136119298168917	-0.6996663197655169	0.21750274815325826	1.0986122886681098
1517	15789	1.0	1	2008	6	209	-0.6954733841543089	-1.0895252917340035	5.71925582456141	-3.0875158487212824	5.3471075307174685
1518	15790	0.0	0	2008	17	76	-0.44681658310936073	-1.9220102109121355	-0.35799874716063973	-1.1814469224814677	4.343805421853684
1519	15793	1.0	0	2008	5	12	-0.07383138154193843	0.7956065695555622	-0.4568833341668766	-0.30710337833476403	2.5649493574615367
1520	15804	0.0	0	2008	4	21	-0.5711449836318349	0.6683234111228628	-0.4820202101557955	-0.9191438592374566	3.091042453358316
1521	15808	0.0	0	2008	4	8	-0.9441301851992572	1.0136119298168917	2.4781643990030835	-1.0546671085801957	2.1972245773362196
1522	15812	0.0	0	2008	11	78	-0.1981597820644125	0.31288441308897824	0.4795696930864671	-1.1901903579229351	4.3694478524670215
1525	15820	0.0	0	2009	2	4	-0.819801784676783	0.5138859367415902	-1.1621722152109863	2.0011635782125343	1.6094379124341003
1526	15822	0.0	0	2008	8	34	-0.07383138154193843	0.4704439221633936	0.003997183617418188	-0.14972154038835733	3.5553480614894135
1527	15839	0.0	1	2008	29	604	0.05049701898053568	-0.6424876400002453	0.30655257438478095	-2.182570280529444	6.405228458030842
1528	15849	0.0	0	2008	14	72	-0.3224881825868866	0.07511521080804431	-0.649418548618179	0.712131381699108	4.290459441148391
1529	15861	0.0	0	2008	4	11	-0.6954733841543089	0.6327760570529497	-0.5469946064368383	0.40111489242406606	2.4849066497880004
1530	15862	0.0	0	2008	5	47	-0.44681658310936073	0.6659310224242948	-0.3899007705123998	0.9781816315608907	3.871201010907891
1531	15863	0.0	0	2008	5	53	-0.6954733841543089	-0.5502162984480592	-0.8815749609513543	0.847030099938885	3.9889840465642745
1532	15864	1.0	0	2008	27	192	1.666766225772699	0.1636144559091264	0.4115871032203489	-0.16823705073499334	5.262690188904886
1533	15865	0.0	0	2008	24	614	-0.1981597820644125	-0.4237238292287105	-0.2546053686387304	1.0306422442096927	6.421622267806518
1534	15867	0.0	0	2008	2	8	-0.9441301851992572	0.25194018428900783	-0.44832590085651464	-0.4120246036323685	2.1972245773362196
1535	15872	0.0	0	2008	6	502	-0.6954733841543089	0.27887852067414987	-0.978578009405334	-1.408776243959611	6.220590170099739
1536	15877	1.0	0	2008	9	97	-0.44681658310936073	-1.2858903871304446	0.7950898203953433	1.3191756137781052	4.584967478670572
1537	15881	0.0	0	2008	3	2	-0.6954733841543089	1.0136119298168917	0.6400208384662396	0.7945694872900828	1.0986122886681098
1538	15882	0.0	0	2008	22	110	2.4127366289075436	0.806399807617014	1.2211443762711625	0.022649044029135652	4.709530201312334
1539	15888	0.0	0	2008	21	124	0.423482220547958	0.033218743871744734	-0.7069443318561522	0.46481706492618274	4.8283137373023015
1540	15889	1.0	0	2008	10	129	-0.44681658310936073	0.6550081165450273	-0.34605869386809607	-0.2371558948030276	4.867534450455582
1541	15892	0.0	0	2008	4	62	-0.1981597820644125	0.8511015895067195	-0.2822025421225227	0.7421088746412806	4.143134726391533
1542	15900	0.0	0	2008	41	198	1.2937810242052767	-0.8126913212093719	-0.681457924325404	1.1072347386769439	5.293304824724492
1543	15908	0.0	0	2008	56	1860	0.05049701898053568	-2.818585472671468	0.6764865454001437	-0.5910078703165174	7.528869256642251
1544	15909	0.0	0	2008	54	591	1.2937810242052767	-1.15749198937185	0.7712804647431666	-1.2645095591754048	6.3835066348840055
1545	15912	0.0	0	2008	13	342	-0.819801784676783	0.16020823210269736	0.9309527030262091	-0.4163963213531021	5.8377304471659395
1546	15915	0.0	0	2008	36	288	1.915423026817647	0.0970532565462879	0.17948653847021198	0.091597277796133	5.666426688112432
1547	15919	0.0	0	2008	8	19	0.423482220547958	0.735130560136235	-0.17653625475342627	-1.1814469224814677	2.995732273553991
1548	15923	0.0	0	2008	4	22	-0.819801784676783	-0.24514706952042786	1.476894549847661	0.060120910206851584	3.1354942159291497
1549	15928	0.0	1	2008	23	140	1.0451242231603284	0.16181171937970795	1.6728842078981836	-0.5319345754010593	4.948759890378168
1550	15937	0.0	0	2008	2	39	-0.819801784676783	1.0136119298168917	0.3209249959381118	0.6896482619924783	3.6888794541139363
1551	15938	0.0	0	2008	31	657	-0.819801784676783	-4.515139915925136	0.9079203763515811	-2.9825946234236778	6.489204931325317
1552	15949	0.0	1	2008	13	184	-0.1981597820644125	-0.060768044337376134	-0.5488751379671474	0.6022139075778077	5.220355825078324
1553	15959	0.0	0	2008	24	166	0.423482220547958	0.28555973356055053	0.5874084877730812	-0.6940003966196805	5.117993812416755
1554	15960	0.0	0	2008	13	124	-0.5711449836318349	-0.3177751180813933	-0.8939525565404843	-1.0022064959313937	4.8283137373023015
1555	15961	0.0	0	2008	11	113	-0.07383138154193843	0.5316053506861821	-0.7523747502526582	0.9978543613041915	4.736198448394496
1556	15962	0.0	0	2008	15	158	-0.5711449836318349	-1.149137761900892	0.3594808882878572	1.083102856858495	5.0689042022202315
1557	15964	0.0	0	2008	9	37	-0.3224881825868866	0.14086021302852372	-0.466516043807341	1.0044119378852918	3.6375861597263857
1558	15979	0.0	1	2008	38	141	3.034378631519914	0.06029398002841197	-0.10897956763937505	-0.46642820193483014	4.955827057601261
1559	15980	0.0	1	2008	14	244	-0.3224881825868866	0.6555068202068751	1.1731129030544158	-0.2546427656859618	5.501258210544727
1560	15982	0.0	1	2008	9	283	-0.819801784676783	-1.5048414908636902	1.6073542442500959	-0.6743276668763797	5.648974238161206
1561	15983	0.0	0	2008	10	39	-0.6954733841543089	-1.4614825065156676	-0.4784540056709964	-1.036305894153115	3.6888794541139363
1562	15985	0.0	0	2008	9	259	-0.3224881825868866	0.5098129250603832	0.1517214587281127	0.09509465197271962	5.560681631015528
1563	15997	1.0	0	2008	13	187	-0.1981597820644125	0.05935135835325455	-0.5054778028352467	1.172285898361459	5.236441962829949
1564	15998	0.0	1	2008	50	157	2.6613934299524917	0.022580028257907336	-0.5805597103622717	-0.23255408667593994	5.062595033026967
1565	16001	0.0	0	2008	9	71	-0.1981597820644125	0.41497940769393726	-0.01689387696573629	-0.34207712010063207	4.276666119016055
1566	16004	0.0	0	2008	28	355	2.4127366289075436	0.5162906316572632	-0.04590313820906865	-1.2234154126005097	5.87493073085203
1567	16010	0.0	1	2008	43	407	3.158707032042388	0.10049875798234818	0.1342504566159549	0.5736826971898625	6.0112671744041615
1569	16035	0.0	0	2008	6	42	-0.44681658310936073	-0.29467158775089075	0.3092414983620533	1.1617937758316985	3.7612001156935624
1570	16061	0.0	0	2008	13	69	-0.44681658310936073	-0.24853413937275595	-0.19628548757131062	-0.9261386075906302	4.248495242049359
1571	16062	0.0	0	2008	4	40	-0.819801784676783	-0.24514706952042786	1.8364960601042508	-0.8317095048227864	3.713572066704308
1572	16065	0.0	0	2008	3	27	-0.5711449836318349	0.7313686712478202	-0.22198820022963311	-0.7792488921739841	3.332204510175204
1573	16066	0.0	0	2008	2	13	-0.6954733841543089	0.6327760570529497	-0.2929065770589734	0.847030099938885	2.6390573296152584
1574	16067	0.0	0	2008	3	7	-0.5711449836318349	1.0136119298168917	-0.09404539442454947	0.6896482619924783	2.0794415416798357
1575	16075	0.0	0	2008	44	246	2.1640798278625955	-0.3990568594141561	-0.46590191907953593	-0.021193039398791726	5.5093883366279774
1576	16076	0.0	0	2008	5	31	-0.5711449836318349	0.7248277249112401	-0.36443038728330035	-1.3738025021937428	3.4657359027997265
1577	16077	0.0	0	2008	4	72	-0.3224881825868866	0.4031448169645523	-0.6106689728702719	0.9126058657498879	4.290459441148391
1578	16078	0.0	0	2008	39	285	2.5370650294300177	0.38740362236491793	-0.4626058509757935	-0.25867819742817755	5.655991810819852
1579	16080	0.0	0	2008	10	49	-0.9441301851992572	-2.248988329470957	2.4781643990030835	-0.7267882795251819	3.912023005428146
1580	16081	1.0	1	2008	28	205	1.915423026817647	0.3282555695341397	-0.08681857803678954	-0.7661337390117835	5.327876168789581
1581	16082	0.0	0	2008	15	136	-0.07383138154193843	-0.05764641975443007	-0.48472963446521283	-0.6504819338541968	4.919980925828125
1582	16087	0.0	0	2008	24	451	-0.44681658310936073	-1.61108042511606	-0.4671978085329525	0.8645169708218189	6.113682179832232
1583	16090	0.0	0	2008	24	326	0.7964674221153802	-0.574470160769737	0.6607708819883872	-1.461236856608413	5.7899601708972535
1584	16096	0.0	0	2008	14	186	-0.44681658310936073	-0.28234057185684036	-0.44781056371665096	0.4798058113972694	5.231108616854587
1585	16097	0.0	0	2008	30	682	-0.6954733841543089	-0.440751564482322	1.6351159940285467	-0.4120246036323685	6.52649485957079
1586	16102	0.0	1	2008	13	225	-0.3224881825868866	-0.5397420758432965	1.0658677347714698	0.8994907125876873	5.420534999272286
1587	16104	0.0	0	2008	13	61	-0.44681658310936073	-0.5888971019995055	0.4393361271251921	0.49729268228020324	4.127134385045092
1588	16106	1.0	0	2008	2	18	-0.44681658310936073	1.0136119298168917	-0.5993541358237188	2.0011635782125343	2.9444389791664403
1589	16109	1.0	1	2008	38	770	0.17482541950300978	-3.443469414103278	-0.725408266565426	-1.9683561122135016	6.647688373563329
1590	16111	0.0	0	2008	22	94	0.2991538200254839	-0.5652631209539245	0.3308930290063952	0.9738099138401574	4.553876891600541
1591	16112	0.0	0	2008	2	5	-0.6954733841543089	1.0136119298168917	-1.157388190924299	-1.0940125680667976	1.791759469228055
1592	16120	0.0	0	2008	13	136	-0.07383138154193843	-0.06772504149125527	-0.6900676738157195	1.0778567955936151	4.919980925828125
1593	16121	1.0	0	2008	7	54	-0.3224881825868866	0.4031448169645523	0.967653844205465	-0.29398822517256346	4.007333185232471
1594	16130	0.0	0	2008	6	59	-0.5711449836318349	-0.25928014455143783	-0.34052798176861615	0.72899372147908	4.0943445622221
1595	16131	0.0	0	2008	7	22	-0.6954733841543089	-0.5817026536309812	0.4508450286739281	1.0044119378852918	3.1354942159291497
1596	16143	0.0	0	2008	12	50	0.5478106210704321	0.7063884267395328	-1.3719935324324397	-1.5032053467274546	3.9318256327243257
1597	16148	0.0	0	2008	14	524	-0.44681658310936073	-0.34215296520549676	0.5110090650927213	-0.479473962752257	6.263398262591624
1598	16156	0.0	0	2008	3	20	-0.9441301851992572	1.0136119298168917	-0.3366636392461768	-1.216420664247336	3.044522437723423
1599	16160	0.0	0	2008	9	85	-0.3224881825868866	-0.0638347039984878	-0.5918572203366426	0.03763779050022195	4.454347296253507
1600	16169	0.0	0	2008	12	176	-0.6954733841543089	-0.30113227084488753	1.6291311336420713	-0.5956367479031763	5.176149732573829
1601	16173	0.0	0	2008	2	7	-0.819801784676783	0.5138859367415902	0.7759206063017677	0.6371876493436761	2.0794415416798357
1602	16178	0.0	0	2008	9	378	-0.07383138154193843	0.6290167813982708	-0.5412084894522188	0.23061790131545884	5.937536205082426
1603	16186	1.0	1	2008	4	21	-0.3224881825868866	0.2751190612289574	-0.6426436904083772	0.9694381961194234	3.091042453358316
1604	16193	1.0	0	2008	6	10	0.05049701898053568	1.0136119298168917	1.0175258963768323	-0.027313444207818678	2.3978952727983707
1605	16200	0.0	0	2008	22	425	-0.6954733841543089	-1.1333168436504975	1.6351159940285467	-0.5798985641085358	6.054439346269371
1606	16204	0.0	1	2008	8	80	-0.44681658310936073	0.18568497892194463	0.3707047418087208	0.7595957455242144	4.394449154672439
1607	16209	0.0	0	2008	12	117	-0.44681658310936073	-1.1220197518193415	-0.908406563988174	0.9869250670023579	4.770684624465665
1608	16213	0.0	0	2008	9	41	-0.5711449836318349	0.9100751325538358	-1.5926985162211096	-0.5619120683432318	3.7376696182833684
1609	16214	1.0	0	2008	6	75	0.2991538200254839	0.8489501821225843	-0.12542720512697603	0.5322664240460716	4.330733340286331
1610	16215	0.0	0	2008	6	23	-0.3224881825868866	0.3324156438730096	-0.707839360633786	1.174908928993899	3.1780538303479458
1611	16216	0.0	0	2008	6	14	-0.44681658310936073	0.4164683993479291	0.15762763749771447	0.23498961903619212	2.70805020110221
1612	16217	0.0	0	2008	15	72	-0.5711449836318349	-0.1718314930136217	0.08357452649030014	0.8575222224686456	4.290459441148391
1613	16219	1.0	0	2008	8	21	-0.44681658310936073	0.5598789135364916	0.83264403767837	-1.810974274267095	3.091042453358316
1614	16220	1.0	0	2008	13	88	-0.819801784676783	-1.2716823122368632	0.9309527030262091	-0.7005579732007807	4.48863636973214
1615	16226	0.0	1	2008	11	146	0.2991538200254839	0.22516668453890595	-0.6384838044084793	0.6371876493436761	4.990432586778736
1616	16232	0.0	1	2008	11	118	-0.07383138154193843	0.41856014193580054	-0.8522477242078257	1.191771268773871	4.77912349311153
1617	16234	0.0	0	2008	3	55	-0.9441301851992572	1.0136119298168917	-1.04917846150404	-1.1814469224814677	4.02535169073515
1618	16238	0.0	0	2008	4	43	-0.3224881825868866	0.8285648307610496	-0.37275646415799707	1.266715001129303	3.784189633918261
1619	16239	0.0	0	2008	16	167	-0.6954733841543089	-4.047551373194758	1.6838266496909164	-1.0153216490935941	5.123963979403259
1620	16243	0.0	0	2008	8	126	-0.44681658310936073	0.7867454216766916	0.9967375854697219	-0.6874428200385803	4.844187086458591
1623	16253	0.0	0	2008	6	59	-0.07383138154193843	0.23068590637086167	-0.6482154118146517	1.2457307560697817	4.0943445622221
1624	16254	0.0	0	2008	7	58	-0.07383138154193843	0.4137711128415132	-0.573516483917526	0.4666906582350689	4.07753744390572
1625	16255	0.0	0	2008	8	81	-0.819801784676783	0.7855021465105697	-0.7941131638816521	0.2699633608020605	4.406719247264253
1626	16256	0.0	0	2008	2	1	-0.9441301851992572	0.25194018428900783	0.185640419587307	0.6896482619924783	0.6931471805599453
1627	16257	0.0	0	2008	14	42	0.5478106210704321	0.4671770238977186	-1.4096638143286346	-0.018570008766351762	3.7612001156935624
1628	16258	0.0	0	2008	10	226	0.17482541950300978	0.68416151227927	-0.2145884828078081	-0.4120246036323685	5.424950017481403
1629	16265	1.0	1	2008	19	1086	-0.6954733841543089	-4.495427160555197	0.515802945943278	1.1617937758316985	6.99117688712121
1630	16270	0.0	1	2008	34	745	-0.44681658310936073	-2.3992784249642845	3.612879704901671	-0.5652095925668711	6.61472560020376
1631	16282	0.0	0	2008	21	84	1.2937810242052767	0.24094406724859882	0.5756849442274613	0.7945694872900828	4.442651256490317
1632	16284	0.0	0	2008	11	117	0.9207958226378544	0.5716056686972218	1.674237058013573	-0.16471028685944364	4.770684624465665
1633	16286	0.0	0	2008	12	137	-0.5711449836318349	-0.38506721151761747	-0.14112812472930858	1.0306422442096927	4.927253685157205
1634	16292	0.0	0	2008	71	893	4.0290058356997065	-0.16257269306862115	0.1725981665326908	0.3570002863330277	6.795705775173514
1635	16293	0.0	0	2008	49	1138	0.6721390215929062	-0.8661961857712959	0.20355822275745028	-0.6280388910097894	7.037905963447182
1636	16295	0.0	0	2008	6	35	-0.5711449836318349	0.6428191834748146	-0.29487216111024966	1.6514261605538523	3.58351893845611
1637	16300	1.0	0	2008	24	145	1.1694526236828027	-0.4476078020978677	2.600224098313633	-1.6387958532658975	4.983606621708336
1638	16302	0.0	0	2008	3	20	-0.819801784676783	0.6428609421948832	-1.0795223173115212	-0.4120246036323685	3.044522437723423
1639	16304	1.0	0	2008	7	31	-0.3224881825868866	0.536025309629072	0.15818073752635572	-0.5300609820921736	3.4657359027997265
1640	16329	0.0	1	2008	3	15	-0.5711449836318349	1.0136119298168917	-0.34879427116716505	0.13881182918005494	2.772588722239781
1641	16335	0.0	1	2008	3	11	-0.819801784676783	0.2736052533874649	1.9863063382728865	-2.9126471398919414	2.4849066497880004
1642	16337	0.0	0	2008	14	54	-0.3224881825868866	-0.16301841278735613	1.2273445357056145	-1.418314537168484	4.007333185232471
1643	16338	1.0	1	2008	36	2228	1.791094626295173	-1.8180842779301538	0.6417040168162493	-0.7136731263629813	7.709308333385869
1644	16343	1.0	0	2008	9	128	-0.3224881825868866	0.47926365647836283	0.14022691060448544	-2.4055278842868533	4.859812404361672
1645	16344	0.0	1	2008	6	236	-0.6954733841543089	0.27887852067414987	-0.6908015319044103	0.4798058113972694	5.4680601411351315
1646	16345	0.0	1	2008	14	466	-0.5711449836318349	0.05328476534306517	0.022570646577913127	1.083102856858495	6.1463292576688975
1647	16347	1.0	1	2008	6	48	-0.07383138154193843	0.8335428509451257	-0.1870816105753694	-0.19169003050739897	3.8918202981106265
1648	16348	0.0	0	2008	8	108	-0.44681658310936073	-0.4090762475201776	0.7855746844936383	0.9519513252364895	4.6913478822291435
1649	16349	0.0	0	2008	7	81	0.05049701898053568	0.7806140779835503	-0.05617742740642368	0.025147168440983553	4.406719247264253
1651	16356	1.0	0	2008	4	159	-0.5711449836318349	1.0136119298168917	-0.3466316724073484	-1.9858429830964355	5.075173815233827
1652	16362	0.0	1	2008	7	657	-0.07383138154193843	0.465259339851821	-0.2136374149618154	1.2404846948049018	6.489204931325317
1653	16368	0.0	0	2008	12	116	0.17482541950300978	0.11459656885125714	-0.9346221275889869	0.172536508739999	4.762173934797756
1654	16369	0.0	0	2008	11	83	-0.6954733841543089	-0.9985240725909751	1.6291311336420713	-0.6533434218168588	4.430816798843313
1655	16370	0.0	1	2008	5	18	-0.9441301851992572	0.5888314779607832	2.4781643990030835	-1.0065782136521273	2.9444389791664403
1656	16372	0.0	1	2008	8	77	-0.5711449836318349	-0.7608265001367572	-0.3671228321399475	0.6371876493436761	4.356708826689592
1657	16373	0.0	1	2008	22	183	0.423482220547958	0.033218743871744734	0.6017662934818968	0.7346145014057376	5.214935757608986
1658	16382	0.0	1	2008	3	13	-0.6954733841543089	0.6327760570529497	-0.56696681424132	0.7246220037583467	2.6390573296152584
1659	16393	0.0	1	2008	21	116	1.0451242231603284	0.3099038234691849	0.2607423877956371	-0.15555049734933554	4.762173934797756
1660	16394	0.0	1	2008	14	288	-0.6954733841543089	-2.5604470378330304	2.657479567589731	-1.5268126224194158	5.666426688112432
1661	16399	0.0	0	2008	10	40	0.2991538200254839	0.13331860526155756	0.02483374866090424	-0.1077530502693157	3.713572066704308
1662	16400	0.0	1	2008	5	68	-0.07383138154193843	0.8724596474033023	-0.42734408413076974	1.2142543884805006	4.23410650459726
1663	16410	0.0	1	2008	9	73	-0.6954733841543089	0.1242634953769555	-0.6232725829975753	-0.8526937498823072	4.30406509320417
1664	16412	0.0	0	2008	2	4	-0.9441301851992572	1.0136119298168917	2.066888810615845	-2.9039037044504745	1.6094379124341003
1665	16415	0.0	0	2008	3	7	-0.44681658310936073	0.36690657780053987	-0.3899007705123998	1.2142543884805006	2.0794415416798357
1666	16424	1.0	0	2008	6	212	-0.819801784676783	-0.37667829320194046	2.465097203498563	-0.9051543625311094	5.3612921657094255
1667	16425	0.0	1	2008	52	1465	-0.07383138154193843	-2.797176166589708	0.8463509021462047	-0.6141522582498123	7.290292882446597
1668	16430	0.0	1	2008	17	333	-0.819801784676783	-0.7802409276686636	2.465097203498563	-0.8841701174715886	5.811140992976701
1669	16435	0.0	0	2008	9	166	-0.3224881825868866	0.21031898871300533	-0.42333665130967313	-1.1114994389497317	5.117993812416755
1670	16442	0.0	0	2008	8	62	-0.07383138154193843	0.7956065695555622	1.134957308308224	1.3191756137781052	4.143134726391533
1671	16443	0.0	0	2008	13	76	0.9207958226378544	0.7434364095493079	0.030936942179808566	-0.3595639909835663	4.343805421853684
1672	16461	0.0	0	2008	3	9	-0.44681658310936073	0.7072063400108395	-0.9340094368894073	0.11258152285565382	2.302585092994046
1673	16462	0.0	0	2008	5	44	-0.07383138154193843	0.763748933279241	-0.6722270193621097	0.7735852422305616	3.8066624897703196
1674	16463	1.0	0	2008	9	49	-0.5711449836318349	0.29050210528277715	-0.472141082983721	1.3191756137781052	3.912023005428146
1675	16464	0.0	0	2008	2	3	-0.819801784676783	1.0136119298168917	-0.1586364551305022	0.37488458609966496	1.3862943611198906
1676	16466	0.0	0	2008	10	970	-0.44681658310936073	0.7580475986172109	1.5536563375309183	-0.15846497582982425	6.878326468291325
1677	16468	0.0	0	2008	7	46	-0.6954733841543089	0.007543928612958818	-0.33964127558347385	-0.9261386075906302	3.8501476017100584
1678	16472	0.0	0	2008	3	15	-0.9441301851992572	0.7428043011946734	0.668796090055267	-0.5956367479031763	2.772588722239781
1679	16473	0.0	0	2008	33	422	0.5478106210704321	-0.673195586030777	-1.0850599659515054	1.0476147953607762	6.0473721790462776
1680	16475	0.0	0	2008	4	20	0.17482541950300978	1.0136119298168917	1.1108814011090007	0.4273451987484672	3.044522437723423
1681	16476	0.0	0	2008	3	6	-0.819801784676783	-0.24514706952042786	0.7759206063017677	0.9519513252364895	1.9459101490553132
1682	16485	0.0	0	2008	25	137	1.2937810242052767	0.2664910589462001	-0.005561301977053096	0.5278947063253384	4.927253685157205
1683	16491	0.0	1	2008	9	118	-0.6954733841543089	-0.8896649954451983	1.9794655675400878	-0.9995834652989536	4.77912349311153
1684	16492	0.0	0	2008	9	51	-0.6954733841543089	-1.9845385408180243	0.05775900843178578	-2.09076420839404	3.9512437185814275
1685	16494	0.0	0	2008	78	1388	-0.5711449836318349	-0.5894473140217612	1.3898488313390007	-0.28501469932474216	7.236339342754344
1686	16498	1.0	1	2008	28	2142	-0.6954733841543089	-3.787086372117365	1.7091783064002448	-1.23390753513027	7.669961995473577
1687	16499	0.0	0	2008	43	875	-0.5711449836318349	-1.1856559038245622	-0.5384701157245645	-1.2986089573971262	6.775366090936392
1688	16503	1.0	1	2008	10	291	-0.44681658310936073	0.3937717227161899	-0.6231641469111204	-0.9366307301203908	5.676753802268282
1689	16519	0.0	0	2008	3	55	-0.9441301851992572	1.0136119298168917	2.4781643990030835	-0.7617620212910499	4.02535169073515
1690	16520	0.0	0	2008	8	113	-0.5711449836318349	-0.0427656439409256	1.5016983121489802	-1.3563156313108087	4.736198448394496
1691	16529	1.0	0	2008	11	85	-0.819801784676783	-2.4783573524619533	0.9309527030262091	-1.0677822617423964	4.454347296253507
1692	16532	0.0	1	2008	9	113	-0.819801784676783	0.09906733187114601	2.465097203498563	-0.9016569883545228	4.736198448394496
1693	16534	1.0	0	2008	2	15	-0.5711449836318349	1.0136119298168917	-0.7446498579008182	2.0011635782125343	2.772588722239781
1694	16540	0.0	0	2008	3	13	-0.5711449836318349	0.3459778689424555	-0.18356296210841436	-0.7617620212910499	2.6390573296152584
1695	16552	0.0	0	2008	10	76	-0.1981597820644125	0.10279280127784605	0.6574436791979572	-0.14972154038835733	4.343805421853684
1696	16558	0.0	0	2008	12	78	-0.07383138154193843	0.6290167813982708	-0.01420949814434622	-1.7235399198524242	4.3694478524670215
1697	16563	0.0	0	2008	8	37	-0.5711449836318349	-0.8103344805060329	-0.2884159131185349	0.37488458609966496	3.6375861597263857
1698	16565	1.0	0	2008	5	115	-0.6954733841543089	0.04633464084098151	-0.627890208415763	0.6896482619924783	4.7535901911063645
1699	16568	0.0	1	2008	8	37	-0.44681658310936073	-0.2867272400088356	0.6282048018257	-0.28087307201036293	3.6375861597263857
1700	16574	0.0	0	2008	10	135	0.2991538200254839	0.09645426671837419	-0.6300070932679697	0.6896482619924783	4.912654885736052
1701	16577	0.0	1	2008	5	10	-0.3224881825868866	0.3601772868415187	-0.16153594850197942	1.476557451724512	2.3978952727983707
1702	16578	0.0	0	2008	5	44	-0.6954733841543089	0.13394980549894037	-0.10109781141321691	-1.2513944060132043	3.8066624897703196
1703	16583	0.0	1	2008	5	21	-0.1981597820644125	0.5330496447978791	0.9349013311131613	-0.39453773274943427	3.091042453358316
1704	16594	0.0	1	2008	8	36	-0.44681658310936073	-0.3133153633674012	-0.25600847376602454	0.7595957455242144	3.6109179126442243
1705	16595	0.0	1	2008	14	255	-0.07383138154193843	0.5205103575045735	-0.6438540244728672	1.2317412593634345	5.545177444479562
1706	16596	0.0	1	2008	9	59	0.05049701898053568	-0.5344659836400333	0.9667215935596437	0.46814789747531305	4.0943445622221
1707	16597	0.0	1	2008	38	166	3.034378631519914	0.1988660140203394	0.3358170448646865	-0.017027049570798668	5.117993812416755
1708	16602	0.0	0	2008	5	15	-0.5711449836318349	0.6683234111228628	1.947005424100345	1.0044119378852918	2.772588722239781
1709	16605	0.0	0	2008	15	245	0.9207958226378544	0.21708761794767872	-0.5480941875601762	0.5788980797338957	5.5053315359323625
1710	16607	0.0	1	2008	7	64	0.05049701898053568	0.8163323581510552	1.7441859078968567	-0.9366307301203908	4.174387269895637
1711	16608	1.0	1	2008	2	36	-0.819801784676783	1.0136119298168917	-0.5362275483136478	0.21750274815325826	3.6109179126442243
1712	16621	0.0	1	2008	9	22	0.17482541950300978	0.6062710189835997	-0.2699115933529377	1.1093331631828962	3.1354942159291497
1713	16639	0.0	1	2008	7	41	-0.6954733841543089	-0.7840522564648176	-0.6542581345790948	-0.7705054567325172	3.7376696182833684
1714	16640	1.0	0	2008	2	12	-0.9441301851992572	1.0136119298168917	-0.44832590085651464	0.11258152285565382	2.5649493574615367
1715	16645	0.0	1	2008	40	1608	-0.5711449836318349	-3.175749387914641	2.2708744663677876	-0.8460169446360961	7.3833681469923835
1716	16647	1.0	0	2008	40	1610	-0.07383138154193843	-2.276299356359588	0.8918975657211943	-0.5550990017654654	7.384610383176974
1717	16648	0.0	1	2008	14	184	-0.07383138154193843	-0.09055410810414935	-0.5254645671165136	0.2437330544776594	5.220355825078324
1718	16650	0.0	1	2008	15	90	0.7964674221153802	0.3331953544440934	0.3577165267849719	-0.479473962752257	4.51085950651685
1719	16651	0.0	1	2008	13	167	-0.5711449836318349	-1.9231258975149805	-0.6390323715247208	-0.7967357630569183	5.123963979403259
1720	16652	0.0	1	2008	20	229	2.2884082283850695	0.6340838451423817	0.32446534573791663	0.7496032478768235	5.438079308923196
1721	16653	0.0	1	2008	16	126	0.05049701898053568	-0.1488595433819162	0.49626478257250284	-0.21267427556692017	4.844187086458591
1722	16654	0.0	0	2008	4	141	-0.5711449836318349	0.7248277249112401	-0.13438339500128338	1.0044119378852918	4.955827057601261
1723	16655	1.0	0	2008	12	152	-0.1981597820644125	0.6664709957538272	-0.5449540539650384	1.1530503403902312	5.030437921392435
1724	16656	1.0	0	2008	46	709	1.2937810242052767	-1.2727911968326453	-0.3884213738017171	0.6610333823658588	6.565264970035361
1725	16659	0.0	0	2008	9	51	0.17482541950300978	0.6465861187605594	1.4054156551375427	0.10208940032589323	3.9512437185814275
1726	16663	1.0	0	2008	19	382	-0.07383138154193843	-1.1413290141817258	0.2933968454467781	-0.7573903035703167	5.948034989180646
1727	16665	0.0	1	2008	6	42	-0.5711449836318349	0.6683234111228628	-0.5078609101287712	0.6371876493436761	3.7612001156935624
1728	16670	1.0	0	2008	2	10	-0.819801784676783	1.0136119298168917	-1.7281183736452008	-0.8317095048227864	2.3978952727983707
1730	16675	0.0	0	2008	9	88	0.17482541950300978	0.49746583831223934	-0.5030430598833915	0.6721613911095445	4.48863636973214
1731	16676	0.0	1	2008	2	5	-0.819801784676783	1.0136119298168917	-0.530890388437425	-1.408776243959611	1.791759469228055
1732	16677	0.0	0	2008	6	34	-0.3224881825868866	0.536025309629072	-0.29855926931440546	0.7421088746412806	3.5553480614894135
1733	16681	0.0	1	2008	5	129	-0.1981597820644125	0.536431804685788	-0.5054778028352467	1.3191756137781052	4.867534450455582
1734	16683	0.0	1	2008	61	1815	0.2991538200254839	-2.810968185511335	0.6889481719296207	-0.5759640181598754	7.504391559161238
1735	16686	0.0	1	2008	5	36	-0.3224881825868866	0.741733803964269	2.3237082929974453	-0.753018585849583	3.6109179126442243
1736	16689	0.0	1	2008	8	390	-0.6954733841543089	-0.9862543307196708	0.39444220343608344	0.9519513252364895	5.968707559985366
1737	16694	0.0	0	2009	30	201	2.4127366289075436	0.4081545727089443	-0.34712674738028965	-0.36882174615688446	5.308267697401205
1738	16695	0.0	1	2008	34	491	-0.3224881825868866	-1.2093743534336747	1.3352440387395763	-0.48284643070825156	6.198478716492308
1739	16701	0.0	1	2008	10	150	0.05049701898053568	0.0731033999681979	-0.761504309716621	1.20376226595074	5.017279836814924
1740	16702	0.0	0	2008	5	26	0.05049701898053568	0.8892518993985183	0.3317445405453152	-0.3857942973079674	3.295836866004329
1741	16704	0.0	1	2008	61	2999	1.1694526236828027	-0.5557287306438814	0.8174475993077314	-0.644350173934207	8.006367567650246
1742	16710	0.0	0	2008	17	152	-0.07383138154193843	0.22644140905959156	-0.4071093835910706	0.5191512708838711	5.030437921392435
1743	16713	0.0	1	2008	37	501	1.666766225772699	0.08550730227073537	-0.20460386880133663	0.4396888723128912	6.218600119691729
1744	16716	1.0	1	2008	13	236	-0.9441301851992572	-4.847956642076307	2.4781643990030835	-1.0940125680667976	5.4680601411351315
1745	16722	0.0	0	2008	9	19	0.17482541950300978	0.8322971338141707	-0.5305555657574728	0.21750274815325826	2.995732273553991
1746	16727	1.0	1	2008	9	74	-0.1981597820644125	0.5237896570550642	0.24733445908708437	-1.0415519554179953	4.31748811353631
1749	16747	1.0	0	2008	15	55	0.7964674221153802	0.6361510808454066	-0.10596969490647834	-0.5956367479031763	4.02535169073515
1750	16750	0.0	0	2008	11	72	0.05049701898053568	0.5469557473926138	-0.6636858007769304	1.1880240821560994	4.290459441148391
1751	16758	1.0	0	2008	63	573	3.904677435177233	0.3370832007761167	-0.6705461757198699	-0.04480031509075288	6.352629396319567
1752	16760	0.0	0	2008	6	48	-0.9441301851992572	0.9579596972512798	2.4781643990030835	-1.3038550186620064	3.8918202981106265
1753	16772	1.0	0	2008	4	10	-0.44681658310936073	0.7852503227828961	-0.15840158068268229	-1.5661580819060175	2.3978952727983707
1754	16776	0.0	0	2008	3	11	-0.5711449836318349	0.6683234111228628	0.23666371584650356	-0.8666832465886544	2.4849066497880004
1755	16780	0.0	0	2008	5	79	-0.6954733841543089	-0.6176881998270322	-0.6253075263210738	0.45882156633774823	4.382026634673881
1757	16791	1.0	0	2008	5	86	-0.5711449836318349	0.17592379988954351	-0.41393203798395223	-1.5661580819060175	4.465908118654584
1758	16794	1.0	0	2008	34	143	2.91005023099744	-0.053364596208299094	0.33044505855156875	0.33196226665973616	4.969813299576001
1759	16795	0.0	0	2008	13	110	-0.5711449836318349	-0.6601268783201619	-0.12010682417736589	0.9294682055298599	4.709530201312334
1760	16796	0.0	0	2008	22	379	-0.3224881825868866	-1.5310664686124031	0.6525309830302011	0.8136460737078289	5.940171252720432
1761	16802	0.0	0	2008	3	9	-0.6954733841543089	0.6497065918474166	-1.6100070765273369	0.4273451987484672	2.302585092994046
1762	16806	0.0	0	2008	5	14	-0.6954733841543089	0.6327760570529497	2.4156537895988546	-1.3563156313108087	2.70805020110221
1763	16807	0.0	0	2008	16	70	-0.3224881825868866	-1.552547489318836	1.190997919382118	0.6896482619924783	4.2626798770413155
1764	16811	0.0	0	2008	8	38	0.05049701898053568	0.8892518993985183	0.2773385010912106	0.6634179556680773	3.6635616461296463
1765	16812	1.0	0	2008	19	225	-0.1981597820644125	-0.4113157033181477	-0.7153741808473548	1.0481291150926266	5.420534999272286
1766	16813	0.0	0	2008	6	32	-0.44681658310936073	-0.058122527501073766	-0.6213413524172908	0.616203404284155	3.4965075614664802
1767	16815	0.0	0	2008	7	22	-0.3224881825868866	0.0648477534761623	-0.6629476779042232	1.1355634695072974	3.1354942159291497
1768	16826	0.0	0	2008	26	309	0.7964674221153802	0.060771253172144366	-0.8613180738797258	-0.6702922351341639	5.736572297479192
1769	16828	0.0	0	2008	17	159	0.423482220547958	-0.3625664794284893	-1.3062537796455047	-0.7492713992318115	5.075173815233827
1770	16829	0.0	0	2008	14	170	-0.44681658310936073	0.1508141269554178	-0.030618097272741646	-1.1727034870400008	5.14166355650266
1771	16830	1.0	0	2008	21	211	-0.44681658310936073	-0.9935982038530412	0.20400585856191739	1.0393856796511602	5.356586274672012
1772	16831	0.0	0	2008	35	168	0.17482541950300978	-0.31465170952446664	0.7815637935245773	-0.17595184671275846	5.1298987149230735
1773	16841	1.0	0	2008	8	71	-0.5711449836318349	-0.24735629065209208	-0.8225844467087005	0.616203404284155	4.276666119016055
1774	16844	0.0	0	2008	4	11	-0.6954733841543089	0.6327760570529497	-0.4784540056709964	-1.3038550186620064	2.4849066497880004
1775	16858	0.0	1	2008	3	36	-0.1981597820644125	0.6194045314811537	-0.4562196353943164	1.2317412593634345	3.6109179126442243
1776	16859	0.0	1	2008	2	70	-0.3224881825868866	1.0136119298168917	-0.5829876212102827	1.2142543884805006	4.2626798770413155
1777	16860	0.0	1	2008	2	5	-0.819801784676783	0.5138859367415902	-0.31631952946113673	0.847030099938885	1.791759469228055
1778	16864	0.0	1	2008	4	22	-0.44681658310936073	0.7189570768681959	-0.10593874388256913	0.7421088746412806	3.1354942159291497
1779	16867	0.0	1	2008	25	1183	0.9207958226378544	0.40340200637821017	0.11204486579028117	-0.27795859352987384	7.076653815443951
1780	16868	0.0	1	2008	27	588	1.5424378252502249	0.3893028638339888	-0.1846899290855423	0.2094318846688268	6.3784261836515865
1781	16869	1.0	0	2008	6	20	-0.07383138154193843	0.7956065695555622	0.15062602229160432	-0.4776003694433713	3.044522437723423
1782	16870	0.0	0	2008	7	272	-0.44681658310936073	0.7072063400108395	-0.6989433187269812	0.007660297558049352	5.60947179518496
1783	16871	1.0	0	2008	4	22	-0.819801784676783	0.5138859367415902	0.7759206063017677	0.6371876493436761	3.1354942159291497
1784	16876	0.0	1	2008	6	82	-0.5711449836318349	0.23535214715853783	0.2710715138170405	-2.248146046340447	4.418840607796598
1785	16877	0.0	0	2008	5	33	-0.819801784676783	0.1346353290400728	0.7759206063017677	0.820799793614484	3.5263605246161616
1786	16878	0.0	0	2008	14	207	-0.5711449836318349	-0.19870760928321873	-0.13438339500128338	0.9869250670023579	5.337538079701318
1787	16884	0.0	0	2008	13	229	-0.44681658310936073	-0.04265832716280752	0.8805939641025063	1.1617937758316985	5.438079308923196
1788	16886	0.0	1	2008	2	21	-0.9441301851992572	1.0136119298168917	1.9253434501339217	0.16504213550445604	3.091042453358316
1789	16889	0.0	0	2008	9	204	0.17482541950300978	0.8038223966013375	-0.2826017784956071	0.13006839373858764	5.3230099791384085
1790	16890	0.0	0	2008	17	180	0.5478106210704321	0.2502868585817743	-0.13159629012642843	-1.2382792528510036	5.198497031265826
1791	16893	0.0	0	2008	7	16	-0.1981597820644125	0.7710083711705756	1.4689909158569456	-1.688566178086556	2.833213344056216
1792	16895	0.0	0	2008	65	612	4.1533342362221815	-0.6493633406755193	0.3698944530019184	-1.843449891621115	6.418364935936212
1793	16902	0.0	0	2008	5	54	-0.5711449836318349	0.7313686712478202	-0.5071507726940874	-1.5136974692572154	4.007333185232471
1794	16911	0.0	0	2008	4	12	-0.6954733841543089	0.27887852067414987	-0.40922980712731194	-0.8142226339398522	2.5649493574615367
1795	16915	0.0	0	2008	2	2	-0.819801784676783	1.0136119298168917	0.7759206063017677	0.8732604062632862	1.0986122886681098
1796	16919	0.0	0	2008	28	288	1.1694526236828027	-0.35755586675117834	0.5271955923038855	-0.8874489057621388	5.666426688112432
1797	16922	0.0	1	2008	3	17	-0.6954733841543089	0.6497065918474166	0.8840531009693411	0.5322664240460716	2.8903717578961645
1798	16923	0.0	1	2008	9	57	0.5478106210704321	0.6903019372149276	-0.5629131809951151	0.5997157831659605	4.060443010546419
1799	16924	0.0	1	2008	7	62	-0.3224881825868866	0.06580230976686367	0.024096879657949776	0.7421088746412806	4.143134726391533
1800	16925	1.0	1	2008	6	29	-0.6954733841543089	0.505830766131635	-0.5078691580362948	-1.461236856608413	3.4011973816621555
1801	16933	0.0	0	2008	11	79	0.423482220547958	0.6911273099312784	-0.014602420460565748	-0.516945828929973	4.382026634673881
1802	16935	0.0	0	2008	2	151	-0.5711449836318349	0.6683234111228628	-0.16282066709250395	1.0306422442096927	5.0238805208462765
1803	16941	0.0	0	2008	47	535	1.5424378252502249	-0.5058767317546682	0.45559154241172733	0.4273451987484672	6.284134161070802
1804	16942	0.0	0	2008	38	168	2.91005023099744	0.06313189103718499	0.11173871464693587	-0.4212823588056867	5.1298987149230735
1805	16944	0.0	0	2008	75	1682	1.1694526236828027	-1.7725626351266448	0.43574843019943993	-0.5197069138062258	7.428333194190806
1808	16951	0.0	0	2008	25	256	1.2937810242052767	0.1719336898398076	0.17315662802951376	-0.5641603803138949	5.54907608489522
1809	16964	0.0	1	2008	12	214	0.17482541950300978	-0.8023198088069405	-0.2983880401141426	0.9257210189120884	5.3706380281276624
1810	16968	0.0	0	2008	7	45	-0.6954733841543089	-0.5817026536309812	-0.26359892991263134	-1.408776243959611	3.828641396489095
1811	16971	1.0	1	2008	80	1497	2.785721830474966	-1.2613444816945136	-0.3673140189183292	0.7945694872900828	7.311886164077165
1812	16972	1.0	0	2008	2	16	-0.6954733841543089	1.0136119298168917	-0.16172287478933414	0.8994907125876873	2.833213344056216
1813	16982	1.0	0	2008	3	9	-0.6954733841543089	1.0136119298168917	1.8133953922722539	-1.0940125680667976	2.302585092994046
1814	16984	0.0	0	2008	13	139	-0.44681658310936073	-1.0959749882534036	0.6315108582928105	-0.21966902392009377	4.941642422609304
1815	16989	1.0	1	2008	11	424	-0.819801784676783	0.4177736492077202	2.465097203498563	-0.9191438592374566	6.052089168924417
1816	17000	0.0	0	2008	22	148	1.4181094247277508	0.20653093711142673	0.3211601267253763	-0.6874428200385803	5.003946305945459
1817	17001	0.0	0	2008	3	18	-0.9441301851992572	-0.745712318819012	0.668796090055267	-0.8317095048227864	2.9444389791664403
1818	17003	1.0	0	2008	4	40	-0.819801784676783	-0.9469627897502115	0.7209731898021583	1.1617937758316985	3.713572066704308
1819	17004	1.0	0	2008	32	297	1.666766225772699	-0.20446165367605273	-0.27460969362177234	0.43858675860178165	5.697093486505405
1820	17008	0.0	0	2008	15	174	0.05049701898053568	-0.2175447591839893	-0.8068318087036512	0.7880119107089826	5.1647859739235145
1821	17009	0.0	0	2008	11	292	-0.6954733841543089	-0.03114450432146799	0.39444220343608344	0.6371876493436761	5.680172609017068
1822	17028	0.0	0	2009	9	82	-0.3224881825868866	-0.29325735613385534	-1.1001524921947983	1.056872550534094	4.418840607796598
1823	17035	0.0	0	2008	12	86	-0.07383138154193843	0.5523257364849684	-0.23224568321673159	1.8962423529149297	4.465908118654584
1824	17046	0.0	0	2008	9	20	-0.07383138154193843	0.3368407168424923	-0.49322137846050307	1.4540743320178822	3.044522437723423
1825	17047	0.0	0	2008	9	214	-0.5711449836318349	-0.8103344805060329	0.6128538825957567	0.5847270366948739	5.3706380281276624
1826	17048	0.0	0	2008	10	67	-0.3224881825868866	0.3373458315284641	0.31409774846337557	1.3585210732647068	4.219507705176107
1827	17049	0.0	0	2008	6	78	-0.3224881825868866	0.536025309629072	-0.789080803770157	-0.6428512992870983	4.3694478524670215
1828	17054	0.0	1	2008	7	55	-0.5711449836318349	-0.27889761133560564	-0.7272949852886061	0.5847270366948739	4.02535169073515
1829	17059	0.0	1	2008	12	166	-0.6954733841543089	-2.1351841053662257	0.5210245228537376	-0.17595184671275846	5.117993812416755
1830	17060	0.0	0	2009	38	320	-0.07383138154193843	-0.8066081503915353	-0.4664353468180065	0.18252900638738986	5.771441123130016
1831	17067	0.0	0	2008	6	31	-0.3224881825868866	-0.008016126594531799	-0.08024995876828883	0.042634039323917385	3.4657359027997265
1832	17072	0.0	0	2008	23	196	-0.07383138154193843	-0.1647251550647201	0.6003975938062864	0.8732604062632862	5.2832037287379885
1833	17080	0.0	0	2009	27	178	0.5478106210704321	-0.5543550493483265	-0.5030402967608245	-1.1697890085595117	5.187385805840755
1834	17091	1.0	0	2008	16	122	1.791094626295173	0.7038632729072055	-0.5191772518800523	-0.8797983997508549	4.812184355372417
1835	17092	0.0	0	2008	3	26	-0.6954733841543089	0.6497065918474166	-0.4799859527778604	0.4798058113972694	3.295836866004329
1836	17099	1.0	0	2008	6	52	0.17482541950300978	0.9027611687591022	-0.3054613115469745	-0.3595639909835663	3.970291913552122
1837	17114	0.0	0	2008	13	72	-0.1981597820644125	-0.26819249456356425	-0.6631326516016144	0.9729355702960107	4.290459441148391
1838	17116	1.0	1	2008	11	261	-0.6954733841543089	-0.7305247117529566	1.6351159940285467	-0.7267882795251819	5.568344503761097
1839	17117	0.0	1	2008	12	78	-0.3224881825868866	0.5527129286703617	0.2044309748533504	0.0892656950117418	4.3694478524670215
1840	17119	0.0	0	2008	34	719	-0.44681658310936073	-0.8830585658791313	1.4714144976897747	-0.6102091403056215	6.579251212010101
1841	17120	1.0	0	2008	15	245	-0.5711449836318349	0.30952816725844556	-0.3308192307140047	-0.516945828929973	5.5053315359323625
1842	17121	0.0	1	2008	17	87	-0.1981597820644125	0.515298488140194	0.48244659546956725	0.2651942141976238	4.477336814478207
1843	17122	0.0	1	2008	10	156	-0.6954733841543089	0.3201568929042132	0.39444220343608344	0.9650664783986901	5.056245805348308
1844	17124	0.0	0	2008	30	277	1.5424378252502249	-0.5121056488087083	0.011013496539028689	-0.283787550490852	5.627621113690637
1845	17125	0.0	1	2008	27	683	0.05049701898053568	-0.501062257796644	-0.6959915288862355	0.7027634151546789	6.52795791762255
1846	17142	0.0	0	2008	10	35	-0.44681658310936073	-0.37582838236981697	2.207760466603719	-0.6218670542275774	3.58351893845611
1847	17144	0.0	0	2008	2	2	-0.6954733841543089	0.6497065918474166	0.18423106242928816	0.7421088746412806	1.0986122886681098
1848	17145	0.0	0	2008	12	68	0.05049701898053568	0.5731221903111802	-0.23166574088594924	0.73161675211152	4.23410650459726
1849	17148	1.0	1	2008	25	224	1.1694526236828027	0.1868145308601571	0.9386728066292384	-0.2896165074518298	5.41610040220442
1850	17151	0.0	0	2008	9	140	-0.3224881825868866	0.3584714481398393	-0.5435832589576829	0.9519513252364895	4.948759890378168
1851	17153	1.0	0	2008	2	1	-0.819801784676783	1.0136119298168917	0.7759206063017677	0.7421088746412806	0.6931471805599453
1852	17156	0.0	0	2008	7	47	-0.819801784676783	0.41598907871403723	1.1165102518607417	-0.9471228526501514	3.871201010907891
1853	17162	0.0	1	2008	9	138	0.05049701898053568	0.47476170339908813	-0.8956650629229455	1.497541696784033	4.9344739331306915
1854	17165	0.0	0	2008	10	49	0.6721390215929062	0.3402242348669766	-0.6586501210056336	-0.7464610092684827	3.912023005428146
1855	17166	1.0	0	2008	8	83	-0.44681658310936073	-0.9699653809766866	0.1795800666322578	0.40111489242406606	4.430816798843313
1856	17168	1.0	0	2008	3	36	-0.44681658310936073	1.0136119298168917	0.547353175109734	0.6896482619924783	3.6109179126442243
1857	17169	0.0	0	2008	11	508	-0.3224881825868866	-0.29325735613385534	0.02355006891539862	1.0306422442096927	6.2324480165505225
1858	17170	0.0	1	2008	15	178	-0.3224881825868866	0.4489072152079711	-0.41809224713797394	0.8575222224686456	5.187385805840755
1859	17175	0.0	1	2008	8	133	-0.1981597820644125	0.3687604038329519	0.3819246224718036	0.56724016581194	4.897839799950911
1860	17187	0.0	0	2009	3	35	-0.44681658310936073	0.5598789135364916	-0.4674097226671459	1.0218988087682255	3.58351893845611
1861	17191	1.0	0	2008	6	115	0.2991538200254839	0.8489501821225843	-0.29929861514868733	0.9257210189120884	4.7535901911063645
1862	17195	0.0	0	2008	8	242	-0.5711449836318349	0.17592379988954351	1.614901411959935	-1.0940125680667976	5.493061443340548
1863	17196	0.0	1	2008	17	1123	0.05049701898053568	-1.7313960718558548	0.8575986229144336	-0.5694064415787752	7.024649030453636
1864	17197	0.0	1	2008	54	1761	0.05049701898053568	-2.723951976879681	0.6764865454001437	-0.535461339276609	7.474204806496124
1865	17198	0.0	1	2008	57	1779	0.17482541950300978	-2.643678853434619	0.6063889632051039	-0.5956367479031763	7.484368643286131
1866	17201	0.0	0	2008	3	9	-0.819801784676783	0.5138859367415902	-0.2525040461804761	-0.516945828929973	2.302585092994046
1867	17205	0.0	1	2008	29	703	-0.1981597820644125	-1.2877134725638468	-0.5449540539650384	1.0218988087682255	6.556778356158042
1868	17206	0.0	1	2008	5	140	-0.3224881825868866	0.47926365647836283	-0.37275646415799707	1.2142543884805006	4.948759890378168
1869	17208	0.0	1	2008	6	89	-0.3224881825868866	0.47926365647836283	0.043513356687902904	1.2404846948049018	4.499809670330265
1870	17221	1.0	0	2008	2	17	-0.819801784676783	1.0136119298168917	1.5896865048612132	-1.0940125680667976	2.8903717578961645
1871	17222	1.0	0	2008	8	74	-0.6954733841543089	-1.113905457124001	-0.31253988159104445	-0.7726913155928838	4.31748811353631
1872	17223	0.0	1	2008	5	177	-0.6954733841543089	0.6327760570529497	-0.6386467765180495	-1.7235399198524242	5.181783550292085
1873	17225	0.0	0	2008	5	7	-0.3224881825868866	0.7885277710337251	1.1996624702946153	0.616203404284155	2.0794415416798357
1874	17231	0.0	0	2009	12	373	-0.1981597820644125	-0.5876543507534683	0.42127376009707546	0.1230736453854144	5.924255797414532
1875	17233	0.0	0	2008	4	15	-0.44681658310936073	0.7002732759454213	0.278474129984384	1.3322907669403057	2.772588722239781
1876	17241	0.0	0	2008	28	413	0.17482541950300978	-0.6884449468786736	1.1598059625706965	-0.3726791441457668	6.025865973825314
1877	17257	0.0	0	2009	8	60	0.17482541950300978	0.796285187625081	0.9846434170690442	-0.6218670542275774	4.110873864173311
1878	17264	0.0	0	2008	4	16	-0.44681658310936073	0.7852503227828961	0.8556044635885097	-0.6218670542275774	2.833213344056216
1879	17266	0.0	0	2008	16	24	0.6721390215929062	-0.26590532878062134	-0.5463894135119979	-1.1697890085595117	3.2188758248682006
1880	17268	0.0	0	2008	9	68	0.423482220547958	0.22305098551799568	-0.1704917065080421	-0.9497458832825914	4.23410650459726
1881	17271	0.0	0	2009	49	435	0.05049701898053568	-1.4304033437559531	-0.7086396482766463	1.090005569049127	6.077642243349034
1882	17279	0.0	0	2008	30	183	0.05049701898053568	-1.256698486413653	-0.17398375576837904	0.751647167850154	5.214935757608986
1883	17280	0.0	0	2008	8	46	0.05049701898053568	0.32375452494752216	-0.45605797402268733	0.46931368886750885	3.8501476017100584
1884	17285	1.0	0	2008	12	237	-0.819801784676783	0.2651917534333501	2.465097203498563	-0.8513822345660872	5.472270673671475
1885	17286	0.0	0	2008	27	151	0.05049701898053568	-1.9781840113327516	-0.29727028405306977	1.2439060391080843	5.0238805208462765
1886	17299	0.0	0	2008	10	112	0.17482541950300978	0.36713179863551343	1.1806645139968022	-0.7136731263629813	4.727387818712341
1887	17301	0.0	0	2008	23	69	1.2937810242052767	0.6436527207289879	-0.32295227934392	-0.43110119005011494	4.248495242049359
1888	17304	0.0	0	2008	24	131	1.0451242231603284	-0.17199468314305694	-0.6173304352099381	0.35739771521673114	4.882801922586371
1889	17307	0.0	0	2008	7	36	-0.6954733841543089	-0.1390207598523047	-0.31930948276680066	1.1093331631828962	3.6109179126442243
1890	17314	0.0	0	2008	58	210	-0.07383138154193843	-3.095964056514749	1.1729184302103632	-0.2771258853925914	5.351858133476067
1891	17315	0.0	0	2008	26	153	2.1640798278625955	0.3638337223077182	0.28473801167501744	-0.3628427792741164	5.0369526024136295
1892	17322	0.0	0	2008	6	34	-0.6954733841543089	-1.5657941741188683	-0.3096728160515089	1.6339392896709186	3.5553480614894135
1893	17326	0.0	0	2008	16	332	-0.3224881825868866	-0.718964606536619	-0.07554587048117341	1.0044119378852918	5.808142489980444
1894	17330	0.0	0	2008	31	986	-0.44681658310936073	-2.449959895820305	1.5107237090703385	-0.6004058945076131	6.894670039433482
1895	17331	1.0	0	2008	7	102	-0.6954733841543089	-0.45243681200775276	1.8726622720736459	-1.2688812768961384	4.634728988229636
1896	17334	0.0	1	2009	2	6	-0.6954733841543089	0.6497065918474166	0.028029389264423554	1.1093331631828962	1.9459101490553132
1897	17335	0.0	1	2008	19	213	0.05049701898053568	-1.7313960718558548	-0.42486916249241763	-2.2219157400160454	5.365976015021851
1898	17337	0.0	0	2008	2	7	-0.819801784676783	0.5138859367415902	0.7759206063017677	0.6371876493436761	2.0794415416798357
1899	17340	0.0	0	2008	7	21	-0.44681658310936073	-0.6422419719730035	-0.18382325895713464	1.12682003406583	3.091042453358316
1900	17346	1.0	0	2008	4	3	-0.6954733841543089	0.6497065918474166	-0.691637032096783	-1.0940125680667976	1.3862943611198906
1901	17347	1.0	1	2008	44	449	1.0451242231603284	-1.1879450128761988	0.01936481659348937	-0.516945828929973	6.1092475827643655
1902	17355	0.0	0	2008	54	917	0.7964674221153802	-0.37968250157779615	-0.19937724000299265	0.022349269099714037	6.822197390620491
1903	17356	0.0	1	2008	10	145	-0.1981597820644125	0.3156632510673577	-0.5916279872509711	1.2142543884805006	4.983606621708336
1904	17357	0.0	0	2008	47	248	3.780349034654759	0.37356454105364817	-0.2112769133702868	0.20796445494438487	5.517452896464707
1905	17358	0.0	0	2008	14	90	0.05049701898053568	-0.2627230482809238	-0.9081824593623803	1.149687480605052	4.51085950651685
1906	17360	0.0	0	2008	2	4	-0.819801784676783	0.5138859367415902	-0.31631952946113673	0.847030099938885	1.6094379124341003
1907	17361	0.0	0	2008	17	233	-0.07383138154193843	-0.9007555901403909	-0.573516483917526	0.5147795531631378	5.455321115357702
1908	17362	0.0	0	2008	7	25	0.05049701898053568	0.3713662394775036	-0.017429569437667665	-0.4776003694433713	3.258096538021482
1909	17363	0.0	0	2008	13	139	-0.1981597820644125	-0.32155256171261704	-0.19589575644679166	0.8076846404522834	4.941642422609304
1910	17372	0.0	0	2008	21	166	1.4181094247277508	0.4025486675882596	-0.33586958064778905	-0.5221918901948532	5.117993812416755
1911	17373	0.0	0	2008	19	238	-0.44681658310936073	-1.7051626368364896	0.066286079294746	-0.8317095048227864	5.476463551931511
1912	17386	0.0	1	2008	24	158	0.7964674221153802	-0.10237590756758398	-0.07860087204058633	-0.11911951634322258	5.0689042022202315
1913	17391	0.0	0	2008	2	5	-0.819801784676783	1.0136119298168917	0.46905396678145883	-0.516945828929973	1.791759469228055
1914	17399	0.0	1	2008	2	24	-0.07383138154193843	1.0136119298168917	-0.5349450559417589	0.7421088746412806	3.2188758248682006
1915	17413	1.0	0	2008	4	40	-0.5711449836318349	0.7313686712478202	-0.8142132451554401	-1.9333823704476332	3.713572066704308
1916	17417	1.0	0	2009	12	71	-0.44681658310936073	-1.3854334918573317	-0.5816652154450656	0.34865427977526386	4.276666119016055
1917	17418	0.0	1	2009	7	298	-0.3224881825868866	0.3355403502395331	-0.8156046431764801	1.2317412593634345	5.700443573390687
1918	17420	1.0	0	2009	9	78	-0.5711449836318349	-0.6954812648543134	-1.813127011963378	-0.6480973605519785	4.3694478524670215
1919	17426	0.0	0	2008	9	47	-0.9441301851992572	-0.007259191975629372	-0.3366636392461768	-0.9104004237959897	3.871201010907891
1920	17431	1.0	1	2009	9	100	0.17482541950300978	0.33915928268225143	-0.6558503030204237	0.47106237595580214	4.61512051684126
1921	17435	0.0	0	2008	13	36	0.2991538200254839	0.2115185254582935	-0.13509773542721665	0.9402934113145331	3.6109179126442243
1922	17440	0.0	1	2009	5	47	-0.6954733841543089	0.04633464084098151	-0.7241624388202448	-1.0415519554179953	3.871201010907891
1923	17445	1.0	1	2009	28	111	1.5424378252502249	0.3576547556355135	-0.4968424704003982	-1.0677822617423964	4.718498871295094
1924	17454	0.0	1	2009	17	393	-0.6954733841543089	-0.08521186587633574	-0.22318519555436198	0.3661411506581977	5.976350909297934
1925	17455	1.0	1	2009	38	217	1.666766225772699	-0.18815833576261085	0.23440394793486546	-1.7898059568824902	5.384495062789089
1926	17456	1.0	1	2009	63	306	6.0182602440592925	0.3925672827006033	-0.49807491002535165	-0.4814079945549778	5.726847747587197
1927	17457	0.0	1	2009	25	612	-0.07383138154193843	0.09044807055809082	-0.7996319967618917	1.220811965061601	6.418364935936212
1928	17459	0.0	0	2008	21	401	-0.44681658310936073	-3.352889332798046	-0.0362427556835816	0.16504213550445604	5.996452088619021
1929	17463	0.0	0	2008	16	71	0.423482220547958	-0.04458426744092247	-0.7558180878496503	0.5847270366948739	4.276666119016055
1930	17474	0.0	0	2008	6	22	-0.07383138154193843	0.23638343308055487	-0.8043869875929843	-0.22841245936156068	3.1354942159291497
1931	17475	0.0	0	2008	7	33	-0.6954733841543089	-0.8896649954451983	1.4102402295145111	-2.6078759616465192	3.5263605246161616
1932	17479	0.0	0	2008	10	453	0.2991538200254839	0.36155541787780804	0.16697543748721058	0.3539003410401438	6.118097198041348
1933	17483	1.0	0	2008	10	206	0.17482541950300978	0.04149867506059569	0.7404786531827224	0.3355391266130633	5.332718793265369
1934	17484	0.0	0	2009	6	33	-0.6954733841543089	-0.10057196228057226	-0.6874336546080627	1.0044119378852918	3.5263605246161616
1935	17488	0.0	1	2008	5	41	-0.3224881825868866	0.46320760760092244	0.47398156894723453	0.35739771521673114	3.7376696182833684
1936	17492	0.0	0	2008	3	8	-0.5711449836318349	0.5126792274173511	-0.2830708726564371	1.1792806467146322	2.1972245773362196
1937	17497	0.0	0	2008	2	3	-0.819801784676783	1.0136119298168917	-0.42565235069682955	0.060120910206851584	1.3862943611198906
1938	17500	0.0	1	2009	2	21	-0.819801784676783	1.0136119298168917	-0.6636810426366718	-2.1956854336916445	3.091042453358316
1939	17502	0.0	0	2008	8	38	-0.1981597820644125	0.6913443474013407	0.5540025582473236	0.7595957455242144	3.6635616461296463
1940	17508	0.0	0	2008	19	249	-0.1981597820644125	0.47315900663088845	-0.5683001037407225	1.1421210460883975	5.521460917862246
1941	17509	0.0	0	2008	32	345	0.5478106210704321	-0.41274028470878127	-0.27072745296519524	0.8417840386740051	5.846438775057725
1942	17511	0.0	0	2008	10	75	0.05049701898053568	0.3713662394775036	-0.4587700048685728	-0.071030621415154	4.330733340286331
1943	17513	0.0	0	2008	15	83	0.17482541950300978	0.05214942713442915	-0.7712479671327903	0.8273573701955842	4.430816798843313
1944	17515	0.0	0	2008	50	453	1.4181094247277508	-0.629226063903165	-0.31581249110275184	-0.011769558978544245	6.118097198041348
1945	17523	0.0	0	2008	7	84	0.05049701898053568	0.6176573484640411	-0.4940071690687948	0.7683391809656817	4.442651256490317
1946	17524	0.0	0	2008	25	434	1.666766225772699	-0.2641882514455479	-0.01605038336916222	0.5637427916353527	6.075346031088684
1947	17526	0.0	0	2009	4	6	-0.6954733841543089	0.6497065918474166	-1.1175691825524114	0.5847270366948739	1.9459101490553132
1948	17530	0.0	1	2009	22	80	-0.3224881825868866	-1.9089563961193208	0.5292968902571615	-0.9366307301203908	4.394449154672439
1949	17531	0.0	0	2009	70	377	3.034378631519914	-0.21398999625509904	-0.844205548065495	0.5082844296923336	5.934894195619588
1950	17537	0.0	0	2009	11	93	0.05049701898053568	0.49420616211844526	-0.791874300048871	-0.2846202586281344	4.543294782270004
1951	17539	0.0	0	2008	2	4	-0.6954733841543089	1.0136119298168917	1.3834532914568065	-0.20218215303715958	1.6094379124341003
1952	17540	0.0	0	2008	8	261	-0.44681658310936073	0.5244064275095318	-0.5708463005013197	-0.46448521628117073	5.568344503761097
1953	17544	1.0	0	2009	2	24	-0.819801784676783	1.0136119298168917	0.4881976067757237	0.7421088746412806	3.2188758248682006
1954	17545	0.0	0	2009	69	353	3.158707032042388	-0.10799760700537984	-0.956456024845565	-0.49596158387045214	5.869296913133774
1955	17554	0.0	0	2008	4	14	-0.819801784676783	-0.9469627897502115	0.7759206063017677	1.0044119378852918	2.70805020110221
1956	17556	0.0	0	2008	35	246	0.5478106210704321	-0.2439389814414787	0.364077141552976	1.174908928993899	5.5093883366279774
1957	17559	0.0	0	2008	4	47	-0.6954733841543089	0.6327760570529497	0.8240937731208084	-0.8317095048227864	3.871201010907891
1958	17563	0.0	0	2008	37	364	0.7964674221153802	-0.8458809327027881	0.5251135412853104	0.5224300591744212	5.8998973535824915
1959	17570	0.0	0	2008	6	126	-0.9441301851992572	0.8759040016924455	0.185640419587307	1.056872550534094	4.844187086458591
1960	17576	0.0	0	2008	27	91	1.2937810242052767	0.010868971110455204	-0.5709920962919188	-0.022317195384123245	4.5217885770490405
1961	17577	0.0	0	2008	19	119	0.9207958226378544	0.45638055133569655	-0.3531355584840702	0.25497461433097385	4.787491742782046
1962	17583	0.0	0	2008	20	168	1.2937810242052767	0.1741062275627121	0.2052701678527641	0.3796537327041017	5.1298987149230735
1963	17588	0.0	0	2008	6	7	-0.6954733841543089	-0.5502162984480592	-0.6232725829975753	-0.8317095048227864	2.0794415416798357
1964	17600	0.0	0	2008	30	679	0.2991538200254839	-1.4508545593340594	0.6988154523186302	-0.19007585781051275	6.522092798170152
1965	17604	0.0	0	2009	26	781	0.7964674221153802	-0.31107616373724445	-0.3445131590497854	0.8582716597921994	6.661854740545311
1966	17605	0.0	0	2009	18	168	1.0451242231603284	0.5270946775055029	-0.9644525144892873	-1.0940125680667976	5.1298987149230735
1967	17606	0.0	0	2008	6	147	-0.3224881825868866	0.729937233205375	-0.31999128742327565	0.2961936671264616	4.997212273764115
1968	17614	1.0	0	2009	4	57	-0.9441301851992572	1.0136119298168917	-2.1048826782312626	-0.8185943516605858	4.060443010546419
1969	17619	0.0	0	2008	5	37	-0.6954733841543089	0.6327760570529497	-1.0212529224780087	-2.615370334882062	3.6375861597263857
1970	17620	0.0	0	2008	17	107	-0.1981597820644125	-0.39065329522004294	-0.7987524782393833	1.0918462922999623	4.68213122712422
1971	17621	1.0	0	2008	9	210	-0.07383138154193843	0.31158094319328467	0.06285128608386421	1.1617937758316985	5.351858133476067
1972	17622	0.0	0	2008	11	342	-0.07383138154193843	0.46025981530819604	-0.7305369365519732	0.7683391809656817	5.8377304471659395
1973	17625	0.0	0	2008	6	35	-0.3224881825868866	-0.08266868327605933	-0.9022654538133275	0.7333654391998133	3.58351893845611
1974	17628	0.0	0	2008	4	34	-0.5711449836318349	0.17592379988954351	-0.5447506121020813	0.13006839373858764	3.5553480614894135
1975	17638	0.0	0	2008	46	255	2.785721830474966	0.3166392917932898	1.0081037648566473	0.7496032478768235	5.545177444479562
1976	17640	0.0	0	2008	5	61	-0.07383138154193843	0.763748933279241	-0.4815147262301435	1.3366624846610389	4.127134385045092
1977	17649	0.0	0	2009	13	66	0.7964674221153802	0.5809912536826547	-0.10083498751262841	-0.1628366935505579	4.204692619390966
1978	17650	0.0	0	2009	15	96	1.1694526236828027	0.5958731454067585	-0.8801685192017915	-1.1114994389497317	4.574710978503383
1979	17654	1.0	0	2008	4	11	-0.9441301851992572	-1.5786611923475111	-0.5931854507266693	0.37488458609966496	2.4849066497880004
1980	17657	0.0	0	2008	48	993	-0.5711449836318349	-0.4885064817234472	1.3898488313390007	-0.3362481631396542	6.901737206656574
1981	17666	0.0	0	2009	2	13	-0.9441301851992572	1.0136119298168917	-0.5985317788612704	-1.0940125680667976	2.6390573296152584
1982	17668	0.0	0	2008	48	465	1.2937810242052767	-0.18487333798590783	-0.6412052805297271	-0.644350173934207	6.144185634125646
1983	17670	0.0	0	2009	25	510	0.17482541950300978	-0.04886251512260391	-0.13454749815068856	1.0175270910474923	6.236369590203704
1984	17673	0.0	0	2008	5	31	-0.5711449836318349	0.1382904272145748	-0.4713638593926513	1.1355634695072974	3.4657359027997265
1985	17677	0.0	0	2008	5	21	-0.819801784676783	-0.9469627897502115	-0.42411597427368886	-1.0415519554179953	3.091042453358316
1986	17679	1.0	1	2008	42	886	-0.5711449836318349	-0.7589344302876568	1.3898488313390007	-0.471042792862271	6.787844982309579
1987	17680	0.0	0	2008	2	4	-0.9441301851992572	1.0136119298168917	2.066888810615845	-2.79898247915287	1.6094379124341003
1988	17685	0.0	0	2009	6	33	-0.44681658310936073	-0.08245684680480007	1.2127474010489419	-0.9628610364447919	3.5263605246161616
1989	17690	0.0	0	2008	9	36	-0.1981597820644125	-0.10954254802642938	0.049824045910796484	1.2317412593634345	3.6109179126442243
1990	17691	0.0	0	2008	67	410	3.6560206341322847	0.1646659163341966	-0.07898265340114269	0.026275353659237083	6.018593214496234
1991	17698	0.0	0	2008	5	34	-0.6954733841543089	0.27887852067414987	-0.582430843694143	1.1093331631828962	3.5553480614894135
1992	17699	1.0	0	2008	54	446	4.1533342362221815	-0.4338081739077416	-0.4568241902999151	0.4222683652663252	6.102558594613569
1993	17707	1.0	0	2008	6	122	-0.5711449836318349	0.7105320450418638	0.022570646577913127	0.7945694872900828	4.812184355372417
1994	17713	0.0	0	2009	12	123	0.5478106210704321	0.37572359661161764	-0.2744078316996566	0.6677896733888105	4.820281565605037
1995	17716	0.0	0	2008	4	25	-0.6954733841543089	0.04633464084098151	-0.582430843694143	1.3191756137781052	3.258096538021482
1996	17717	0.0	0	2008	19	342	-0.1981597820644125	-0.10402123770946858	0.07238458919539695	-0.04480031509075288	5.8377304471659395
1997	17728	1.0	0	2008	3	24	-0.6954733841543089	1.0136119298168917	-0.31286879679803914	-0.9366307301203908	3.2188758248682006
1998	17732	0.0	0	2009	40	340	2.2884082283850695	-0.25265189199286253	-0.7031727991508894	0.5225514957777747	5.831882477283517
1999	17736	0.0	1	2009	10	47	-0.1981597820644125	0.2334588396343846	0.08226426767383895	-0.14972154038835733	3.871201010907891
2000	17741	0.0	0	2008	39	272	3.158707032042388	0.7097677527684426	0.5424696304445088	-0.9973745973979511	5.60947179518496
2001	17756	0.0	0	2008	20	138	0.17482541950300978	0.15071925938937858	-0.21258379241125686	0.579480975429994	4.9344739331306915
2002	17763	0.0	0	2008	9	42	-0.6954733841543089	-1.216095743528578	-0.5108119971720837	-0.13922941785859674	3.7612001156935624
2003	17764	0.0	0	2008	2	27	-0.819801784676783	1.0136119298168917	1.8364960601042508	-0.3595639909835663	3.332204510175204
2004	17769	0.0	0	2009	7	60	-0.44681658310936073	0.7189570768681959	-0.6469213458984081	0.9781816315608907	4.110873864173311
2005	17772	0.0	0	2008	3	37	-0.819801784676783	0.2736052533874649	-0.15925449191175364	1.292945307453704	3.6375861597263857
2006	17780	0.0	0	2008	11	71	-0.44681658310936073	-0.5858691592893953	-0.6437663702569026	0.6371876493436761	4.276666119016055
2007	17785	0.0	0	2008	6	95	-0.819801784676783	-0.3587024552462124	-0.530890388437425	-1.2513944060132043	4.564348191467836
2008	17786	1.0	0	2008	10	117	-0.819801784676783	0.11971114081593351	0.9309527030262091	-0.5256892643714399	4.770684624465665
2009	17789	1.0	0	2009	12	99	-0.44681658310936073	-0.8280115987890748	-0.5420269867083388	0.9294682055298599	4.605170185988092
2010	17792	0.0	0	2009	19	222	0.05049701898053568	-0.1141871603227603	-0.7337649759996611	0.8295432290559512	5.407171771460119
2011	17796	1.0	0	2008	55	485	3.5316922336098107	-0.2561262440522029	-0.0874074191437777	-1.275240139035387	6.186208623900494
2012	17805	0.0	0	2009	6	106	-0.5711449836318349	0.5126792274173511	1.209980381050629	-0.8491963757057206	4.672828834461906
2013	17810	0.0	0	2008	29	215	-0.1981597820644125	-1.6249037800429333	-0.41001761484864013	-2.2856179125181626	5.375278407684165
2014	17816	0.0	0	2008	8	98	-0.44681658310936073	0.22796210714329926	-0.3899007705123998	1.013155373326759	4.59511985013459
2015	17820	0.0	0	2008	41	141	0.9207958226378544	-1.2673789625712921	-0.5490499837700308	-0.15346872700612882	4.955827057601261
2016	17832	0.0	0	2008	10	197	0.17482541950300978	0.22132426751862735	-0.321316295856294	0.9781816315608907	5.288267030694535
2017	17834	0.0	0	2008	29	1067	2.91005023099744	0.6933834521542982	-0.266146938222131	-0.35479484437912956	6.97354301952014
2018	17837	0.0	0	2008	2	0	-0.6954733841543089	1.0136119298168917	0.5315029096975351	-2.169455127367243	0.0
2019	17839	1.0	0	2008	9	148	-0.819801784676783	-2.886173553025902	0.2816558070618674	1.056872550534094	5.003946305945459
2020	17842	0.0	1	2009	19	195	-0.1981597820644125	-1.021220954395979	0.13206922741092908	0.9969175646497488	5.278114659230517
2021	17857	0.0	0	2009	5	30	-0.819801784676783	0.8743069617727771	-0.7376654758239501	-0.9016569883545228	3.4339872044851463
2022	17858	0.0	0	2009	5	4	-0.5711449836318349	0.23535214715853783	-0.3188252410112524	-1.461236856608413	1.6094379124341003
2023	17859	0.0	0	2009	9	83	0.05049701898053568	0.25499597728161066	-0.6807035370434614	1.2142543884805006	4.430816798843313
2024	17862	0.0	0	2009	4	29	-0.6954733841543089	0.573780867657916	-0.6603669490184524	0.4798058113972694	3.4011973816621555
2025	17865	0.0	0	2008	10	363	-0.6954733841543089	-0.745712318819012	-0.057687679291806834	0.9169775834706211	5.8971538676367405
2026	17871	0.0	0	2008	33	387	0.17482541950300978	-0.12523018959701113	-0.3462210688689965	0.6896482619924783	5.961005339623274
2027	17872	0.0	0	2008	19	572	-0.6954733841543089	-2.314538109394053	1.6351159940285467	-0.8946622400013492	6.35088571671474
2028	17875	0.0	0	2009	14	144	0.2991538200254839	0.5714117337620354	-0.31004471816282086	1.3075176998561489	4.976733742420574
2029	17880	1.0	0	2009	14	83	-0.3224881825868866	0.002366125897243123	-0.8987175557470614	1.0943444167118095	4.430816798843313
2030	17883	0.0	0	2009	38	815	-0.6954733841543089	-1.020099095572767	1.463757461482323	-0.7469654382362598	6.704414354964107
2031	17896	0.0	0	2009	6	42	-0.07383138154193843	0.4704439221633936	-0.32044159984302745	0.2830785139642611	3.7612001156935624
2032	17900	0.0	0	2008	9	47	0.17482541950300978	0.6774348707314645	0.6100236544144774	-0.543176135254374	3.871201010907891
2033	17902	0.0	0	2009	9	54	-0.44681658310936073	0.17424725281533218	-0.4674097226671459	0.9624434477662501	4.007333185232471
2034	17904	0.0	0	2009	49	583	3.158707032042388	-0.6682899235527346	-0.3136725680414234	-0.7431822209779326	6.369900982828227
2035	17905	0.0	0	2009	5	3	-0.5711449836318349	0.23535214715853783	-0.7117721183736064	-1.2251640996888031	1.3862943611198906
2036	17906	0.0	0	2009	3	19	-0.6954733841543089	1.0136119298168917	-1.0710328295517053	-1.0940125680667976	2.995732273553991
2037	17908	0.0	0	2008	14	185	0.423482220547958	0.21042739554416726	-0.6145084079194105	-0.2756270107454826	5.225746673713202
2038	17910	0.0	0	2008	3	46	-0.819801784676783	0.5138859367415902	2.465097203498563	-0.7792488921739841	3.8501476017100584
2039	17918	0.0	0	2009	9	167	-0.3224881825868866	0.21031898871300533	-0.8906018021090999	0.9781816315608907	5.123963979403259
2040	17919	0.0	0	2008	2	32	-0.819801784676783	1.0136119298168917	0.36266129937330377	0.4273451987484672	3.4965075614664802
2041	17932	0.0	0	2008	4	20	-0.6954733841543089	0.6497065918474166	-0.615800270944616	0.37488458609966496	3.044522437723423
2042	17935	0.0	0	2008	11	106	-0.5711449836318349	-0.2203512776111987	0.022570646577913127	1.0268950575919213	4.672828834461906
2043	17938	0.0	1	2009	45	238	1.2937810242052767	-1.2075955427091492	0.46014663574549297	-0.5150722356210872	5.476463551931511
2044	17942	0.0	0	2008	7	76	-0.5711449836318349	0.5126792274173511	0.1438826226032621	1.056872550534094	4.343805421853684
2045	17945	0.0	0	2008	2	3	-0.5711449836318349	0.7313686712478202	0.1475271915926666	0.6634179556680773	1.3862943611198906
2046	17951	0.0	0	2008	64	538	2.91005023099744	-0.2526480775715638	0.7822709151995298	-0.9104004237959897	6.289715570908998
2047	17954	1.0	0	2009	12	69	0.2991538200254839	0.03566012450296861	-0.7160801305999154	0.5622439169882443	4.248495242049359
2048	17955	0.0	0	2008	7	14	-0.819801784676783	-2.066555117577877	0.7759206063017677	0.6371876493436761	2.70805020110221
2049	17964	0.0	0	2008	37	263	2.785721830474966	0.3610190150707362	0.22169968432790474	0.20093623889574205	5.575949103146316
2050	17965	0.0	0	2008	6	17	-0.5711449836318349	0.3459778689424555	0.40144698825589326	0.9519513252364895	2.8903717578961645
2051	17969	0.0	0	2008	18	426	-0.44681658310936073	-0.9294342717239594	0.5110090650927213	-0.590390686638296	6.056784013228625
2052	17972	0.0	0	2008	26	198	0.7964674221153802	-1.283002917589792	-0.24025507002620877	1.1486786226694978	5.293304824724492
2053	17974	0.0	1	2009	5	102	-0.6954733841543089	0.27887852067414987	0.19651545063331302	0.9519513252364895	4.634728988229636
2054	17979	1.0	1	2009	11	368	0.2991538200254839	0.43800448591759644	-0.44723233138666846	0.26246898756651754	5.910796644040527
2055	17980	0.0	1	2009	15	222	-0.07383138154193843	0.47833395175729154	-0.8694664591026702	0.823714272094973	5.407171771460119
2056	17982	1.0	1	2009	19	554	-0.44681658310936073	-1.7974499563786381	0.6635442275265313	-1.0310598328882348	6.318968113746434
2057	17983	0.0	0	2009	37	644	1.4181094247277508	-0.7450280688697762	1.736337064069766	0.03097612540196137	6.4692503167957724
2058	17985	0.0	1	2009	2	7	-0.6954733841543089	1.0136119298168917	-0.6068189122782074	1.1093331631828962	2.0794415416798357
2059	17986	0.0	1	2009	13	43	-0.44681658310936073	-2.064788147030202	-0.569012301770981	0.820799793614484	3.784189633918261
2060	17997	0.0	1	2009	14	43	1.0451242231603284	0.4689004861181231	-0.45540460167975527	-0.20218215303715958	3.784189633918261
2061	18002	0.0	0	2008	11	80	0.6721390215929062	0.5680872403396442	0.030682571352276145	-0.5619120683432318	4.394449154672439
2062	18015	0.0	0	2009	3	52	-0.6954733841543089	0.7815425917129794	-0.2582909414716773	0.847030099938885	3.970291913552122
2063	18019	0.0	1	2009	19	165	-0.3224881825868866	-0.10411204508400287	-0.6463647019015378	1.1486786226694978	5.111987788356544
2064	18023	0.0	0	2008	8	57	-0.07383138154193843	0.12053944991518624	0.14870200314142634	-0.013323947501471466	4.060443010546419
2065	18025	0.0	0	2009	10	42	0.17482541950300978	-0.12339297462629222	-0.3843213967971148	1.2076968118994005	3.7612001156935624
2066	18026	0.0	0	2009	16	127	0.5478106210704321	0.06364108330661589	-1.0239564789952051	0.847030099938885	4.852030263919617
2067	18029	0.0	0	2008	26	315	0.423482220547958	-0.5028892596051856	1.2298104519918678	-0.6743276668763797	5.755742213586912
2068	18032	0.0	0	2009	8	121	0.05049701898053568	0.5469557473926138	-0.805320456681757	0.49729268228020324	4.804021044733257
2069	18047	0.0	0	2009	10	85	-0.819801784676783	-0.37667829320194046	-0.6727767429022478	-1.0415519554179953	4.454347296253507
2070	18049	1.0	0	2009	10	112	-0.6954733841543089	-1.078789575680297	0.8798262492411512	0.2699633608020605	4.727387818712341
2071	18051	1.0	0	2009	9	146	0.05049701898053568	0.7806140779835503	-0.890850676149617	0.9519513252364895	4.990432586778736
2072	18057	0.0	0	2009	2	10	-0.819801784676783	1.0136119298168917	-0.1666387331786868	1.1617937758316985	2.3978952727983707
2073	18058	1.0	1	2008	9	156	-0.3224881825868866	0.21031898871300533	-0.5936186430841459	-0.5038306757677724	5.056245805348308
2074	18059	0.0	1	2008	13	292	-0.5711449836318349	0.5506990564985094	0.022570646577913127	1.1093331631828962	5.680172609017068
2075	18060	0.0	1	2008	30	807	0.17482541950300978	0.23648292977149557	-0.8047901429437141	0.7158785683168795	6.694562058521095
2076	18063	0.0	0	2009	30	352	-0.5711449836318349	-1.2840692735704313	1.2487682024533862	-0.4295114745153027	5.8664680569332965
2077	18064	1.0	1	2008	2	11	-0.819801784676783	0.5138859367415902	0.7759206063017677	0.6371876493436761	2.4849066497880004
2078	18066	1.0	0	2009	50	559	3.158707032042388	0.006891573568467396	-0.4131992262718764	-0.12086820343151626	6.327936783729195
2079	18067	0.0	0	2009	30	135	0.7964674221153802	-0.5450775997460778	-0.4905430388466914	0.7614364687750497	4.912654885736052
2080	18080	0.0	1	2008	15	415	0.17482541950300978	0.22431500768830095	0.9498975104795186	0.2647172995371806	6.030685260261263
2081	18086	0.0	1	2008	15	1274	-0.3224881825868866	0.3831404752387074	1.6420826089959057	-0.19052423911520355	7.150701457592526
2082	18090	0.0	1	2008	45	1199	0.05049701898053568	-0.5533371110065294	-0.6959915288862355	0.2977366263220147	7.090076835776092
2083	18098	0.0	0	2009	31	162	-0.1981597820644125	-1.4463711953697327	-0.2788069754066997	-0.6131236187861105	5.093750200806762
2084	18103	1.0	0	2009	8	27	-0.5711449836318349	0.5126792274173511	-0.24760867164054082	1.1617937758316985	3.332204510175204
2085	18106	0.0	0	2009	7	33	-0.07383138154193843	0.36746648644019747	-0.24210464083846453	-0.14972154038835733	3.5263605246161616
2086	18107	0.0	0	2009	3	34	-0.5711449836318349	0.3459778689424555	-0.07043873213195948	0.6634179556680773	3.5553480614894135
2087	18117	0.0	0	2009	15	202	-0.07383138154193843	-0.27717564744914575	-1.0100441142996874	1.0689788457607403	5.313205979041787
2088	18125	0.0	0	2009	2	13	-0.6954733841543089	1.0136119298168917	-0.1796076257414048	-1.3038550186620064	2.6390573296152584
2089	18131	0.0	0	2009	25	158	1.2937810242052767	0.25290999000128195	-0.36288495785952923	-1.07215397946313	5.0689042022202315
2090	18132	0.0	0	2009	5	51	-0.44681658310936073	0.5140471927731967	-0.5205038280418838	-0.8422016273525469	3.9512437185814275
2091	18134	1.0	0	2009	13	137	0.05049701898053568	0.04277655790517392	-0.4766721298040222	0.7106325070519995	4.927253685157205
2092	18138	0.0	0	2009	42	2053	-0.3224881825868866	-0.4741124491424873	0.47869341212207633	-0.47010599620782795	7.627544390488503
2093	18139	0.0	0	2009	13	193	-0.3224881825868866	-0.5275033597594629	-0.6135075142720915	0.610957343019275	5.267858159063328
2094	18140	0.0	0	2009	10	172	1.0451242231603284	0.7212474925706772	-0.6573013207673041	0.6896482619924783	5.153291594497779
2095	18141	0.0	0	2009	49	460	2.2884082283850695	-0.2469868564591639	-0.5725242021205155	1.1456520488628363	6.133398042996649
2096	18147	0.0	0	2009	19	138	-0.6954733841543089	-0.3134174795958954	-0.09526846638538701	-0.30710337833476403	4.9344739331306915
2097	18150	0.0	0	2009	18	125	-0.5711449836318349	-0.08836179900996044	-1.0248042503077504	-0.5012076451353324	4.836281906951478
2098	18151	0.0	0	2009	3	3	-0.6954733841543089	0.6327760570529497	-0.5238573273722649	0.4098583278655334	1.3862943611198906
2099	18153	0.0	0	2009	3	24	-0.44681658310936073	0.7072063400108395	-0.613740850598193	1.056872550534094	3.2188758248682006
2100	18158	0.0	0	2009	26	127	1.2937810242052767	0.14708558696179586	-0.5990993002469969	0.5978421898570745	4.852030263919617
2101	18161	0.0	0	2009	11	42	-0.5711449836318349	-0.9974366433338858	-0.36799919671879283	0.7246220037583467	3.7612001156935624
2102	18166	1.0	0	2009	11	83	0.05049701898053568	0.26892397391107925	0.5842702053971389	0.4273451987484672	4.430816798843313
2103	18167	0.0	1	2009	11	12	0.2991538200254839	0.5122163879411953	0.4857463675865465	-0.17595184671275846	2.5649493574615367
2104	18172	0.0	0	2009	34	174	1.2937810242052767	-1.0024186224854703	-0.9335456206042342	-1.6157042160743307	5.1647859739235145
2105	18173	0.0	0	2008	2	16	-0.5711449836318349	0.7313686712478202	-0.7699197565066971	0.34865427977526386	2.833213344056216
2106	18175	0.0	1	2009	30	232	1.1694526236828027	-0.4261605852189938	0.053972627181233725	-0.5138599105388668	5.4510384535657
2107	18177	0.0	1	2009	31	1699	1.1694526236828027	-0.10283839199212431	-0.6819048045266114	0.021967737371359087	7.438383530044307
2108	18178	0.0	1	2009	22	107	0.2991538200254839	-0.7741824824856679	-0.2483852819694297	0.6065856252985418	4.68213122712422
2109	18180	0.0	0	2009	2	4	-0.819801784676783	0.6428609421948832	2.2301231269950046	-0.43825490995676963	1.6094379124341003
2110	18183	0.0	1	2009	18	425	0.7964674221153802	0.4662396145548737	0.19256771889006535	0.5093149060122207	6.054439346269371
2111	18185	0.0	0	2009	20	123	1.5424378252502249	0.318568801236217	-0.5685553414668932	0.9111486265096437	4.820281565605037
2112	18188	0.0	1	2009	43	896	0.17482541950300978	0.047792186157235544	-0.48434613431647083	0.47397685443629123	6.799055862058796
2113	18191	1.0	0	2009	21	219	1.0451242231603284	-0.20225322088939038	-0.6380027957903248	0.6775419667658319	5.393627546352362
2114	18192	0.0	0	2009	8	149	-0.1981597820644125	-0.06297748262835152	-0.9350136333369382	1.2404846948049018	5.0106352940962555
2115	18195	0.0	1	2009	4	7	-0.819801784676783	1.0136119298168917	-1.0457247723465974	0.2699633608020605	2.0794415416798357
2116	18204	0.0	1	2009	13	177	0.6721390215929062	0.3398384182156306	-0.3032678999760122	0.6596707690503057	5.181783550292085
2117	18214	0.0	0	2009	17	110	-0.5711449836318349	-3.456094002511324	-0.16168011003882976	-0.6218670542275774	4.709530201312334
2118	18218	0.0	0	2009	3	15	-0.44681658310936073	1.0136119298168917	-1.1426192370484527	-0.543176135254374	2.772588722239781
2119	18219	1.0	0	2009	4	28	-0.9441301851992572	1.0136119298168917	2.2841537664616363	-0.9366307301203908	3.367295829986474
2120	18224	0.0	1	2009	11	174	0.17482541950300978	0.670472324292361	-0.38852511459697503	1.088348918123375	5.1647859739235145
2121	18227	0.0	0	2009	2	26	-0.819801784676783	1.0136119298168917	-0.2641634325843588	-1.671079307203622	3.295836866004329
2122	18228	0.0	0	2009	20	100	0.423482220547958	-0.36002903090382643	-0.8068757887233325	-0.06228718597368708	4.61512051684126
2123	18233	0.0	0	2009	20	339	1.0451242231603284	0.30334179951130635	0.3964946053816577	-0.6021943244842766	5.8289456176102075
2124	18236	1.0	0	2009	3	58	-0.819801784676783	0.5138859367415902	2.2743920448578487	-1.8284611451500288	4.07753744390572
2125	18240	0.0	0	2009	6	50	-0.5711449836318349	0.5126792274173511	-0.25758638010230855	0.20001587727032444	3.9318256327243257
2126	18250	0.0	0	2008	43	881	0.7964674221153802	-0.27327761233088715	-0.4471646779223538	1.2261772549915924	6.782192056006791
2127	18252	0.0	1	2008	5	23	-0.1981597820644125	0.8511015895067195	0.2745054629960711	-1.2688812768961384	3.1780538303479458
2128	18253	1.0	1	2008	2	27	-0.819801784676783	0.5138859367415902	0.7759206063017677	0.7421088746412806	3.332204510175204
2129	18254	0.0	0	2008	15	416	-0.1981597820644125	0.12864111995071004	-0.5449540539650384	1.0743594214170278	6.0330862217988015
2130	18255	0.0	0	2008	5	37	-0.44681658310936073	0.36690657780053987	-0.2575816748048012	0.033890603882450465	3.6375861597263857
2131	18262	0.0	0	2008	5	19	-0.3224881825868866	0.30814023987724304	0.4240441778384287	-0.26775791884816236	2.995732273553991
2132	18263	0.0	0	2009	7	28	-0.6954733841543089	-1.0895252917340035	-0.5304658588475146	1.2142543884805006	3.367295829986474
2133	18268	0.0	0	2009	6	66	-0.44681658310936073	0.7852503227828961	-0.8700075592184985	1.8437817402661274	4.204692619390966
2134	18273	0.0	0	2009	14	91	0.17482541950300978	-0.6596028091052917	-0.9933947698098446	0.7945694872900828	4.5217885770490405
2135	18275	0.0	0	2009	4	150	-0.819801784676783	0.6428609421948832	0.193449328268931	0.6371876493436761	5.017279836814924
2136	18290	0.0	0	2009	5	45	-0.6954733841543089	-1.0895252917340035	0.028029389264423554	1.1093331631828962	3.828641396489095
2137	18299	0.0	0	2009	2	4	-0.9441301851992572	0.25194018428900783	0.567509297608141	-0.14972154038835733	1.6094379124341003
2138	18306	0.0	0	2009	3	19	-0.9441301851992572	1.0136119298168917	2.2841537664616363	-1.0940125680667976	2.995732273553991
2139	18310	0.0	0	2009	2	2	-0.6954733841543089	1.0136119298168917	0.6918054390625273	1.1617937758316985	1.0986122886681098
2140	18315	0.0	0	2009	11	91	-0.07383138154193843	0.2505037852844938	-0.8644121003381384	0.8785064675281661	4.5217885770490405
2141	18323	0.0	0	2009	19	99	0.2991538200254839	-0.29485561148747746	0.7296813269605477	-0.23497003594266097	4.605170185988092
2142	18326	0.0	0	2008	13	30	0.2991538200254839	0.0017581337030854079	-0.07826420571330034	0.091597277796133	3.4339872044851463
2143	18329	1.0	0	2008	62	352	1.4181094247277508	-1.0202402716657757	0.03322073609866113	0.4040293709045552	5.8664680569332965
2144	18342	0.0	0	2009	2	6	-0.9441301851992572	0.25194018428900783	-1.0115346417512772	-0.9366307301203908	1.9459101490553132
2145	18347	0.0	0	2009	13	171	0.5478106210704321	0.32213089987534815	1.094221554529174	-0.5038306757677724	5.147494476813453
2146	18351	0.0	0	2009	32	175	1.1694526236828027	-0.18556137661838398	-0.7579819716611714	-0.8650935310538421	5.170483995038151
2147	18352	0.0	0	2009	8	113	-0.9441301851992572	0.8759040016924455	2.2841537664616363	-0.9716044718862589	4.736198448394496
2148	18358	0.0	0	2009	32	271	-0.5711449836318349	-0.2568083826779352	0.4989865907511812	0.6756587652861311	5.605802066295998
2149	18363	0.0	0	2008	4	16	-0.44681658310936073	0.7189570768681959	-0.1818868059183172	0.8120563581730167	2.833213344056216
2150	18365	1.0	0	2009	11	118	-0.1981597820644125	0.4815611051789569	-0.6151229712149598	0.9519513252364895	4.77912349311153
2151	18370	1.0	0	2009	5	44	0.17482541950300978	0.9027611687591022	-0.802471701411944	0.49292096455947	3.8066624897703196
2152	18374	0.0	0	2009	31	271	1.1694526236828027	-0.08725511908998189	-0.2528881322205491	0.3149296002153198	5.605802066295998
2153	18380	0.0	0	2009	7	205	0.05049701898053568	0.2648362931583894	-0.4092502040271787	1.088348918123375	5.327876168789581
2154	18395	1.0	0	2009	23	190	2.0397514273401214	0.6138438994720529	-0.7679619602926553	0.7617816043845814	5.25227342804663
2155	18398	0.0	0	2009	12	100	-0.07383138154193843	0.6677154229326587	-0.5172454901341633	-0.19635319607618137	4.61512051684126
2156	18400	1.0	0	2008	29	627	1.1694526236828027	-0.4932594046885801	-0.2269498494921611	0.2437330544776594	6.4425401664681985
2157	18401	1.0	0	2008	45	997	2.0397514273401214	-0.7104292108739465	0.25102088787981713	-1.0115744624758227	6.905753276311464
2158	18405	1.0	0	2008	4	15	-0.819801784676783	0.2736052533874649	-0.7164153121990336	-0.09726092773955511	2.772588722239781
2159	18407	0.0	0	2008	24	364	-0.44681658310936073	-4.151290036839367	-0.06005676530426933	-1.9858429830964355	5.8998973535824915
2160	18409	1.0	0	2008	51	520	0.423482220547958	-1.7006556589831292	0.6928292291983443	-0.028233805833236286	6.255750041753367
2161	18410	0.0	0	2008	5	64	-0.44681658310936073	0.5244064275095318	-0.6523797871733017	1.0743594214170278	4.174387269895637
2162	18425	0.0	0	2009	15	133	0.05049701898053568	-0.2672394034928044	-0.5516728822320289	1.1792806467146322	4.897839799950911
2163	18427	1.0	0	2009	24	463	-0.6954733841543089	-4.233406973801784	0.40097876652959824	-2.3006066589892487	6.139884552226255
2164	18428	0.0	0	2009	29	249	0.9207958226378544	0.18143215147575978	-0.7186623311578576	0.4959475383661316	5.521460917862246
2165	18433	0.0	0	2009	12	236	0.5478106210704321	0.34483841076392946	-0.2735072026106327	-0.3398912612402654	5.4680601411351315
2166	18434	1.0	0	2009	9	58	0.423482220547958	0.5393608509432094	-0.4462950847762077	1.2317412593634345	4.07753744390572
2167	18437	0.0	0	2009	5	69	-0.3224881825868866	0.729937233205375	-0.853422712432784	0.6197007784607423	4.248495242049359
2168	18438	1.0	1	2009	6	27	-0.3224881825868866	-0.008016126594531799	-0.5114584335622847	0.7945694872900828	3.332204510175204
2169	18448	0.0	0	2009	4	3	-0.819801784676783	-0.04111907058048043	1.6608747223892673	-2.0120732894208366	1.3862943611198906
2170	18465	1.0	0	2009	34	334	0.6721390215929062	-0.7426113609666485	-0.7358189356483006	0.9126058657498879	5.814130531825066
2171	18473	0.0	0	2009	44	204	0.6721390215929062	-1.3577753544571805	-0.5969142146657825	-1.2663831524842906	5.3230099791384085
2172	18477	1.0	0	2009	30	169	2.1640798278625955	0.5257935059525682	-0.8197279097677647	-0.08295348792624538	5.135798437050262
2173	18481	0.0	0	2009	6	50	-0.1981597820644125	0.536431804685788	-0.9164188188589802	-0.2896165074518298	3.9318256327243257
2174	18482	0.0	1	2009	7	77	-0.6954733841543089	0.20371395341203374	-1.1012854712487086	-0.7136731263629813	4.356708826689592
2175	18485	1.0	0	2009	2	4	-0.819801784676783	0.5138859367415902	1.026002531709782	-2.353067271638051	1.6094379124341003
2176	18489	1.0	1	2008	7	41	0.05049701898053568	0.6016338156016309	-0.060480036087855536	-1.2364056595421178	3.7376696182833684
2177	18498	1.0	0	2008	2	12	-0.819801784676783	0.5138859367415902	-0.6996663197655169	-0.2546427656859618	2.5649493574615367
2178	18507	0.0	0	2009	3	12	-0.44681658310936073	0.7852503227828961	0.4402939533380341	0.9257210189120884	2.5649493574615367
2179	18511	0.0	0	2009	2	3	-0.44681658310936073	1.0136119298168917	-1.329188608088497	-0.8317095048227864	1.3862943611198906
2180	18512	0.0	0	2009	44	593	3.4073638330873366	-0.12970935076965795	-0.585844180692212	-0.2571408900978097	6.386879319362645
2181	18514	1.0	0	2008	4	15	-0.07383138154193843	0.763748933279241	0.39556130463012745	0.28745023168499434	2.772588722239781
2182	18517	0.0	0	2009	11	71	0.2991538200254839	-0.03212368991551526	-0.2190631490686511	0.7683391809656817	4.276666119016055
2183	18520	0.0	0	2009	12	50	-0.819801784676783	0.42845564154564614	0.1923649239745686	0.2961936671264616	3.9318256327243257
2184	18521	0.0	0	2009	2	2	-0.819801784676783	1.0136119298168917	2.302597556480054	-2.877673398126073	1.0986122886681098
2185	18525	0.0	0	2009	21	122	0.6721390215929062	0.22539911908304477	-0.2193558527229706	0.18252900638738986	4.812184355372417
2186	18526	0.0	0	2009	21	188	-0.9441301851992572	-2.395468581763737	1.3200685458505312	-0.14972154038835733	5.241747015059643
2187	18527	0.0	0	2009	3	5	-0.819801784676783	0.6428609421948832	3.083149535212652	-2.9301340107748755	1.791759469228055
2188	18529	0.0	1	2009	11	97	-0.3224881825868866	0.511114470786295	-0.6921405620104734	1.1692881490672413	4.584967478670572
2189	18535	0.0	0	2009	27	500	-0.44681658310936073	-2.568601798614968	0.29322433693498356	0.8339149467766845	6.2166061010848646
2190	18546	0.0	0	2009	33	376	-0.07383138154193843	-1.80838865147693	-0.15778333294868035	0.7791398953345526	5.932245187448011
2191	18573	0.0	1	2009	13	112	-0.44681658310936073	0.3121962837855198	-0.5659774938643443	-1.6935624269102516	4.727387818712341
2192	18577	0.0	0	2009	74	1258	2.4127366289075436	-1.1882458484729093	-0.4003240628766363	0.5633145417361788	7.138073034044347
2193	18578	0.0	0	2009	9	78	-0.3224881825868866	-0.2975541735836974	-0.6682410485226349	1.1180765986243635	4.3694478524670215
2194	18579	1.0	0	2009	8	57	-0.3224881825868866	0.6214120532157162	-0.830324696959677	0.5847270366948739	4.060443010546419
2195	18581	0.0	0	2009	50	2738	0.6721390215929062	-0.9698507342386419	-0.6262564741827477	1.2281410212404777	7.915348169263078
2196	18582	0.0	0	2009	4	12	-0.6954733841543089	0.6497065918474166	-0.08425047896104712	0.7945694872900828	2.5649493574615367
2197	18589	0.0	1	2008	3	0	-0.9441301851992572	0.7428043011946734	6.3397063913527205	-2.4842188032600565	0.0
2198	18592	1.0	0	2009	9	26	0.05049701898053568	0.7262477852341965	0.3754652211904536	-1.1779495483048812	3.295836866004329
2199	18594	1.0	0	2009	33	415	1.5424378252502249	-0.3294092134039572	-1.0925561664704253	-0.4749773388109313	6.030685260261263
2200	18595	0.0	0	2009	29	254	-0.5711449836318349	-0.3648409517424291	-0.139044631123407	0.8033129227315501	5.541263545158426
2201	18596	0.0	0	2009	21	3089	-0.1981597820644125	-0.7125785113315001	-0.4454574691790095	-0.8666832465886544	8.035926369891792
2202	18599	0.0	0	2009	19	591	-0.819801784676783	-1.7324726860606898	2.1879241557997395	0.7945694872900828	6.3835066348840055
2203	18600	0.0	0	2009	15	173	-0.07383138154193843	0.2660692835491405	-0.9131150887567713	1.2876992461888241	5.159055299214529
2204	18610	0.0	0	2009	20	276	1.4181094247277508	0.35869960342184043	-0.5261914015848714	0.2371754778965591	5.6240175061873385
2205	18619	0.0	1	2009	8	256	-0.6954733841543089	0.2978417421202361	0.19651545063331302	0.9519513252364895	5.54907608489522
2206	18626	1.0	0	2009	42	196	2.1640798278625955	-0.11166907827073716	1.1231955479269897	-0.29960900509922067	5.2832037287379885
2207	18627	0.0	0	2009	28	293	0.05049701898053568	-0.807391162009353	-0.744708258508617	1.0693631725933328	5.683579767338681
2208	18635	0.0	0	2009	33	148	1.0451242231603284	-0.661967681871835	-0.0965309254029492	0.14755526462152221	5.003946305945459
2209	18636	0.0	0	2009	25	309	0.05049701898053568	-1.4151800067596187	0.12524782412590518	2.0011635782125343	5.736572297479192
2210	18639	0.0	0	2009	9	185	-0.1981597820644125	0.2474247173476608	-0.41205239351305156	-2.1642090661023627	5.225746673713202
2211	18640	0.0	0	2009	33	236	2.6613934299524917	-0.23913791951511015	-0.5674315672993466	-0.4265969960348136	5.4680601411351315
2212	18643	0.0	0	2008	4	69	-0.5711449836318349	0.7313686712478202	1.1844778159903289	0.4798058113972694	4.248495242049359
2213	18645	0.0	0	2009	6	11	0.05049701898053568	0.6793580901272136	2.319525935724539	0.07061303273661218	2.4849066497880004
2214	18649	1.0	0	2009	44	576	3.158707032042388	0.041701209764283535	-0.2458017752099014	-1.4065903850992443	6.3578422665081
2215	18651	0.0	0	2008	8	90	-0.1981597820644125	0.4797944111049736	-0.20719947672824202	1.0673646730638546	4.51085950651685
2216	18652	0.0	0	2009	12	59	0.2991538200254839	-0.05213158354858714	1.819993035660551	-0.5694064415787752	4.0943445622221
2217	18653	0.0	0	2008	9	49	-0.819801784676783	-0.9868908590026022	0.1307781128585517	-0.45865625932019255	3.912023005428146
2218	18655	0.0	0	2009	4	15	-0.07383138154193843	1.0136119298168917	0.5828999162990027	1.5552483706977152	2.772588722239781
2219	18661	1.0	0	2009	25	169	-0.3224881825868866	-1.4865538744793805	-0.2394267862121183	1.0699877036962946	5.135798437050262
2220	18664	0.0	0	2009	10	58	0.2991538200254839	0.2474297491622643	-0.21665674076950212	0.030143417264678986	4.07753744390572
2221	18666	0.0	0	2009	6	11	-0.07383138154193843	0.03332457003333958	-0.3625910056362951	0.65467452022661	2.4849066497880004
2222	18667	0.0	0	2009	2	4	-0.9441301851992572	1.0136119298168917	2.0836369610736654	-2.9039037044504745	1.6094379124341003
2223	18670	0.0	0	2009	5	12	-0.3224881825868866	0.729937233205375	1.7810736099738265	1.2317412593634345	2.5649493574615367
2224	18671	0.0	0	2009	14	74	-0.5711449836318349	0.057411166207595205	0.47080965967913985	-1.3038550186620064	4.31748811353631
2225	18672	0.0	0	2009	4	11	-0.5711449836318349	0.7248277249112401	-0.4510019520434218	0.8732604062632862	2.4849066497880004
2226	18682	0.0	0	2009	5	47	-0.5711449836318349	0.4788021006019635	-0.4510019520434218	0.9912967847230911	3.871201010907891
2227	18687	1.0	0	2009	7	181	-0.3224881825868866	0.41077553621602975	-0.4534869179255722	1.0044119378852918	5.204006687076795
2228	18688	0.0	0	2009	3	19	-0.5711449836318349	0.7248277249112401	-0.41666823159137734	0.6896482619924783	2.995732273553991
2229	18689	1.0	0	2009	79	1839	0.5478106210704321	-2.863242146390105	0.4812101566643423	-0.5657884682926508	7.517520850603031
2230	18693	0.0	0	2008	2	16	-0.44681658310936073	0.7852503227828961	-0.3899007705123998	1.2142543884805006	2.833213344056216
2231	18704	0.0	0	2009	3	12	-0.44681658310936073	0.4164683993479291	-0.4674097226671459	1.0393856796511602	2.5649493574615367
2232	18714	0.0	1	2009	8	99	-0.5711449836318349	0.2106316608194151	-0.6553459038652992	-1.3300853249864075	4.605170185988092
2233	18718	0.0	0	2009	38	276	1.0451242231603284	-0.4684457374598046	-0.6155748818679261	0.5803553189741406	5.6240175061873385
2234	18722	0.0	0	2009	2	3	-0.9441301851992572	0.25194018428900783	-0.8521766545632948	1.056872550534094	1.3862943611198906
2235	18725	0.0	0	2009	19	179	1.666766225772699	0.7079086124927308	-0.6979963948396487	-0.9104004237959897	5.19295685089021
2236	18729	0.0	0	2009	21	81	0.6721390215929062	-0.7962254229626294	-0.6436740832696433	0.847030099938885	4.406719247264253
2237	18739	0.0	0	2009	15	99	1.0451242231603284	0.6373686372609649	-1.1500888422972535	-0.21717089950824586	4.605170185988092
2238	18748	0.0	0	2009	2	7	-0.3224881825868866	1.0136119298168917	-0.4534869179255722	1.2142543884805006	2.0794415416798357
2239	18751	1.0	0	2008	6	28	-0.1981597820644125	0.536431804685788	3.0264555645906506	0.6371876493436761	3.367295829986474
2240	18753	0.0	0	2009	5	43	-0.5711449836318349	0.3459778689424555	-0.28154405297687135	0.8732604062632862	3.784189633918261
2241	18758	0.0	0	2009	2	13	-0.819801784676783	1.0136119298168917	-1.2805054904263267	-1.0415519554179953	2.6390573296152584
2242	18760	0.0	0	2009	15	119	1.4181094247277508	0.780500584327672	-0.34084285848472085	1.013155373326759	4.787491742782046
2243	18765	0.0	0	2008	11	104	-0.1981597820644125	0.4519454544810011	-0.6902571601294725	1.1792806467146322	4.653960350157523
2244	18769	0.0	0	2008	4	22	-0.6954733841543089	0.13394980549894037	1.911780861622878	-1.0065782136521273	3.1354942159291497
2245	18771	0.0	0	2008	25	202	0.423482220547958	-0.7194901628638155	0.2358216222329267	-0.38954148392573884	5.313205979041787
2246	18775	0.0	0	2009	2	0	-0.819801784676783	0.5138859367415902	-0.5933019869187479	0.2699633608020605	0.0
2247	18780	0.0	0	2008	4	11	-0.5711449836318349	0.3459778689424555	1.000334070213065	1.1617937758316985	2.4849066497880004
2248	18786	0.0	0	2009	2	2	-0.6954733841543089	0.7815425917129794	0.028029389264423554	1.1093331631828962	1.0986122886681098
2249	18791	0.0	1	2008	41	540	3.4073638330873366	0.5379721926511893	-0.07169664504473405	-0.10651868291287331	6.293419278846481
2250	18798	0.0	0	2009	17	221	-0.07383138154193843	0.025088040872149983	-0.6911414332377883	1.0218988087682255	5.402677381872279
2251	18802	0.0	0	2009	17	67	-0.44681658310936073	-0.24132562230621507	-0.261742700213366	0.16504213550445604	4.219507705176107
2252	18804	1.0	0	2009	15	130	-0.1981597820644125	-0.79702765391239	-0.3768658167270787	1.035888305474573	4.875197323201151
2253	18807	0.0	0	2009	10	66	0.17482541950300978	0.43965045301405886	0.1456599294904569	1.1093331631828962	4.204692619390966
2254	18812	0.0	0	2009	13	194	-0.5711449836318349	-1.1890886656046993	1.0752364746082719	-0.24152761252376123	5.272999558563747
2255	18822	0.0	1	2009	21	766	-0.1981597820644125	-2.002074250906954	-2.4381321515068532e-05	-1.7760005325012265	6.642486801367256
2256	18827	0.0	0	2009	3	114	-0.44681658310936073	1.0136119298168917	-0.4674097226671459	1.2842018720122368	4.74493212836325
2257	18828	0.0	0	2009	35	1420	-0.44681658310936073	-0.9934965163736463	1.338453920343746	0.060120910206851584	7.259116128097101
2258	18832	0.0	0	2009	53	1579	2.0397514273401214	-0.44876728877283567	-0.6982414162343625	0.2607056056287427	7.365180126021013
2259	18836	0.0	0	2008	3	14	-0.6954733841543089	0.7815425917129794	1.6351159940285467	-0.04480031509075288	2.70805020110221
2260	18839	0.0	0	2009	2	3	-0.819801784676783	1.0136119298168917	-0.7376654758239501	-1.0940125680667976	1.3862943611198906
2261	18840	0.0	1	2009	2	10	-0.819801784676783	1.0136119298168917	0.4881976067757237	0.847030099938885	2.3978952727983707
2262	18846	1.0	0	2009	25	264	-0.6954733841543089	-0.7843665473469585	-0.09526846638538701	-0.06447304483405371	5.579729825986222
2263	18854	0.0	0	2009	5	43	-0.44681658310936073	-0.08245684680480007	1.1620294661897421	1.6863999023197207	3.784189633918261
2264	18857	0.0	0	2009	5	9	-0.3224881825868866	0.6196701834885396	-0.6291710614188333	1.196767517597567	2.302585092994046
2265	18858	0.0	0	2009	2	11	-0.819801784676783	1.0136119298168917	0.193449328268931	0.7945694872900828	2.4849066497880004
2266	18860	0.0	0	2009	14	32	-0.07383138154193843	-0.21293252429891302	0.08930525482969687	-0.9890913427691931	3.4965075614664802
2267	18862	0.0	0	2009	22	95	1.4181094247277508	0.043020555902958064	-0.40270372812502675	-1.0126986184611542	4.564348191467836
2268	18866	0.0	0	2009	48	807	2.91005023099744	-0.04691354112072978	-0.6190938589554998	-0.1597140380357482	6.694562058521095
2269	18872	1.0	0	2009	47	1623	2.0397514273401214	-0.8233374583061849	0.292441112297921	-0.7923640453361847	7.392647520721623
2270	18880	0.0	0	2009	3	5	-0.44681658310936073	1.0136119298168917	-0.4864526902940479	1.6339392896709186	1.791759469228055
2271	18881	0.0	0	2009	18	217	-0.6954733841543089	-1.612173543099117	0.19651545063331302	1.0044119378852918	5.384495062789089
2272	18883	0.0	0	2009	8	153	-0.3224881825868866	0.528366178491081	-0.29813603420016016	-1.2382792528510036	5.0369526024136295
2273	18886	0.0	0	2009	17	146	0.05049701898053568	-0.9152263193586107	0.4557358798017707	-0.09726092773955511	4.990432586778736
2274	18893	0.0	1	2009	43	350	3.5316922336098107	0.3447631531290143	-0.08673122192288811	-0.5639794816495887	5.860786223465865
2275	18901	0.0	0	2009	6	13	-0.44681658310936073	-0.1885089556926033	-0.5816652154450656	-0.5484221965192544	2.6390573296152584
2276	18914	0.0	0	2009	15	96	0.17482541950300978	-0.18973452461510779	-0.7250092698193888	0.3605771462863556	4.574710978503383
2277	18920	0.0	0	2009	9	77	-0.07383138154193843	0.742742444829904	0.690778964236566	-0.8317095048227864	4.356708826689592
2278	18928	0.0	0	2009	27	1033	1.2937810242052767	-0.08745633312185684	0.7696890679104738	1.2306483299332514	6.9411900550683745
2279	18940	1.0	1	2009	11	305	-0.1981597820644125	-0.2701082477538143	0.2762691950853673	0.9694381961194234	5.723585101952381
2280	18946	0.0	0	2008	4	31	-0.44681658310936073	0.7189570768681959	-0.6185698811879841	1.1093331631828962	3.4657359027997265
2281	18952	0.0	0	2009	11	180	0.17482541950300978	0.4932579615683132	-0.4423283272155398	-1.4297604890191318	5.198497031265826
2282	18955	0.0	0	2009	46	332	0.9207958226378544	-0.8658103292578524	-0.25076212717427565	-0.8783411605106104	5.808142489980444
2283	18956	0.0	0	2009	11	67	-0.6954733841543089	-0.7855688675743128	1.0978332569425782	0.5847270366948739	4.219507705176107
2284	18959	1.0	1	2009	6	19	-0.5711449836318349	1.0136119298168917	1.4045499015425493	0.16504213550445604	2.995732273553991
2285	18962	0.0	1	2009	3	128	-0.5711449836318349	0.7248277249112401	-1.6205329842203433	-0.3595639909835663	4.859812404361672
2286	18963	1.0	1	2009	4	18	-0.44681658310936073	0.7852503227828961	-1.261234909684759	-0.5956367479031763	2.9444389791664403
2287	18967	0.0	0	2009	5	50	-0.44681658310936073	0.3963363088282677	-0.9743849964343757	0.9519513252364895	3.9318256327243257
2288	18968	0.0	0	2009	15	233	0.17482541950300978	0.09169055399863567	-0.6021313084755097	1.266715001129303	5.455321115357702
2289	18970	1.0	0	2009	5	145	-0.3224881825868866	0.7195137514555082	-0.6463647019015378	1.2535998479671024	4.983606621708336
2290	18972	1.0	0	2009	9	112	0.17482541950300978	0.22277131307501552	-0.661554881796467	0.6503028025058767	4.727387818712341
2291	18977	0.0	0	2009	9	67	-0.44681658310936073	-0.6705569979536085	-0.5208213735637411	1.1355634695072974	4.219507705176107
2292	18980	0.0	0	2009	14	121	-0.6954733841543089	-0.08061065008033212	1.3915776088804643	-0.34207712010063207	4.804021044733257
2293	18984	0.0	0	2009	40	238	1.2937810242052767	-0.005446227781413794	-0.7346483624134947	-0.28325764531258124	5.476463551931511
2294	18991	0.0	0	2009	31	286	0.2991538200254839	-1.6925531588663945	0.3489247400291888	-0.7202307029440816	5.659482215759621
2295	18993	0.0	0	2009	4	5	-0.819801784676783	-0.24514706952042786	-0.14617748659837884	-1.461236856608413	1.791759469228055
2296	18994	0.0	0	2009	8	50	-0.6954733841543089	0.7808513027412568	-0.09526846638538701	-1.5923883882304186	3.9318256327243257
2297	18995	0.0	0	2009	11	37	0.2991538200254839	0.44446081605888343	-0.9634918324364097	-0.14972154038835733	3.6375861597263857
2298	18997	1.0	0	2009	8	54	-0.1981597820644125	0.6186740220649981	-0.7141971274848155	1.3191756137781052	4.007333185232471
2299	19000	0.0	0	2009	25	203	1.666766225772699	0.284499025148101	-0.4637512552977746	-0.34207712010063207	5.318119993844216
2300	19001	0.0	0	2009	4	28	-0.5711449836318349	0.3459778689424555	-0.43515973026862587	-1.3738025021937428	3.367295829986474
2301	19002	0.0	0	2009	16	746	0.2991538200254839	-0.06084461940610635	0.2422641507387831	0.7945694872900828	6.616065185132817
2302	19005	0.0	1	2009	11	550	-0.1981597820644125	0.23634165671108273	0.1574444597987893	0.048462996284895574	6.311734809152915
2303	19009	0.0	0	2009	5	15	-0.1981597820644125	1.0136119298168917	-0.7617455694878323	1.1880240821560994	2.772588722239781
2304	19018	0.0	0	2009	3	20	-0.819801784676783	0.5138859367415902	0.4095493296072416	0.8994907125876873	3.044522437723423
2305	19039	0.0	0	2009	4	19	-0.44681658310936073	0.3937717227161899	-0.07814424639939736	0.21750274815325826	2.995732273553991
2306	19049	0.0	0	2009	18	491	0.9207958226378544	-0.25830182240224403	-0.6661600986946006	0.7281193779349334	6.198478716492308
2307	19058	0.0	0	2009	17	74	0.2991538200254839	-0.6728514065565412	0.4967726026829442	0.14405789044493486	4.31748811353631
2308	19068	0.0	0	2009	7	23	-0.6954733841543089	-0.1516770990740166	-0.051522080450353336	-2.1956854336916445	3.1780538303479458
2309	19070	0.0	0	2009	45	940	1.5424378252502249	-2.07106062031289	-0.4822393425742063	0.2961936671264616	6.846943139585379
2310	19082	0.0	0	2009	4	20	-0.9441301851992572	-1.5786611923475111	0.003909474118321359	1.056872550534094	3.044522437723423
2311	19089	0.0	1	2009	24	214	0.423482220547958	-1.1359343601427132	0.16791824654767507	0.844407069306445	5.3706380281276624
2312	19090	0.0	1	2009	11	199	-0.6954733841543089	-1.3923290664840278	1.588571784845307	-0.5868933124617094	5.298317366548036
2313	19095	0.0	0	2009	17	230	0.17482541950300978	-0.20241518694311708	0.3893957548319136	-1.5923883882304186	5.442417710521793
2314	19098	0.0	0	2009	64	1609	0.5478106210704321	-2.3886210148635825	1.056836644434185	-0.47197958951671404	7.383989457978509
2315	19100	0.0	0	2009	5	60	-0.6954733841543089	0.6327760570529497	-0.01370049225878901	-1.9858429830964355	4.110873864173311
2316	19104	0.0	1	2009	33	677	-0.6954733841543089	-3.330192520953356	1.3915776088804643	-0.7554031591518013	6.519147287940395
2317	19106	0.0	0	2009	4	56	-0.5711449836318349	0.23535214715853783	-0.37089737373218595	-0.3857942973079674	4.04305126783455
2318	19107	0.0	0	2009	15	163	-0.819801784676783	-0.1059478952379491	2.2301231269950046	-0.8616869977649589	5.099866427824199
2319	19109	0.0	0	2009	3	24	-0.819801784676783	0.8471250617781485	0.8026405887988879	0.3224239734508627	3.2188758248682006
2320	19110	0.0	1	2009	17	178	1.5424378252502249	0.2248367289747084	0.04122175422153039	-1.1941646467599654	5.187385805840755
2321	19116	0.0	1	2009	24	456	-0.9441301851992572	-4.661405642739545	2.2841537664616363	-0.8841701174715886	6.124683390894205
2322	19117	0.0	0	2009	40	310	2.1640798278625955	0.18055841897378522	0.09132960406591932	-0.07394509989564309	5.739792912179234
2323	19120	0.0	0	2009	9	82	-0.07383138154193843	0.17719554926483147	-0.7045898049167155	1.0044119378852918	4.418840607796598
2324	19123	0.0	1	2009	9	56	0.05049701898053568	0.8892518993985183	-0.7709781029793312	1.083102856858495	4.04305126783455
2325	19130	0.0	1	2009	16	538	-0.44681658310936073	-1.947645937695785	2.304916755587487	0.2437330544776594	6.289715570908998
2326	19131	0.0	1	2009	5	82	-0.5711449836318349	0.23535214715853783	-1.3968685179870977	-0.4120246036323685	4.418840607796598
2327	19137	0.0	1	2009	24	478	-0.6954733841543089	-3.776872957231429	1.0377321944938702	-0.055292437620513474	6.171700597410915
2328	19142	0.0	1	2009	13	198	-0.3224881825868866	0.15831393575104302	0.8353816795433183	-0.7058040344656611	5.293304824724492
2329	19146	0.0	1	2009	7	36	-0.819801784676783	0.1346353290400728	1.37798003270441	-1.7760005325012265	3.6109179126442243
2330	19147	0.0	1	2009	4	189	-0.1981597820644125	0.8511015895067195	-0.618424516421735	1.3191756137781052	5.247024072160486
2331	19149	0.0	1	2009	48	474	1.666766225772699	0.3591165531260769	1.0576851277447064	-0.5530125001260245	6.163314804034641
2332	19150	1.0	1	2009	7	226	-0.1981597820644125	0.7710083711705756	-0.06039408305330063	0.5584967303704728	5.424950017481403
2333	19151	0.0	0	2009	9	79	-0.3224881825868866	0.07715080254678099	-0.5069669027493596	1.0988410406531357	4.382026634673881
2334	19159	0.0	0	2009	33	670	2.5370650294300177	0.5705646767088843	-0.005715218238983948	-1.0045209347247233	6.508769136971682
2335	19161	0.0	0	2009	31	137	1.0451242231603284	-0.03835395036133812	-0.26074831220777966	-0.634982207389778	4.927253685157205
2336	19164	1.0	1	2009	18	146	1.1694526236828027	0.5021330794579696	-0.3778517755632466	1.0718612970051806	4.990432586778736
2337	19166	1.0	0	2009	12	31	-0.1981597820644125	0.7193617716490053	0.06702170906981963	-0.20218215303715958	3.4657359027997265
2338	19168	1.0	1	2009	3	186	-0.3224881825868866	0.7639103793809009	-0.658267250427019	1.0306422442096927	5.231108616854587
2339	19169	1.0	1	2009	5	16	-0.6954733841543089	0.27887852067414987	-0.0075056951422508705	0.7421088746412806	2.833213344056216
2340	19179	0.0	1	2009	11	32	0.5478106210704321	0.47617545723048726	-0.48747481675803706	1.382128348956668	3.4965075614664802
2341	19184	0.0	0	2009	32	136	1.2937810242052767	-0.03367361215029769	-0.1865991603697527	0.08260402991348122	4.919980925828125
2342	19185	1.0	1	2009	22	241	-0.6954733841543089	-0.4210184992286722	1.0072209441274709	-2.7202915601796667	5.488937726156687
2343	19198	0.0	0	2009	4	133	-0.6954733841543089	1.0136119298168917	1.2943247109161398	-0.8972852706337892	4.897839799950911
2344	19200	0.0	0	2009	27	192	3.158707032042388	0.5995650096717858	-0.33231531745732357	-0.9530246715731415	5.262690188904886
2345	19204	0.0	0	2009	11	102	0.2991538200254839	0.5628070235133711	-0.0375664284919526	0.31368053800939544	4.634728988229636
2346	19218	0.0	1	2009	8	66	-0.5711449836318349	-0.8103344805060329	-1.0400391940437506	1.6863999023197207	4.204692619390966
2347	19219	1.0	1	2009	20	646	0.05049701898053568	-0.09077649741923138	-0.6821917805993097	0.02077545072024991	6.472346294500901
2348	19222	0.0	0	2008	16	99	-0.5711449836318349	-0.13699774057407355	0.11575316746763367	1.0743594214170278	4.605170185988092
2349	19225	0.0	0	2009	12	744	0.2991538200254839	0.2436915832253842	1.0087356684571336	0.5952191592246345	6.61338421837956
2350	19228	0.0	0	2009	4	32	-0.6954733841543089	0.04633464084098151	-0.7127663620420246	0.8732604062632862	3.4965075614664802
2351	19229	0.0	0	2009	4	18	-0.5711449836318349	1.0136119298168917	-0.5107522672709054	0.6371876493436761	2.9444389791664403
2352	19236	1.0	0	2009	11	17	0.2991538200254839	0.5830373747134572	-0.28096299866954877	0.30143972839134153	2.8903717578961645
2353	19239	0.0	0	2009	29	456	-0.44681658310936073	-2.562181596615646	-0.29858255354699437	0.4798058113972694	6.124683390894205
2354	19245	0.0	1	2009	29	155	1.0451242231603284	0.424854817241669	-0.5752427266030129	0.03763779050022195	5.049856007249537
2355	19246	0.0	1	2009	10	48	0.423482220547958	0.8235608384042244	1.8794650895672644	-2.2901145364594884	3.8918202981106265
2356	19247	0.0	1	2009	21	296	0.423482220547958	-0.2907433332384136	0.20304251899362719	-1.3038550186620064	5.6937321388027
2357	19251	1.0	0	2009	2	4	-0.819801784676783	0.5138859367415902	0.41411044475883063	0.9519513252364895	1.6094379124341003
2358	19259	1.0	0	2009	5	14	-0.6954733841543089	0.7815425917129794	1.3915776088804643	-0.8054791984983852	2.70805020110221
2359	19263	0.0	1	2009	14	600	-0.819801784676783	-1.4518800799209586	1.8590920153468617	-0.8766757442360452	6.398594934535208
2360	19271	0.0	0	2009	56	1297	-0.44681658310936073	-1.6754444287008232	0.3369230927528528	-0.4811772293966988	7.168579897264035
2361	19277	0.0	1	2009	63	849	2.0397514273401214	-1.9498686125961833	0.2565798355786675	-0.6715665820001269	6.745236349484363
2362	19278	1.0	1	2009	19	642	-0.44681658310936073	-0.9218808311655806	0.3369230927528528	-0.49071552260557183	6.466144724237619
2363	19281	0.0	1	2009	4	37	-0.5711449836318349	0.7313686712478202	-0.4659992463825449	-1.7235399198524242	3.6375861597263857
2364	19282	0.0	1	2009	12	297	-0.9441301851992572	1.0008959618086497	2.2841537664616363	-0.912784997098208	5.697093486505405
2365	19286	0.0	0	2009	11	84	-0.3224881825868866	0.3324156438730096	-0.30012838644932427	-1.6500950621441013	4.442651256490317
2366	19287	0.0	0	2009	11	242	-0.6954733841543089	0.18948415527236545	-0.8520523687465617	-0.9051543625311094	5.493061443340548
2367	19289	1.0	1	2009	15	170	1.4181094247277508	0.7188447474670028	-1.3019620991254675	-0.2429848517640058	5.14166355650266
2368	19294	0.0	1	2008	7	336	-0.3224881825868866	-0.008016126594531799	-0.6037273663158491	1.5552483706977152	5.820082930352362
2369	19299	1.0	0	2009	9	35	-0.3224881825868866	-0.0105683290098229	-0.8294091701619066	1.12682003406583	3.58351893845611
2370	19302	0.0	0	2009	13	479	0.5478106210704321	0.6372914523193995	-1.1269320165552967	-0.49945895804703877	6.173786103901937
2371	19303	0.0	0	2009	17	223	0.05049701898053568	0.1238985510763764	-1.585735545704757	-1.5346817143167362	5.4116460518550396
2372	19308	0.0	0	2009	14	155	-0.5711449836318349	-1.0135650917509527	1.2516692851229623	-0.31876129225672006	5.049856007249537
2373	19311	1.0	0	2009	4	25	-0.3224881825868866	0.741733803964269	-0.3905014059775334	0.49729268228020324	3.258096538021482
2374	19318	0.0	0	2009	7	50	0.423482220547958	0.9230653995345418	-0.5046294302717435	0.616203404284155	3.9318256327243257
2375	19320	0.0	0	2009	4	15	-0.3224881825868866	0.5392298416465264	-0.7798893298562007	1.0962180100206957	2.772588722239781
2376	19321	0.0	0	2009	28	1313	2.1640798278625955	0.3456241612766666	-0.5156983413868893	0.18952375474056385	7.1808311990445555
2377	19328	0.0	0	2009	20	414	-0.44681658310936073	-1.6195191274304208	0.8566751065876417	-0.9261386075906302	6.028278520230698
2378	19329	1.0	0	2009	2	1	-0.6954733841543089	1.0136119298168917	-0.2282640094484149	1.0044119378852918	0.6931471805599453
2379	19334	0.0	1	2009	66	244	2.2884082283850695	-1.2656767010170777	0.12454289640427249	0.24498211668358297	5.501258210544727
2380	19335	1.0	0	2009	5	6	-0.819801784676783	-0.1204743434137263	-1.1686673878330645	-1.6579641540414214	1.9459101490553132
2381	19336	0.0	1	2009	7	30	-0.5711449836318349	0.5126792274173511	0.35050545205969413	-2.7465218665040676	3.4339872044851463
2382	19343	0.0	1	2009	4	17	-0.44681658310936073	0.7852503227828961	-1.0970817354187252	1.4240968390757096	2.8903717578961645
2383	19347	0.0	1	2009	3	7	-0.9441301851992572	0.7428043011946734	2.2841537664616363	-0.9890913427691931	2.0794415416798357
2384	19349	0.0	0	2009	3	10	-0.5711449836318349	1.0136119298168917	2.121492808503129	-1.0940125680667976	2.3978952727983707
2385	19351	1.0	1	2009	11	127	-0.819801784676783	-1.0825529260846432	2.2301231269950046	-0.8212173822930258	4.852030263919617
2386	19354	0.0	1	2009	32	213	-0.5711449836318349	-0.6340799093060113	0.4989865907511812	0.56724016581194	5.365976015021851
2387	19355	0.0	1	2009	32	254	0.2991538200254839	-1.134870906713189	-0.08313988446516588	-0.6075596144142676	5.541263545158426
2388	19358	0.0	1	2009	22	737	-0.44681658310936073	-1.3117851610760733	0.3369230927528528	-0.6513761488425287	6.6039438246004725
2389	19359	0.0	1	2009	40	981	-0.5711449836318349	-1.556008305639662	1.0752364746082719	-0.506016534628139	6.889591308354466
2390	19363	0.0	1	2009	26	357	-0.5711449836318349	-3.3220452836940146	0.7025064985663646	0.8645169708218189	5.8805329864007
2391	19364	1.0	0	2009	5	24	-0.5711449836318349	0.6536150063177962	0.44628779578260236	0.6503028025058767	3.2188758248682006
2392	19365	0.0	1	2009	5	103	-0.5711449836318349	0.6683234111228628	-0.21451363394993608	0.7421088746412806	4.6443908991413725
2393	19366	0.0	0	2009	7	71	-0.3224881825868866	0.18112473203650986	-0.6704669055275215	1.056872550534094	4.276666119016055
2394	19367	0.0	0	2009	10	134	-0.6954733841543089	0.4420938947158391	0.19651545063331302	0.847030099938885	4.90527477843843
2395	19368	0.0	0	2009	3	19	-0.6954733841543089	0.6497065918474166	-0.06613517504834548	0.847030099938885	2.995732273553991
2396	19374	1.0	1	2009	5	82	-0.44681658310936073	0.7852503227828961	-0.7501066387035084	0.6896482619924783	4.418840607796598
2397	19379	0.0	0	2009	29	295	0.17482541950300978	-0.7215896258136859	-0.8314064715491621	-0.0010831378834175616	5.69035945432406
2398	19389	0.0	1	2009	24	389	1.1694526236828027	0.19845889453434296	-0.26780442848774727	0.3903141780551952	5.966146739123692
2399	19390	0.0	0	2009	24	142	1.666766225772699	0.6131464115058048	-0.471527955699091	0.060120910206851584	4.962844630259907
2400	19392	0.0	0	2009	17	96	1.4181094247277508	0.3367185332763645	-0.907677863076571	-0.05062927205173107	4.574710978503383
2401	19395	0.0	0	2008	6	12	-0.3224881825868866	0.729937233205375	0.7299484557118904	0.4273451987484672	2.5649493574615367
2402	19400	0.0	0	2009	8	87	-0.1981597820644125	0.5990397114432967	-0.7814926167229918	1.056872550534094	4.477336814478207
2403	19413	0.0	0	2009	53	497	3.904677435177233	0.21938836121957606	-0.07616224160243207	-0.17685634003428935	6.210600077024653
2404	19416	0.0	0	2009	34	264	1.666766225772699	0.19944961411209713	-0.301170923150243	-1.1628671221683504	5.579729825986222
2405	19420	0.0	0	2009	24	303	-0.44681658310936073	0.017922689922836455	0.5342122267660542	1.2142543884805006	5.717027701406222
2406	19427	0.0	0	2009	16	476	-0.6954733841543089	0.15754452832098323	-0.6881044376228562	0.9519513252364895	6.1675164908883415
2407	19432	0.0	0	2009	29	224	0.7964674221153802	-0.41051633253838915	-0.5945108833921325	0.4178069055395938	5.41610040220442
2408	19433	0.0	0	2009	12	42	0.2991538200254839	0.41949986160056824	-0.676214105168614	-1.1661459104589005	3.7612001156935624
2409	19436	0.0	0	2009	2	6	-0.819801784676783	1.0136119298168917	-1.3891227964452184	-1.9858429830964355	1.9459101490553132
2410	19439	0.0	1	2009	13	50	-0.3224881825868866	-0.932645711097987	-1.1082428505056026	-1.0606285418357417	3.9318256327243257
2411	19442	1.0	0	2009	59	319	3.780349034654759	-0.21642686286872057	-0.509497001962511	-0.339295117914711	5.768320995793772
2412	19445	0.0	0	2009	56	1218	2.6613934299524917	-0.49595607930862523	-0.7803330938336035	0.44550464158843683	7.105786129481271
2413	19497	0.0	0	2009	18	138	1.4181094247277508	0.7188447474670028	-0.7047238346102835	0.16504213550445604	4.9344739331306915
2414	19498	0.0	0	2009	20	208	1.2937810242052767	0.15534168428990813	0.3441175559585576	0.5541250126497395	5.342334251964811
2415	19505	0.0	0	2008	38	182	2.4127366289075436	0.17955867871845504	0.31368937134711755	0.11258152285565382	5.209486152841421
2416	19516	0.0	0	2009	4	14	-0.9441301851992572	-1.5786611923475111	0.6210387870554674	0.7945694872900828	2.70805020110221
2417	19527	0.0	0	2009	4	12	-0.44681658310936073	0.5598789135364916	-0.6849199169337666	1.3716362264269073	2.5649493574615367
2418	19529	0.0	0	2009	19	262	-0.6954733841543089	-0.4478565369048055	0.19651545063331302	0.9414592027067289	5.572154032177765
2419	19537	1.0	1	2009	4	29	-0.9441301851992572	0.25194018428900783	2.2841537664616363	-0.6743276668763797	3.4011973816621555
2420	19544	1.0	0	2009	12	67	0.6721390215929062	0.12405906080291049	-0.3595621546603996	-0.14389258342737915	4.219507705176107
2421	19545	0.0	0	2009	2	2	-0.44681658310936073	1.0136119298168917	1.3813562518385434	-0.46448521628117073	1.0986122886681098
2422	19558	1.0	0	2008	5	36	-0.3224881825868866	0.2751190612289574	-0.5435832589576829	0.820799793614484	3.6109179126442243
2423	19560	1.0	0	2009	14	633	-0.07383138154193843	-0.2658877206598905	-1.1077112791226602	1.0411343667394535	6.452048954437226
2424	19582	0.0	0	2009	4	6	-0.6954733841543089	0.04633464084098151	-0.1869408793311362	0.8732604062632862	1.9459101490553132
2425	19601	0.0	0	2009	3	136	-0.3224881825868866	0.741733803964269	-0.5085720256080415	1.6601695959953195	4.919980925828125
2426	19602	0.0	1	2009	37	1635	-0.819801784676783	-2.0368087199128593	2.2301231269950046	-0.8159713210281458	7.400009517162692
2427	19607	0.0	0	2008	9	56	0.5478106210704321	0.8131424673062435	-1.266952983191094	-0.35082055554209934	4.04305126783455
2428	19608	0.0	1	2009	19	447	-0.44681658310936073	-0.747004663326038	0.959102003622841	-0.7093014086422477	6.104793232414985
2429	19610	0.0	0	2009	48	264	2.2884082283850695	0.09747133945938184	0.6730170897682568	-1.036305894153115	5.579729825986222
2430	19625	1.0	1	2009	11	258	-0.3224881825868866	0.43715118224358346	-0.5085720256080415	1.0044119378852918	5.556828061699537
2431	19638	1.0	1	2009	2	2	-0.6954733841543089	0.6327760570529497	-0.6923638385585572	1.266715001129303	1.0986122886681098
2432	19644	0.0	1	2009	8	104	0.17482541950300978	0.9027611687591022	-0.001181483873544744	-0.16720841127129155	4.653960350157523
2433	19645	0.0	1	2009	8	106	-0.3224881825868866	0.46320760760092244	-1.2820867631958381	0.21750274815325826	4.672828834461906
2434	19649	1.0	0	2009	69	273	4.526319437789604	0.22344704223913375	-0.11218489634576988	-1.178626459435833	5.6131281063880705
2435	19657	1.0	0	2009	10	360	-0.44681658310936073	-0.3562743041427138	-0.7074790541622745	0.5497532949290055	5.8888779583328805
2436	19665	1.0	0	2009	3	6	-0.819801784676783	0.8471250617781485	-0.4573592599228897	0.847030099938885	1.9459101490553132
2437	19670	0.0	0	2009	4	37	-0.6954733841543089	0.6497065918474166	-0.24439646026069814	-2.09076420839404	3.6375861597263857
2438	19675	0.0	0	2009	2	3	-0.819801784676783	1.0136119298168917	-0.4573592599228897	1.056872550534094	1.3862943611198906
2439	19679	1.0	0	2009	3	8	-0.9441301851992572	1.0136119298168917	-0.13114196946269527	-2.020816724862304	2.1972245773362196
2440	19682	0.0	0	2008	10	39	0.423482220547958	0.5638975132576065	-0.533479697896426	1.1513016533019378	3.6888794541139363
2441	19684	0.0	0	2009	5	32	-0.07383138154193843	0.763748933279241	0.38259297158425914	0.28745023168499434	3.4965075614664802
2442	19690	0.0	1	2009	3	1	-0.6954733841543089	0.04633464084098151	-0.2155955869203062	-1.1114994389497317	0.6931471805599453
2443	19691	0.0	1	2009	5	32	-0.6954733841543089	0.13394980549894037	-0.5084786636675644	-2.160711691925776	3.4965075614664802
2444	19697	0.0	0	2009	7	51	-0.3224881825868866	0.741733803964269	-0.5349414929517934	0.7945694872900828	3.9512437185814275
2445	19703	0.0	1	2009	2	5	-0.819801784676783	1.0136119298168917	0.05325831433464683	-2.4055278842868533	1.791759469228055
2446	19707	0.0	1	2009	35	225	1.0451242231603284	-0.5141660256372146	0.21444634150288064	-0.7180448440837149	5.420534999272286
2447	19708	0.0	1	2009	36	393	2.5370650294300177	0.10432187465688789	-0.011953191000007803	0.7683391809656817	5.976350909297934
2448	19709	0.0	1	2009	2	10	-0.819801784676783	1.0136119298168917	-0.6821872474647576	-2.353067271638051	2.3978952727983707
2449	19710	0.0	1	2009	42	222	1.5424378252502249	-0.9672978407104337	-0.10980698431422563	-0.28524478973109657	5.407171771460119
2450	19711	0.0	0	2008	19	591	0.17482541950300978	-0.32612267431191144	-0.623954415785779	0.8245469802322554	6.3835066348840055
2451	19714	0.0	1	2009	15	48	0.5478106210704321	0.44141137448123025	-0.4234706374118652	-1.6361055654377539	3.8918202981106265
2452	19718	0.0	1	2009	15	144	0.7964674221153802	0.3331953544440934	0.1511968744563894	-0.142227167152814	4.976733742420574
2453	19720	1.0	0	2008	8	78	-0.1981597820644125	0.5330496447978791	0.06411354789034837	-1.1464731807155997	4.3694478524670215
2454	19721	0.0	0	2009	8	121	-0.5711449836318349	-0.4170253523455056	1.688122492201321	-0.3910403585728477	4.804021044733257
2455	19723	0.0	0	2009	15	130	-0.6954733841543089	-2.9946664771754987	0.11874595923535078	1.3716362264269073	4.875197323201151
2456	19725	0.0	0	2008	5	22	-0.1981597820644125	0.8511015895067195	1.3650590538932732	0.35739771521673114	3.1354942159291497
2457	19729	0.0	0	2008	12	86	-0.07383138154193843	0.3368407168424923	-0.6489589635514211	1.083102856858495	4.465908118654584
2458	19730	0.0	1	2009	23	427	0.17482541950300978	-0.13129328756123387	-0.9097264796633274	1.438404278889019	6.059123195581797
2459	19742	0.0	0	2009	8	161	0.5478106210704321	0.42130350619260054	-0.41441196071822467	0.7945694872900828	5.087596335232384
2460	19745	0.0	0	2008	8	89	-0.07383138154193843	0.5932504916096721	-0.017607385023465125	0.4273451987484672	4.499809670330265
2461	19748	1.0	0	2009	4	23	-0.07383138154193843	0.7956065695555622	1.455326370983575	1.3891230973098412	3.1780538303479458
2462	19764	0.0	0	2008	11	80	0.05049701898053568	-0.41221631797511255	-0.4811487518965143	0.7071351328754122	4.394449154672439
2463	19781	0.0	0	2009	5	67	-0.6954733841543089	0.8967917102729476	-0.5573883853157154	1.738860514968523	4.219507705176107
2464	19783	0.0	0	2009	8	30	-0.44681658310936073	0.5140471927731967	-0.12180374748303462	-1.5661580819060175	3.4339872044851463
2465	19789	0.0	0	2009	4	9	-0.6954733841543089	0.04633464084098151	-0.7840757266465985	0.820799793614484	2.302585092994046
2466	19796	0.0	0	2009	28	127	0.9207958226378544	0.025488838667437137	-0.5903516240416185	0.7325705814324072	4.852030263919617
2467	19798	0.0	0	2009	9	76	0.2991538200254839	0.49150814631856876	-0.28665633403279783	0.4273451987484672	4.343805421853684
2468	19808	0.0	0	2009	75	445	0.6721390215929062	-2.3217594601812532	0.407115818159649	-0.17440888751720537	6.100318952020064
2469	19818	0.0	0	2009	8	64	0.05049701898053568	0.8163323581510552	-0.4665015659963106	-1.0765256971838633	4.174387269895637
2470	19819	0.0	0	2009	5	49	-0.5711449836318349	-0.7608265001367572	-0.8208233457053744	0.4273451987484672	3.912023005428146
2471	19820	0.0	0	2009	8	203	0.423482220547958	0.4688102056594871	-0.4980343883892252	0.7840773647603222	5.318119993844216
2472	19829	0.0	0	2009	16	27	0.5478106210704321	0.42130350619260054	0.24492990098731227	-2.160711691925776	3.332204510175204
2473	19833	0.0	0	2008	12	95	0.423482220547958	0.6015819560146144	-0.6025063814544928	-0.20218215303715958	4.564348191467836
2474	19834	0.0	0	2009	15	228	0.05049701898053568	-0.16433985924221034	-2.0490739916599425	-1.1727034870400008	5.43372200355424
2475	19837	0.0	0	2009	8	15	-0.44681658310936073	-0.04265832716280752	1.2558123963214975	-0.6218670542275774	2.772588722239781
2476	19839	0.0	0	2009	6	68	-0.5711449836318349	0.6683234111228628	-0.9779607715546517	-1.3563156313108087	4.23410650459726
2477	19840	0.0	0	2009	6	95	-0.6954733841543089	0.27887852067414987	0.17528920388843527	-1.0940125680667976	4.564348191467836
2478	19847	0.0	0	2009	14	427	0.17482541950300978	0.10412344316718775	-0.5573018822359953	-1.1202428743911985	6.059123195581797
2479	19848	0.0	0	2009	10	106	-0.819801784676783	-1.261704120486771	0.193449328268931	0.847030099938885	4.672828834461906
2480	19850	0.0	0	2009	24	217	1.1694526236828027	-0.26291620840885765	-0.292118591035055	-0.49596158387045214	5.384495062789089
2481	19853	0.0	0	2009	35	325	2.0397514273401214	-0.2084156171421241	0.42893678313708233	0.680904826551011	5.786897381366708
2482	19857	1.0	0	2009	32	594	0.423482220547958	-0.5644868047743774	-1.1004181144512892	1.1513016533019378	6.38856140554563
2483	19858	0.0	0	2009	3	10	-0.819801784676783	-0.24514706952042786	-0.45373001486535436	1.0044119378852918	2.3978952727983707
2484	19859	0.0	0	2008	9	50	-0.1981597820644125	0.14133723757719097	0.2466800676504381	0.9519513252364895	3.9318256327243257
2485	19861	0.0	0	2008	7	16	-0.07383138154193843	0.763748933279241	-0.2804096441241464	0.7421088746412806	2.833213344056216
2486	19866	0.0	0	2009	15	322	-0.6954733841543089	-1.1242432179951245	1.463757461482323	-0.7550363017206908	5.777652323222656
2487	19869	0.0	0	2009	6	135	-0.1981597820644125	0.6194045314811537	0.03890951021945508	-0.04480031509075288	4.912654885736052
2488	19871	0.0	0	2009	8	55	-0.6954733841543089	-0.1390207598523047	-0.8022178804403965	0.4798058113972694	4.02535169073515
2489	19876	0.0	0	2009	13	361	-0.6954733841543089	-1.0203977929613017	1.0377321944938702	-0.3857942973079674	5.8916442118257715
2490	19877	0.0	0	2009	5	28	-0.9441301851992572	-2.248988329470957	2.2841537664616363	-0.7792488921739841	3.367295829986474
2491	19879	0.0	0	2009	9	250	-0.44681658310936073	0.06501447123573907	-0.13993909501128302	-1.671079307203622	5.5254529391317835
2492	19889	0.0	0	2009	7	59	-0.44681658310936073	0.3963363088282677	-0.5396339296786942	0.9781816315608907	4.0943445622221
2493	19891	0.0	0	2009	11	66	-0.44681658310936073	0.20579227279686516	-0.3272286508377745	-0.6626697529544237	4.204692619390966
2494	19893	0.0	0	2009	16	190	0.5478106210704321	0.23894902140811974	0.04735013518756396	0.40111489242406606	5.25227342804663
2495	19895	0.0	1	2009	9	141	-0.9441301851992572	-0.745712318819012	2.2841537664616363	-0.6918145377593139	4.955827057601261
2496	19897	0.0	0	2009	5	6	-0.1981597820644125	0.7710083711705756	-1.421999276488074	0.042634039323917385	1.9459101490553132
2497	19898	0.0	0	2009	25	509	0.05049701898053568	0.10359236925725186	-0.9533737966269563	0.9107322724410017	6.234410725718371
2498	19899	0.0	1	2009	9	202	-0.3224881825868866	0.505217944831243	1.5775797756698378	0.5191512708838711	5.313205979041787
2499	19901	0.0	1	2009	32	193	1.4181094247277508	-0.5518896820853636	-0.5714479126537927	-1.290739865499806	5.267858159063328
2500	19902	0.0	0	2009	3	10	-0.44681658310936073	1.0136119298168917	-0.4093903853937018	0.8732604062632862	2.3978952727983707
2501	19903	0.0	0	2009	4	25	-0.5711449836318349	0.40745216026683595	0.026649276669156674	0.9344644543535556	3.258096538021482
2502	19911	0.0	0	2008	17	131	-0.1981597820644125	-1.4745697195843004	1.9021006449536926	-0.4120246036323685	4.882801922586371
2503	19913	0.0	0	2009	26	1000	1.0451242231603284	-0.22311608879302888	-0.4310927343736508	0.5584967303704728	6.90875477931522
2504	19923	0.0	0	2009	37	366	0.7964674221153802	-0.5147242835997464	-0.8036929866518847	1.2473874069955337	5.905361848054571
2505	19925	1.0	0	2009	2	25	-0.9441301851992572	0.25194018428900783	0.26629944354357166	2.0011635782125343	3.258096538021482
2506	19934	0.0	0	2009	9	145	-0.3224881825868866	-0.47230991093886315	0.5034492007795258	0.8994907125876873	4.983606621708336
2507	19938	0.0	0	2009	8	11	-0.1981597820644125	-0.1750063060483567	-0.057514106602773715	-1.5661580819060175	2.4849066497880004
2508	19944	1.0	0	2009	14	170	-0.44681658310936073	0.22379982790091044	1.2688277454352317	-0.590390686638296	5.14166355650266
2509	19946	0.0	0	2009	2	4	-0.6954733841543089	1.0136119298168917	0.1600964944974851	-0.3857942973079674	1.6094379124341003
2510	19950	0.0	0	2009	6	55	-0.6954733841543089	-1.0895252917340035	0.7530928327857487	-1.3038550186620064	4.02535169073515
2511	19954	0.0	1	2009	36	1700	-0.44681658310936073	-2.015203422726152	1.369429588187438	-0.4782906406624345	7.438971592395862
2512	19961	0.0	1	2009	38	1664	0.7964674221153802	-0.693247549149768	-0.7142520585037472	0.7187930467973686	7.417580402414544
2513	19963	0.0	1	2009	11	78	-0.5711449836318349	0.09850375974556723	-0.8514946889880094	0.04700575704465103	4.3694478524670215
2514	19965	1.0	0	2010	5	28	-0.44681658310936073	0.4164683993479291	-0.845197611219512	0.4798058113972694	3.367295829986474
2515	19971	0.0	0	2009	7	25	-0.819801784676783	-2.066555117577877	0.13446940441028982	-0.46448521628117073	3.258096538021482
2516	19973	0.0	1	2009	5	37	-0.3224881825868866	0.536025309629072	-0.019852109570055104	-0.3595639909835663	3.6375861597263857
2517	19982	0.0	0	2010	17	329	-0.1981597820644125	-0.4085720901232711	-0.9799198437693656	-2.6940612538552657	5.799092654460526
2518	19985	0.0	0	2010	12	125	-0.07383138154193843	0.22552546743891824	-0.32203166209320994	-0.7967357630569183	4.836281906951478
2519	19987	0.0	0	2009	54	898	-0.5711449836318349	-0.662329625210085	1.2487682024533862	-0.3362481631396542	6.80128303447162
2520	19988	0.0	0	2009	2	23	-0.6954733841543089	1.0136119298168917	0.24043527689928493	1.0044119378852918	3.1780538303479458
2521	19989	0.0	1	2009	2	8	-0.6954733841543089	0.6497065918474166	-0.26623012579264815	1.0044119378852918	2.1972245773362196
2522	19991	0.0	1	2009	18	443	-0.3224881825868866	-0.1464882259786046	-0.5768375350516085	0.47106237595580214	6.095824562432225
2523	19992	0.0	1	2009	44	1447	1.0451242231603284	-1.2385128007367927	-0.5933485264899213	0.31076605952890635	7.277938572945661
2524	19993	1.0	1	2009	27	263	-0.6954733841543089	-0.7188793633019395	0.19651545063331302	0.9834276928257706	5.575949103146316
2525	19994	0.0	1	2009	13	582	-0.1981597820644125	-0.899437962035229	-0.8749656299800305	0.704637008463565	6.368187186350492
2526	20001	0.0	0	2010	43	167	1.791094626295173	0.5822937111891201	-0.5158448482453026	-0.41858218021346877	5.123963979403259
2527	20003	0.0	1	2009	6	17	-0.6954733841543089	-0.1516770990740166	0.19651545063331302	1.0044119378852918	2.8903717578961645
2528	20005	0.0	1	2009	39	594	0.05049701898053568	-1.0799102818074218	1.1062349684190436	0.29857824042868	6.38856140554563
2529	20006	0.0	1	2009	34	1047	-0.819801784676783	-5.29973979601232	1.9885046968485487	-0.7792488921739841	6.954638864880987
2530	20008	0.0	1	2009	39	529	1.2937810242052767	-1.6805892548800476	-0.46046978193773264	-0.5240995488366277	6.272877006546167
2531	20009	0.0	1	2009	10	223	-0.44681658310936073	0.22249760427583828	-0.36877821395523136	0.9694381961194234	5.4116460518550396
2532	20015	1.0	0	2009	6	32	-0.819801784676783	-1.1071499119862946	-0.2967685658467724	0.6896482619924783	3.4965075614664802
2533	20020	0.0	1	2009	8	172	-0.6954733841543089	0.2978417421202361	1.3915776088804643	-1.0153216490935941	5.153291594497779
2534	20021	0.0	0	2009	7	19	-0.5711449836318349	0.6496296449439247	-0.7730213313642188	-1.080897414904597	2.995732273553991
2535	20024	0.0	0	2009	18	404	0.7964674221153802	0.5212887675559172	-0.49450203706699297	-1.0940125680667976	6.003887067106539
2536	20034	0.0	0	2009	15	473	-0.819801784676783	-0.605458533653304	2.2301231269950046	-0.8174020650094767	6.161207321695077
2537	20039	0.0	1	2009	16	175	-0.5711449836318349	-1.149137761900892	0.3220353161420143	-0.2546427656859618	5.170483995038151
2538	20041	0.0	0	2009	5	16	-0.5711449836318349	-0.27889761133560564	-0.38444365410813686	1.2404846948049018	2.833213344056216
2539	20044	0.0	0	2009	6	12	-0.5711449836318349	0.6683234111228628	-0.4326886799199447	-2.4055278842868533	2.5649493574615367
2540	20050	0.0	0	2008	33	58	0.5478106210704321	-0.7072455657632406	0.2727708855787354	1.1951778020627546	4.07753744390572
2541	20051	0.0	0	2008	11	110	-0.3224881825868866	-0.7341215814546436	0.3920860144523742	0.7526009971710412	4.709530201312334
2542	20054	1.0	0	2009	24	221	-0.3224881825868866	-1.1345246454415217	-0.252767295914486	1.0044119378852918	5.402677381872279
2543	20079	1.0	0	2010	7	71	-0.44681658310936073	-0.08245684680480007	-0.631598524399155	-1.461236856608413	4.276666119016055
2544	20086	0.0	1	2009	39	255	0.6721390215929062	-0.889855245378541	-0.2943853705205267	0.5806916049526581	5.545177444479562
2545	20089	0.0	0	2009	39	3463	1.666766225772699	0.062012348933609414	-0.3911484972725625	-1.0334810919335642	8.150179269682326
2546	20091	0.0	1	2009	6	45	-0.5711449836318349	0.3459778689424555	-0.28154405297687135	1.0044119378852918	3.828641396489095
2547	20092	0.0	1	2009	3	36	-0.9441301851992572	1.0136119298168917	2.2841537664616363	-0.8317095048227864	3.6109179126442243
2548	20095	0.0	0	2009	20	64	0.7964674221153802	-0.9240374380738573	0.31752587433546164	0.13881182918005494	4.174387269895637
2549	20102	0.0	0	2009	2	10	-0.9441301851992572	0.25194018428900783	-0.5985317788612704	-0.8317095048227864	2.3978952727983707
2550	20105	0.0	0	2009	10	61	0.05049701898053568	0.26892397391107925	-0.6993204051853072	-0.009826573324884848	4.127134385045092
2551	20109	0.0	1	2009	12	64	-0.5711449836318349	-0.33820518783965986	0.3952002265141408	1.0044119378852918	4.174387269895637
2552	20116	0.0	0	2009	68	2480	-0.07383138154193843	-1.7971342334520162	0.46925033042939046	-0.6301503088563355	7.816416983691801
2553	20119	0.0	0	2009	23	310	0.9207958226378544	-0.394205488593521	0.4082113970182814	-1.0693252209379496	5.739792912179234
2554	20122	0.0	0	2009	12	72	-0.44681658310936073	0.026606815590239256	0.2889061614219243	0.9257210189120884	4.290459441148391
2555	20123	0.0	1	2009	13	138	0.2991538200254839	0.5477768346420323	-0.53701875300055	-1.0205677103584745	4.9344739331306915
2556	20130	0.0	0	2009	4	16	-0.6954733841543089	0.04633464084098151	-0.045292538515418056	0.8994907125876873	2.833213344056216
2557	20132	0.0	0	2009	3	81	-0.9441301851992572	0.7428043011946734	-0.5825626050113576	0.21750274815325826	4.406719247264253
2558	20133	0.0	0	2009	36	91	-0.3224881825868866	-1.6840742953668297	-1.295669092032596	-0.9129388405370606	4.5217885770490405
2559	20138	0.0	1	2009	5	97	-0.44681658310936073	0.5140471927731967	-0.39402189167741225	0.8994907125876873	4.584967478670572
2560	20140	0.0	0	2009	11	56	0.05049701898053568	0.13038200764904492	-0.0808718048812183	0.09946636969345325	4.04305126783455
2561	20144	0.0	0	2009	13	291	0.423482220547958	0.3752315826398686	-0.9207205981589995	1.0962180100206957	5.676753802268282
2562	20148	0.0	0	2009	10	102	-0.3224881825868866	0.4647862432209047	-0.9373292993155109	1.0918462922999623	4.634728988229636
2563	20151	0.0	1	2009	25	397	0.7964674221153802	-0.16307458174700373	-0.5682289052497737	1.0044119378852918	5.986452005284438
2564	20161	0.0	0	2009	24	155	1.4181094247277508	-0.1843016024712492	0.09064370170225364	0.5077848048099639	5.049856007249537
2565	20165	1.0	1	2009	13	69	-0.07383138154193843	0.6618167559113067	0.5581543269071182	0.22799487068301888	4.248495242049359
2566	20167	0.0	0	2009	48	524	0.6721390215929062	-3.217734337724367	-0.6010647532944285	-1.1175293944266056	6.263398262591624
2567	20171	0.0	1	2009	6	51	-0.6954733841543089	-0.4508500988784851	0.028029389264423554	1.083102856858495	3.9512437185814275
2568	20173	0.0	0	2009	3	26	-0.5711449836318349	0.6683234111228628	-1.2696826539542017	-2.2306591754575127	3.295836866004329
2569	20179	0.0	1	2009	19	334	0.17482541950300978	-0.3718445539517996	-1.1234543758226208	1.1513016533019378	5.814130531825066
2570	20181	0.0	0	2009	3	12	-0.6954733841543089	1.0136119298168917	0.2524230400014407	-1.9858429830964355	2.5649493574615367
2571	20182	0.0	0	2009	12	400	0.17482541950300978	0.6589499192526759	-0.8941638867794365	-1.107127721228998	5.993961427306569
2572	20196	0.0	0	2009	12	72	-0.07383138154193843	0.17366797755416483	-0.5656545015118754	1.6549235347304396	4.290459441148391
2573	20203	0.0	0	2009	17	246	0.17482541950300978	-0.23719900771267288	-0.09353831658486542	-0.4120246036323685	5.5093883366279774
2574	20204	1.0	0	2009	21	220	0.2991538200254839	-1.1544404876536922	0.022075582604259274	-0.5492292828676973	5.3981627015177525
2575	20220	0.0	0	2009	53	207	3.5316922336098107	0.008405698082044796	-0.271238826608827	0.18313200193507714	5.337538079701318
2576	20222	0.0	0	2009	18	80	0.05049701898053568	0.17193091617006387	0.7572734056781991	-0.6552510804586332	4.394449154672439
2577	20224	0.0	0	2009	5	19	-0.3224881825868866	0.6196701834885396	-0.06056289804485594	0.3049371025679289	2.995732273553991
2578	20226	0.0	0	2008	5	97	-0.5711449836318349	-0.059743541544909934	0.08357452649030014	0.7595957455242144	4.584967478670572
2579	20227	0.0	0	2008	18	179	-0.44681658310936073	-1.8463705598206572	-0.5125144970327298	0.49029793392703	5.19295685089021
2580	20229	0.0	1	2009	3	16	-0.6954733841543089	0.6327760570529497	-0.5948223995988945	0.4623189405143356	2.833213344056216
2581	20232	0.0	1	2009	16	115	1.2937810242052767	0.5205532719815328	0.7243895583559308	0.7788313034954423	4.7535901911063645
2582	20233	1.0	1	2009	6	78	-0.5711449836318349	0.4788021006019635	-0.5000486818720773	-0.24415064315620122	4.3694478524670215
2583	20237	0.0	0	2009	34	266	1.0451242231603284	-0.4438267194841159	-0.11139425558950179	0.28869929389091864	5.58724865840025
2584	20242	0.0	0	2009	7	87	-0.44681658310936073	0.3330124053962915	-0.46003010559057655	-0.3726791441457668	4.477336814478207
2585	20245	0.0	0	2009	17	103	-0.819801784676783	-1.1870497191647573	0.41411044475883063	0.6896482619924783	4.6443908991413725
2586	20247	0.0	0	2009	6	73	-0.819801784676783	-0.37667829320194046	-0.9606180617094713	0.4378373212782278	4.30406509320417
2587	20248	1.0	1	2009	7	153	0.2991538200254839	0.6751964922867435	-0.2492422220223642	0.6240724961814755	5.0369526024136295
2588	20254	0.0	1	2009	4	8	-0.6954733841543089	0.6327760570529497	1.49367773828046	-0.2546427656859618	2.1972245773362196
2589	20255	0.0	0	2008	19	87	0.5478106210704321	0.3679004251228307	0.45385326069857435	-1.1914394201288587	4.477336814478207
2590	20256	0.0	1	2009	5	69	-0.6954733841543089	0.27887852067414987	-0.8115313650556563	-0.17595184671275846	4.248495242049359
2591	20257	0.0	1	2009	25	629	0.5478106210704321	-0.5829467928247398	-1.1090249493321256	1.2080825516982883	6.4457198193855785
2592	20259	1.0	1	2009	6	126	-0.07383138154193843	0.742742444829904	-0.30063665341039647	-0.18469528215422537	4.844187086458591
2593	20260	0.0	0	2009	2	1	-0.6954733841543089	1.0136119298168917	1.4453280822742884	2.0011635782125343	0.6931471805599453
2594	20269	0.0	1	2009	4	14	-0.6954733841543089	0.27887852067414987	-0.4331496717011855	-1.408776243959611	2.70805020110221
2595	20276	1.0	1	2009	8	63	-0.3224881825868866	0.21031898871300533	-0.2287960095063526	-2.4055278842868533	4.1588830833596715
2596	20277	0.0	1	2009	12	358	0.17482541950300978	0.43965045301405886	1.2181799977527694	-0.6918145377593139	5.883322388488279
2597	20279	1.0	1	2009	6	79	0.05049701898053568	0.7722656124081491	-0.028574740131902733	-0.2651348882157224	4.382026634673881
2598	20281	0.0	1	2009	15	143	0.17482541950300978	0.15838653864682214	0.8871630059887463	0.007660297558049352	4.969813299576001
2599	20287	0.0	0	2009	9	43	-0.44681658310936073	0.3937717227161899	1.632188844858983	-0.6218670542275774	3.784189633918261
2600	20294	0.0	0	2009	48	483	4.526319437789604	0.503712930579603	-0.6468494288543508	-0.7486468681288494	6.182084906716632
2601	20297	0.0	0	2009	7	44	-0.1981597820644125	0.6194045314811537	0.0013438214613628694	-0.49596158387045214	3.8066624897703196
2602	20299	1.0	0	2009	13	20	0.423482220547958	0.6015819560146144	2.607358008464076	-0.4120246036323685	3.044522437723423
2603	20305	1.0	1	2009	48	838	0.423482220547958	-1.1478944274596172	0.9002380567207988	0.3224239734508627	6.732210706467206
2604	20309	0.0	0	2009	12	64	-0.07383138154193843	0.13643664786519552	-0.6117580483293866	-0.9431883067014911	4.174387269895637
2605	20327	0.0	0	2009	10	32	0.2991538200254839	0.9138376071372201	-0.31216298179695323	-0.8666832465886544	3.4965075614664802
2606	20336	0.0	0	2009	7	50	-0.6954733841543089	-1.5657941741188683	-0.9801379645941581	0.2699633608020605	3.9318256327243257
2607	20337	1.0	0	2009	8	28	-0.5711449836318349	-0.0427656439409256	-0.6046577691328414	-0.9366307301203908	3.367295829986474
2608	20339	1.0	0	2009	3	12	-0.6954733841543089	1.0136119298168917	-1.133051771357387	-2.09076420839404	2.5649493574615367
2609	20354	0.0	0	2009	13	41	-0.44681658310936073	-0.6813160572884175	-0.19908141714768185	1.083102856858495	3.7376696182833684
2610	20358	0.0	0	2009	7	16	-0.1981597820644125	0.6194045314811537	-0.8599611246287314	1.2317412593634345	2.833213344056216
2611	20359	0.0	0	2009	13	99	-0.07383138154193843	0.17328623006875768	0.15516459796218185	-1.4507447340786526	4.605170185988092
2612	20366	0.0	0	2009	9	82	-0.6954733841543089	-1.3312873151826936	1.463757461482323	-0.6218670542275774	4.418840607796598
2613	20368	0.0	0	2009	10	445	-0.44681658310936073	0.10557595094300971	0.3369230927528528	-0.30710337833476403	6.100318952020064
2614	20379	0.0	1	2009	23	338	0.9207958226378544	-0.3401100865230162	0.3715719242981874	1.0418838040630074	5.82600010738045
2615	20383	0.0	0	2009	4	13	-0.3224881825868866	0.729937233205375	-0.4534869179255722	1.0044119378852918	2.6390573296152584
2616	20385	0.0	0	2009	4	18	-0.9441301851992572	0.8759040016924455	2.2841537664616363	-1.0415519554179953	2.9444389791664403
2617	20391	1.0	0	2009	4	18	-0.6954733841543089	0.505830766131635	0.19651545063331302	0.9519513252364895	2.9444389791664403
2618	20394	0.0	0	2009	14	495	-0.819801784676783	-2.066555117577877	1.576366573048238	-0.2546427656859618	6.206575926724928
2619	20398	0.0	0	2009	11	390	-0.6954733841543089	-2.9711618903200545	1.3729907082260726	0.2699633608020605	5.968707559985366
2620	20399	0.0	0	2009	10	110	-0.6954733841543089	-0.7305247117529566	0.19651545063331302	1.0044119378852918	4.709530201312334
2621	20408	0.0	0	2009	7	75	-0.5711449836318349	-0.0427656439409256	-0.28154405297687135	1.0044119378852918	4.330733340286331
2622	20414	1.0	0	2008	5	50	-0.819801784676783	0.8471250617781485	0.4025032530864771	0.007660297558049352	3.9318256327243257
2623	20434	0.0	0	2009	15	96	-0.6954733841543089	0.3028970780716634	-0.15348659149999958	-0.2874306485914632	4.574710978503383
2624	20439	0.0	0	2009	47	240	4.0290058356997065	0.5716893430068476	0.5956621104424346	-0.7997769579930806	5.484796933490655
2625	20441	0.0	0	2009	14	116	0.05049701898053568	-0.40742707247488447	-1.1153317221964172	0.11258152285565382	4.762173934797756
2626	20443	0.0	0	2009	4	42	-0.6954733841543089	0.04633464084098151	0.31970058306908056	1.529018064373314	3.7612001156935624
2627	20451	1.0	0	2009	25	157	1.0451242231603284	-0.22563725784554473	-0.2116814672268649	-1.0415519554179953	5.062595033026967
2628	20452	0.0	0	2009	10	24	-0.5711449836318349	-0.39232958669125484	1.020478617778514	-2.4579884969356556	3.2188758248682006
2629	20463	0.0	0	2009	5	28	-0.3224881825868866	0.741733803964269	-0.26636595600096696	-0.3595639909835663	3.367295829986474
2630	20468	0.0	0	2009	7	45	0.17482541950300978	0.6062710189835997	-0.3670091099222476	0.8863755594254867	3.828641396489095
2631	20470	0.0	0	2009	4	76	-0.5711449836318349	0.7313686712478202	2.756699436714854	-1.7760005325012265	4.343805421853684
2632	20472	0.0	0	2009	11	73	-0.07383138154193843	0.6039911929993869	-0.5718015564270387	0.41423004558626664	4.30406509320417
2633	20473	0.0	0	2009	2	9	-0.9441301851992572	0.25194018428900783	-0.5825626050113576	0.5847270366948739	2.302585092994046
2634	20474	0.0	0	2009	20	241	-0.07383138154193843	-1.0315541411816909	-0.43337299056848405	0.06594986716782977	5.488937726156687
2635	20478	0.0	1	2009	10	37	0.05049701898053568	0.13985169666986802	-0.5842677055335246	-0.20967652627270292	3.6375861597263857
2636	20486	0.0	0	2009	2	13	-0.5711449836318349	0.6683234111228628	-0.9191721910283436	1.6601695959953195	2.6390573296152584
2637	20490	0.0	0	2009	11	82	0.05049701898053568	-0.14673565669124916	-0.8118920419294011	0.5952191592246345	4.418840607796598
2638	20491	0.0	0	2009	11	56	-0.5711449836318349	-0.11249572446871	-0.22357279386975618	0.9729355702960107	4.04305126783455
2639	20493	0.0	0	2009	58	1634	1.4181094247277508	0.11169504884055499	-0.048516891716050746	-0.2733786987748196	7.399398083331354
2640	20497	0.0	0	2009	5	23	-0.44681658310936073	0.36690657780053987	-0.76281905331466	0.7683391809656817	3.1780538303479458
2641	20505	0.0	0	2009	33	2116	-0.819801784676783	-4.3743395779227345	0.8026405887988879	-0.3595639909835663	7.6577552711348655
2642	20506	0.0	0	2009	2	15	-0.9441301851992572	1.0136119298168917	0.8069896169870266	1.0044119378852918	2.772588722239781
2643	20523	0.0	0	2009	8	87	-0.44681658310936073	0.1534109271203474	-0.9270153350933171	1.3716362264269073	4.477336814478207
2644	20527	1.0	0	2009	3	30	-0.6954733841543089	0.7815425917129794	-0.4232914341099606	0.2437330544776594	3.4339872044851463
2645	20529	0.0	0	2009	2	2	-0.6954733841543089	0.6497065918474166	-0.518717415205246	0.9257210189120884	1.0986122886681098
2646	20530	0.0	1	2008	7	48	-0.819801784676783	-2.066555117577877	1.4216659890747279	-1.9333823704476332	3.8918202981106265
2647	20532	0.0	1	2008	2	24	-0.3224881825868866	0.741733803964269	-0.5985734127205516	1.0306422442096927	3.2188758248682006
2648	20537	0.0	0	2009	15	136	-0.6954733841543089	-2.56624088666947	0.34244025260534944	0.37488458609966496	4.919980925828125
2649	20545	0.0	1	2008	4	17	-0.44681658310936073	0.7189570768681959	0.053328840605333154	0.4273451987484672	2.8903717578961645
2650	20547	0.0	0	2009	11	176	0.2991538200254839	0.26208812446595414	-0.642204002817819	0.4798058113972694	5.176149732573829
2651	20550	0.0	0	2009	8	41	-0.6954733841543089	-0.5817026536309812	1.0104573309385207	0.37488458609966496	3.7376696182833684
2652	20561	1.0	1	2009	25	159	-0.07383138154193843	-0.27446342939442014	-0.3292243828538706	-0.44949646981008445	5.075173815233827
2653	20562	0.0	1	2009	9	41	0.05049701898053568	-0.13110913981136996	0.32382679082930094	0.15005338903336937	3.7376696182833684
2654	20563	0.0	1	2009	7	193	-0.6954733841543089	-0.2809481487634536	1.463757461482323	-0.2546427656859618	5.267858159063328
2655	20565	1.0	0	2009	18	364	-0.819801784676783	-4.834225157918955	0.039691603706628775	-2.1956854336916445	5.8998973535824915
2656	20566	0.0	0	2009	33	249	2.4127366289075436	-0.503063473339503	-0.6948799682485549	0.5439243379680281	5.521460917862246
2657	20567	0.0	1	2009	11	118	-0.3224881825868866	-0.31694455125727344	0.8415950204250712	0.3224239734508627	4.77912349311153
2658	20568	0.0	1	2009	21	409	1.4181094247277508	0.287713594202582	-0.3738116668896212	-0.6428512992870983	6.016157159698354
2659	20569	0.0	1	2009	28	316	-0.1981597820644125	-0.41309239161956907	0.6866793570575291	-0.5789447347876482	5.75890177387728
2660	20573	0.0	0	2009	38	2622	-0.07383138154193843	-0.259396574107667	-1.022904640550304	1.1786561156116704	7.872073979866873
2661	20577	0.0	0	2009	11	146	-0.44681658310936073	-0.38494552432506685	-0.4202626676938457	1.1093331631828962	4.990432586778736
2662	20578	0.0	0	2009	2	3	-0.819801784676783	1.0136119298168917	1.7967743925565731	-2.9301340107748755	1.3862943611198906
2663	20593	1.0	0	2009	31	214	0.6721390215929062	0.048700339256518836	-1.0835829053497794	-0.3805482360430871	5.3706380281276624
2664	20594	0.0	0	2009	40	1140	1.4181094247277508	-1.6879372854595134	-0.5590433464791847	-1.3155129325839625	7.039660349862076
2665	20596	0.0	0	2009	3	13	-0.6954733841543089	0.7815425917129794	-0.4987012937804918	1.1093331631828962	2.6390573296152584
2666	20598	0.0	0	2009	3	49	-0.6954733841543089	0.5263432657786015	-0.5795346064764276	1.0218988087682255	3.912023005428146
2667	20603	0.0	0	2009	43	424	3.2830354325648625	0.1405226139857553	-0.7225065040741925	-0.7361562460696109	6.052089168924417
2668	20606	0.0	0	2009	17	372	0.17482541950300978	-0.3187363895817551	-0.8023467492633707	0.9744344449431191	5.921578419643816
2669	20610	0.0	0	2009	13	64	0.17482541950300978	-0.05005839927563781	-0.09492004109953507	-0.003997616363906657	4.174387269895637
2670	20613	0.0	0	2009	13	119	-0.3224881825868866	-1.0246203872138375	-0.4534869179255722	1.0418838040630074	4.787491742782046
2671	20614	0.0	1	2009	19	240	-0.5711449836318349	-0.21980116546456782	-0.11437530189339157	0.9819288181786621	5.484796933490655
2672	20618	0.0	0	2009	16	262	0.05049701898053568	-0.41485091541597746	-0.2738842045027429	0.007660297558049352	5.572154032177765
2673	20619	0.0	0	2009	3	20	-0.9441301851992572	-0.745712318819012	-0.7862468986440089	0.6371876493436761	3.044522437723423
2674	20624	0.0	1	2009	15	1183	-0.07383138154193843	0.42368755962645827	0.3566369017500494	0.4666906582350689	7.076653815443951
2675	20629	0.0	1	2009	31	387	0.05049701898053568	-1.4650780074971799	0.6985133784863752	-0.28087307201036293	5.961005339623274
2676	20635	1.0	1	2009	15	75	0.423482220547958	0.1299951277625045	-0.07983171940399467	-0.6021943244842766	4.330733340286331
2677	20641	0.0	0	2009	10	67	-0.1981597820644125	-0.05195503193275095	0.4695246942272373	-0.4270133501034548	4.219507705176107
2678	20644	0.0	0	2009	3	60	-0.9441301851992572	1.0136119298168917	2.2841537664616363	-1.024065084535061	4.110873864173311
2679	20652	0.0	1	2009	14	102	-0.44681658310936073	-0.5892159175291023	0.47357347067909505	-0.08414577457735455	4.634728988229636
2680	20654	1.0	0	2009	64	603	3.034378631519914	-0.1045193443428393	-0.6934018322278972	-0.544316583355435	6.403574197934815
2681	20655	0.0	0	2009	2	7	-0.819801784676783	0.5138859367415902	0.4881976067757237	1.0044119378852918	2.0794415416798357
2682	20656	0.0	0	2009	3	31	-0.9441301851992572	0.7428043011946734	2.2841537664616363	-0.9890913427691931	3.4657359027997265
2683	20661	0.0	1	2008	2	25	-0.44681658310936073	0.7852503227828961	-0.3899007705123998	1.2142543884805006	3.258096538021482
2684	20680	0.0	0	2009	8	492	-0.5711449836318349	0.5126792274173511	-1.0248042503077504	0.21750274815325826	6.20050917404269
2685	20683	0.0	0	2009	4	4	-0.9441301851992572	0.25194018428900783	-0.26076127854864484	-2.9301340107748755	1.6094379124341003
2686	20694	0.0	0	2009	62	508	5.0236330398795	0.49209949304943484	0.41882568775604195	-0.8089765726749722	6.2324480165505225
2687	20699	0.0	1	2009	28	549	0.7964674221153802	-0.5045279438075649	-0.40537022624777846	0.5584967303704728	6.309918278226516
2688	20700	0.0	0	2009	56	269	4.1533342362221815	-0.13418703932950474	-0.384003044810473	-0.18058072429941738	5.598421958998375
2689	20709	0.0	1	2009	14	288	-0.5711449836318349	0.7788614662555555	0.07207165210095544	-0.11693365748285595	5.666426688112432
2690	20710	0.0	1	2009	7	58	-0.5711449836318349	0.3459778689424555	0.6251103819726503	-2.1956854336916445	4.07753744390572
2691	20711	1.0	1	2009	12	74	-0.1981597820644125	-0.1416930709701773	0.14147427866081763	0.9869250670023579	4.31748811353631
2692	20712	0.0	0	2009	41	291	1.5424378252502249	-0.2513652571965307	-0.5096910425336011	-1.2513944060132043	5.676753802268282
2693	20716	0.0	0	2009	9	30	-0.44681658310936073	0.3937717227161899	0.24749168438718938	-0.7005579732007807	3.4339872044851463
2694	20719	0.0	0	2009	13	211	-0.5711449836318349	-0.9524017701027674	-0.14194853956749728	1.0044119378852918	5.356586274672012
2695	20721	0.0	0	2009	37	265	1.915423026817647	0.1453905037336527	-0.7176060916328334	-0.5765601614854299	5.583496308781699
2696	20724	0.0	0	2009	9	164	-0.6954733841543089	0.5659909144999822	-0.42607570989616544	0.8601452531010856	5.10594547390058
2697	20725	0.0	0	2009	2	22	-0.6954733841543089	1.0136119298168917	-0.8016370363048684	0.847030099938885	3.1354942159291497
2698	20728	1.0	0	2009	17	67	0.5478106210704321	0.10867033997220277	-0.42218388474757856	0.39909717655295857	4.219507705176107
2699	20731	0.0	0	2009	34	272	2.4127366289075436	0.46299754000448373	-0.6826812693049862	0.20701062562349767	5.60947179518496
2700	20734	0.0	0	2009	3	26	-0.5711449836318349	0.6683234111228628	-0.7230379009400201	0.21750274815325826	3.295836866004329
2701	20741	0.0	0	2009	8	100	-0.3224881825868866	0.8231548959691487	-0.3821625077609219	1.0044119378852918	4.61512051684126
2702	20742	0.0	0	2009	5	491	-0.6954733841543089	0.04633464084098151	-0.9495240525746365	-2.8252127854772713	6.198478716492308
2703	20753	1.0	0	2009	19	107	0.17482541950300978	-0.7171279830026598	-1.3160640616508945	-0.7399034326873825	4.68213122712422
2704	20762	0.0	0	2009	5	14	-0.6954733841543089	0.7815425917129794	-0.17124746787100534	-0.018570008766351762	2.70805020110221
2705	20763	0.0	0	2009	22	245	-0.3224881825868866	-1.8135226046737698	1.129672712672443	0.7552240278034812	5.5053315359323625
2706	20764	0.0	1	2008	5	19	-0.44681658310936073	0.17899664171148794	-0.8121554452924756	0.5427585465758322	2.995732273553991
2707	20765	0.0	1	2009	12	126	-0.6954733841543089	-3.231628858057402	-0.12607188910965064	0.11258152285565382	4.844187086458591
2708	20766	0.0	1	2009	37	728	0.17482541950300978	-1.278021942047774	0.4420704771766998	-0.7034724516812698	6.591673732008658
2709	20767	0.0	1	2009	4	46	-0.3224881825868866	0.536025309629072	-0.6463647019015378	1.2142543884805006	3.8501476017100584
2710	20772	0.0	1	2009	7	48	0.05049701898053568	0.6430967219796818	-0.6650062356257719	0.9519513252364895	3.8918202981106265
2711	20773	0.0	1	2009	4	75	-0.3224881825868866	0.8231548959691487	-0.44465026372378363	1.2404846948049018	4.330733340286331
2712	20774	0.0	1	2009	16	197	-0.44681658310936073	-0.3380565413868098	-0.6000180875633263	1.0044119378852918	5.288267030694535
2713	20776	0.0	0	2009	22	420	0.05049701898053568	-0.12870394475789648	-0.805320456681757	1.2517262546582162	6.042632833682381
2714	20781	1.0	0	2009	3	148	-0.819801784676783	0.5138859367415902	2.2301231269950046	-1.0940125680667976	5.003946305945459
2715	20782	0.0	0	2009	14	406	-0.44681658310936073	-0.12806269395273223	0.3369230927528528	-0.20967652627270292	6.008813185442595
2716	20783	0.0	0	2009	5	67	-0.1981597820644125	0.7998480441617596	-0.6041072816227624	1.0306422442096927	4.219507705176107
2717	20784	1.0	0	2008	3	1	-0.6954733841543089	0.6497065918474166	-0.05723055952414671	-0.6218670542275774	0.6931471805599453
2718	20786	0.0	0	2009	17	137	-0.07383138154193843	0.08472780507861126	-0.6397197261582532	0.8320413534677984	4.927253685157205
2719	20788	0.0	0	2009	7	130	0.2991538200254839	0.7906673225191585	-0.440743718660861	0.6686640169329572	4.875197323201151
2720	20789	0.0	0	2009	15	56	-0.3224881825868866	-0.4265454992350443	0.36640108219758366	-1.8861678190637112	4.04305126783455
2721	20794	1.0	0	2009	33	1949	-0.9441301851992572	-6.524099728511516	2.2841537664616363	-0.7792488921739841	7.575584651557793
2722	20796	0.0	0	2009	55	915	-0.819801784676783	-5.285599545952684	1.9885046968485487	-0.8317095048227864	6.82001636467413
2723	20797	0.0	0	2009	12	130	-0.1981597820644125	0.3607334116714226	0.8219220906961019	-0.8841701174715886	4.875197323201151
2724	20807	0.0	0	2009	15	607	0.423482220547958	-0.007045137592559671	-0.865364625979279	0.3796537327041017	6.410174881966167
2725	20808	1.0	0	2010	10	139	0.423482220547958	0.47294732922896077	-0.7524388136024296	1.0418838040630074	4.941642422609304
2726	20810	0.0	1	2009	3	27	-0.6954733841543089	1.0136119298168917	-0.20896453506442736	1.1617937758316985	3.332204510175204
2727	20812	0.0	1	2009	18	147	0.7964674221153802	0.3325043314529898	0.056907697508732334	0.3329160959806233	4.997212273764115
2728	20814	0.0	0	2009	7	17	-0.6954733841543089	-0.1516770990740166	-0.7971666134069004	1.0044119378852918	2.8903717578961645
2729	20818	0.0	0	2009	19	370	-0.6954733841543089	-0.15605707374639788	1.463757461482323	-0.4557417808397038	5.916202062607435
2730	20827	1.0	0	2009	31	255	0.05049701898053568	0.04545272056255882	0.30675753492546637	0.9550372436275957	5.545177444479562
2731	20830	0.0	0	2009	4	7	-0.3224881825868866	0.536025309629072	-0.6847581455494621	1.1880240821560994	2.0794415416798357
2732	20841	0.0	0	2009	14	270	-0.6954733841543089	-3.4661292161938535	0.5462937318134007	-1.461236856608413	5.602118820879701
2733	20844	0.0	0	2009	35	196	2.4127366289075436	0.4208736996848155	-0.12338287779326855	0.3903141780551952	5.2832037287379885
2734	20848	0.0	0	2009	5	32	-0.6954733841543089	0.7815425917129794	1.3915776088804643	-0.9366307301203908	3.4965075614664802
2735	20864	0.0	0	2009	4	21	-0.5711449836318349	1.0136119298168917	-0.2650606893427096	2.0011635782125343	3.091042453358316
2736	20868	0.0	0	2009	49	200	3.5316922336098107	0.35622555542184436	-0.28674361404201315	-0.2710367071387125	5.303304908059076
2737	20873	0.0	0	2009	21	297	-0.1981597820644125	-1.5210718517160229	-0.4303878752822645	-0.8579398111471874	5.697093486505405
2738	20879	0.0	0	2010	10	99	-0.5711449836318349	-1.5920392215681696	-0.7211343154293496	-1.0415519554179953	4.605170185988092
2739	20881	0.0	0	2010	2	19	-0.44681658310936073	0.7189570768681959	-1.1004806761645305	1.3978665327513085	2.995732273553991
2740	20887	0.0	1	2009	58	232	2.6613934299524917	-0.5417197646708092	-0.3766864622353964	-0.5201252599995975	5.4510384535657
2741	20889	1.0	0	2009	13	788	-0.6954733841543089	-2.0837004091814935	1.3915776088804643	-0.5562912884165746	6.670766320845874
2742	20892	0.0	0	2009	11	191	-0.6954733841543089	-2.9711618903200545	-0.1869408793311362	1.476557451724512	5.2574953720277815
2743	20895	0.0	0	2009	8	59	-0.819801784676783	-1.0114184621587974	-0.7376654758239501	-0.954117601003325	4.0943445622221
2744	20901	0.0	0	2009	19	247	-0.1981597820644125	-2.002074250906954	0.8075444046000149	1.3016887428951713	5.5134287461649825
2745	20902	0.0	0	2009	5	32	-0.5711449836318349	0.17592379988954351	-0.9776060104820524	-1.1464731807155997	3.4965075614664802
2746	20904	0.0	0	2009	12	61	1.0451242231603284	0.6830332322635386	-0.2634979786879937	0.6821538887569354	4.127134385045092
2747	20914	0.0	0	2009	5	68	-0.6954733841543089	-0.5502162984480592	-0.6068189122782074	1.1093331631828962	4.23410650459726
2748	20918	0.0	0	2009	11	69	-0.6954733841543089	0.273654190180076	-0.09526846638538701	0.37488458609966496	4.248495242049359
2749	20922	0.0	0	2009	6	36	-0.5711449836318349	-0.43562310975683405	0.45501181138522473	-0.027313444207818678	3.6109179126442243
2750	20923	0.0	0	2009	12	46	0.2991538200254839	0.5477768346420323	-0.17181878056541988	0.13006839373858764	3.8501476017100584
2751	20927	0.0	0	2009	15	144	0.05049701898053568	0.10437377809373001	-0.5303507200202032	1.0793556702407237	4.976733742420574
2752	20928	0.0	0	2009	35	369	1.666766225772699	0.572916968719649	-0.18426138740608022	-0.7825276804645342	5.91350300563827
2753	20932	0.0	1	2009	23	94	2.0397514273401214	0.3878153954768172	-0.5855972332776755	-0.42156289684124154	4.553876891600541
2754	20933	1.0	1	2009	77	970	1.5424378252502249	-1.9701321677700172	-0.10935728957204127	0.16212765702396695	6.878326468291325
2755	20935	0.0	0	2009	9	96	-0.1981597820644125	0.5237896570550642	0.09160506248201625	1.1617937758316985	4.574710978503383
2756	20937	0.0	1	2010	61	654	2.2884082283850695	-0.932479941823402	-1.1177776225085332	-1.235113526225645	6.484635235635252
2757	20943	0.0	0	2009	2	27	-0.819801784676783	0.5138859367415902	0.4881976067757237	0.9519513252364895	3.332204510175204
2758	20944	0.0	0	2009	17	415	-0.3224881825868866	-0.5919300379196436	-0.6307172548921148	-0.9235155769581902	6.030685260261263
2759	20947	0.0	0	2009	52	3363	0.5478106210704321	-4.030875527705984	0.8921545117520615	0.15005338903336937	8.120886021092838
2760	20948	0.0	0	2009	12	82	-0.3224881825868866	0.9248972522094532	-0.705575998551839	-1.5792732350682182	4.418840607796598
2761	20950	0.0	0	2009	44	376	2.4127366289075436	-1.1982632658005905	0.9736435771568469	0.085379723704423	5.932245187448011
2762	20951	0.0	1	2010	5	74	-0.44681658310936073	0.7852503227828961	-1.2181049576367744	-0.9366307301203908	4.31748811353631
2763	20953	0.0	0	2009	46	831	-0.6954733841543089	0.7998415702623188	1.3915776088804643	-0.7661337390117835	6.723832440821209
2764	20955	0.0	0	2009	5	73	-0.3224881825868866	0.6046004448418684	-0.22403973961174373	1.2535998479671024	4.30406509320417
2765	20958	0.0	0	2009	36	263	2.4127366289075436	0.4616092875128109	-0.10316540355071371	-0.49071552260557183	5.575949103146316
2766	20962	1.0	0	2009	5	181	0.05049701898053568	0.7806140779835503	-0.2861522964398417	0.4666906582350689	5.204006687076795
2767	20964	0.0	0	2009	12	464	-0.44681658310936073	0.4344379505348197	-0.4674097226671459	1.0685304644560503	6.142037405587356
2768	20965	0.0	1	2009	50	796	0.9207958226378544	-1.3037726155748615	0.10404433376353031	-0.3639357087042999	6.680854678790215
2769	20970	0.0	1	2009	7	81	-0.5711449836318349	0.47070191817354146	0.29051458181713463	-0.43825490995676963	4.406719247264253
2770	20982	0.0	0	2009	7	37	-0.3224881825868866	0.0648477534761623	-0.23355550009047682	-1.3475721958693416	3.6375861597263857
2771	20986	0.0	0	2010	8	34	-0.1981597820644125	0.5330496447978791	-0.3950202146771407	0.8994907125876873	3.5553480614894135
2772	20988	0.0	0	2010	8	85	-0.07383138154193843	0.5932504916096721	-1.5760213097837883	1.3191756137781052	4.454347296253507
2773	20995	0.0	0	2010	6	14	0.423482220547958	1.0136119298168917	-0.5507778766959944	-0.7267882795251819	2.70805020110221
2774	21001	1.0	1	2009	21	420	-0.819801784676783	-2.204809185492871	2.2301231269950046	-0.9104004237959897	6.042632833682381
2775	21005	1.0	0	2009	16	1019	-0.3224881825868866	0.06409787791573344	1.0271005954480874	0.4368834919573406	6.927557906278317
2776	21008	0.0	0	2009	13	41	-0.5711449836318349	0.27956575311270154	-0.018548870594823207	1.083102856858495	3.7376696182833684
2777	21010	0.0	0	2009	47	158	2.2884082283850695	0.03108393952136833	-0.33093864693356434	0.22406032473435855	5.0689042022202315
2778	21020	0.0	1	2009	13	354	0.17482541950300978	0.7154841602712944	0.2805454522855708	-1.3235277484053072	5.872117789475416
2779	21023	0.0	1	2009	5	20	-0.5711449836318349	0.6683234111228628	0.32621339286013573	-2.4055278842868533	3.044522437723423
2780	21030	0.0	1	2009	10	91	0.05049701898053568	0.33261318777140236	-0.7515109612077611	0.3683270095185647	4.5217885770490405
2781	21031	0.0	0	2010	6	18	-0.5711449836318349	0.5126792274173511	-0.6442149720172619	-1.4874671629328142	2.9444389791664403
2782	21035	1.0	0	2009	52	256	3.5316922336098107	0.47599576247941777	0.10479093684745036	0.1731129989888875	5.54907608489522
2783	21039	0.0	0	2009	23	378	-0.1981597820644125	-1.6145651128578284	-0.559833625126459	-0.6776064551669297	5.937536205082426
2784	21040	0.0	0	2009	4	136	-0.5711449836318349	0.6683234111228628	-0.6994053953577172	0.7246220037583467	4.919980925828125
2785	21042	0.0	1	2009	26	129	0.5478106210704321	-0.3597241584454156	-0.518629732845316	-0.6183696800509905	4.867534450455582
2786	21043	0.0	1	2009	10	75	-0.1981597820644125	-0.9666327689011557	-0.7788125316589191	0.9694381961194234	4.330733340286331
2787	21045	0.0	1	2009	11	104	-0.3224881825868866	0.528366178491081	-0.8290028348688523	1.6339392896709186	4.653960350157523
2788	21051	0.0	0	2010	10	70	-0.1981597820644125	0.07730552146283236	-0.8561397235976388	0.8620188464099717	4.2626798770413155
2789	21052	0.0	0	2010	17	89	1.666766225772699	0.2361094133490191	-0.3670946912347156	0.1009236089336978	4.499809670330265
2790	21053	1.0	0	2010	14	179	0.423482220547958	-0.09782785193644102	-0.9985211677041518	0.8251715113352172	5.19295685089021
2791	21057	1.0	0	2009	4	11	-0.819801784676783	1.0136119298168917	-0.032168359222560235	-2.09076420839404	2.4849066497880004
2792	21063	0.0	0	2009	13	782	-0.3224881825868866	-0.4056454305212254	0.33680861247731103	-0.37455273745465256	6.663132695990803
2793	21064	0.0	0	2009	14	132	-0.3224881825868866	0.43896264364351906	-0.6727614572787742	-0.20218215303715958	4.890349128221754
2794	21078	0.0	0	2009	62	1801	0.05049701898053568	-2.377322683193458	0.5182232762954465	-0.471042792862271	7.496652438168283
2795	21087	0.0	0	2009	7	64	-0.44681658310936073	0.24180738300495674	0.7521508530917302	0.5847270366948739	4.174387269895637
2796	21101	0.0	0	2009	10	62	-0.07383138154193843	0.029342869821682285	0.19091610319459024	0.5322664240460716	4.143134726391533
2797	21102	0.0	0	2009	20	122	1.5424378252502249	0.635069854665145	-0.8047107607078621	-1.3992379507507378	4.812184355372417
2798	21104	1.0	1	2009	16	176	0.423482220547958	0.3176319395505154	-1.347202141439506	-1.5078685122962372	5.176149732573829
2799	21108	1.0	0	2010	7	238	0.423482220547958	1.0136119298168917	-0.1148324224760913	-0.7136731263629813	5.476463551931511
2800	21110	0.0	0	2009	5	52	-0.44681658310936073	0.233050893835083	-0.8583682979778494	0.9126058657498879	3.970291913552122
2801	21112	0.0	0	2009	33	298	-0.07383138154193843	-0.36499138234700906	-0.817901928174688	1.056872550534094	5.700443573390687
2802	21118	0.0	0	2009	2	9	-0.819801784676783	1.0136119298168917	-0.1666387331786868	1.1617937758316985	2.302585092994046
2803	21120	0.0	0	2009	33	106	2.4127366289075436	0.46928112695049	0.8365762154619791	0.1272704943973185	4.672828834461906
2804	21128	1.0	0	2009	5	277	-0.3224881825868866	0.6115552813006877	-0.6463647019015378	1.3322907669403057	5.627621113690637
2805	21129	1.0	0	2009	3	42	-0.6954733841543089	0.6497065918474166	-0.3558277328678205	1.1093331631828962	3.7612001156935624
2806	21132	0.0	0	2009	8	76	-0.6954733841543089	-0.5817026536309812	0.08442216069836074	0.7945694872900828	4.343805421853684
2807	21135	0.0	0	2009	43	272	1.915423026817647	0.03585760515228697	-0.24988453894823684	0.8494146732411034	5.60947179518496
2808	21140	0.0	0	2009	4	74	-0.44681658310936073	1.0136119298168917	0.6460898406705833	0.34865427977526386	4.31748811353631
2809	21141	0.0	0	2009	40	409	3.158707032042388	0.4260520675908699	0.20155365057397498	-0.7767507677621363	6.016157159698354
2810	21149	0.0	1	2009	8	10	-0.5711449836318349	-0.43562310975683405	0.05484894332008755	-1.4874671629328142	2.3978952727983707
2811	21156	0.0	0	2010	22	312	-0.07383138154193843	0.06938846079399517	-0.6618709434957136	-1.198933793364402	5.746203190540153
2812	21160	0.0	1	2009	3	5	-0.5711449836318349	0.7313686712478202	-0.4689469227876702	0.37488458609966496	1.791759469228055
2813	21163	0.0	0	2009	11	117	-0.3224881825868866	-0.8012516567245522	-0.33376261246579547	1.1355634695072974	4.770684624465665
2814	21164	1.0	0	2009	11	87	0.17482541950300978	0.796285187625081	0.2466066237265614	1.1443069049487646	4.477336814478207
2815	21169	1.0	0	2009	5	19	-0.3224881825868866	0.741733803964269	-0.6585811548708768	1.1880240821560994	2.995732273553991
2816	21170	0.0	0	2009	2	9	-0.6954733841543089	0.6327760570529497	-0.5795346064764276	0.8994907125876873	2.302585092994046
2817	21172	1.0	0	2009	2	18	-0.9441301851992572	1.0136119298168917	-0.5985317788612704	-1.0153216490935941	2.9444389791664403
2818	21176	0.0	1	2009	8	41	-0.6954733841543089	-0.7840522564648176	0.6261151268494085	-0.9471228526501514	3.7376696182833684
2819	21179	0.0	0	2009	29	325	0.5478106210704321	-0.7273350235910317	0.34082985914904146	0.8820038417047534	5.786897381366708
2820	21181	0.0	0	2009	6	45	-0.3224881825868866	0.15743753691309073	-0.5241109184302153	1.4240968390757096	3.828641396489095
2821	21182	0.0	0	2009	19	101	0.2991538200254839	-1.1367275614660457	0.17516179520395436	-0.6668332936408363	4.624972813284271
2822	21188	1.0	0	2009	11	104	-0.819801784676783	0.98362043220244	-0.7376654758239501	-0.954117601003325	4.653960350157523
2823	21193	1.0	0	2010	6	101	-0.819801784676783	-0.3038851843369599	2.0681798441306736	-0.9104004237959897	4.624972813284271
2824	21199	0.0	0	2009	16	1602	-0.6954733841543089	-0.05258576755718394	1.5652558234429448	-0.7417770259962682	7.3796321526095525
2825	21205	0.0	0	2009	11	67	-0.44681658310936073	-0.28234057185684036	-0.09719809973272811	-1.1552166161570667	4.219507705176107
2826	21206	0.0	0	2009	8	46	-0.5711449836318349	-0.0427656439409256	-0.531621154876437	0.6896482619924783	3.8501476017100584
2827	21211	0.0	0	2009	5	5	-0.44681658310936073	0.7189570768681959	-0.012493684416117175	1.7126302086441219	1.791759469228055
2828	21214	0.0	1	2009	8	42	0.05049701898053568	0.6793580901272136	-0.6402720197423758	-0.7477725245847027	3.7612001156935624
2829	21216	0.0	0	2009	42	272	2.5370650294300177	0.010508420585271062	-0.29500809255291677	-1.2513944060132043	5.60947179518496
2830	21222	0.0	0	2009	4	33	-0.3224881825868866	0.7885277710337251	-0.4534869179255722	1.056872550534094	3.5263605246161616
2831	21224	0.0	1	2009	27	611	-0.819801784676783	-5.705091003022889	1.1571823811055704	-2.8252127854772713	6.416732282512326
2832	21225	0.0	0	2009	29	539	1.915423026817647	-0.07979524433603755	-0.34468677999379843	0.37488458609966496	6.29156913955832
2833	21232	1.0	0	2009	7	24	-0.6954733841543089	0.027546485154734606	-1.0996083089196045	0.7421088746412806	3.2188758248682006
2834	21237	0.0	0	2009	14	69	0.6721390215929062	0.7226274588495929	-0.6210517965740117	-0.39453773274943427	4.248495242049359
2835	21238	0.0	1	2009	5	86	-0.07383138154193843	0.6290167813982708	-0.5733415489121344	1.266715001129303	4.465908118654584
2836	21239	0.0	1	2009	14	531	-0.3224881825868866	-1.79083021504219	1.5009357549738103	-0.21529730619936013	6.2766434893416445
2837	21246	0.0	0	2009	4	32	-0.3224881825868866	0.741733803964269	-0.4011493098325762	1.2317412593634345	3.4965075614664802
2838	21247	0.0	0	2010	5	27	-0.07383138154193843	0.787589640633148	-1.1711136585466997	1.3978665327513085	3.332204510175204
2839	21253	1.0	0	2009	21	93	0.2991538200254839	-0.5029300205286773	-0.5439418076725293	0.8761748847437753	4.543294782270004
2840	21257	0.0	0	2009	46	612	0.7964674221153802	-1.099137750535788	-0.23819680268717172	0.8994907125876873	6.418364935936212
2841	21260	0.0	0	2009	2	11	-0.6954733841543089	0.6497065918474166	-0.8708086771393482	-0.9366307301203908	2.4849066497880004
2842	21263	0.0	0	2009	17	100	-0.07383138154193843	0.2088936272053203	0.1868405041983018	0.0834367380507636	4.61512051684126
2843	21270	0.0	0	2009	45	582	1.0451242231603284	-1.0766896404295212	-0.2538604817995079	-0.14972154038835733	6.368187186350492
2844	21274	0.0	0	2009	34	160	2.4127366289075436	-0.8165344637177988	-0.044667134614778364	-1.436255612489936	5.081404364984463
2845	21275	0.0	0	2009	14	116	-0.07383138154193843	0.4720692934692903	-1.0434462980858492	0.8320413534677984	4.762173934797756
2846	21285	0.0	0	2010	7	121	-0.1981597820644125	0.5237896570550642	-0.874799588161081	0.9519513252364895	4.804021044733257
2847	21286	1.0	1	2009	6	10	-0.07383138154193843	0.17536169041061478	-0.9699456801299836	0.33116740889233004	2.3978952727983707
2848	21293	0.0	1	2009	8	202	-0.07383138154193843	0.465259339851821	0.03328135329312524	1.2011392353183001	5.313205979041787
2849	21296	0.0	0	2009	2	7	-0.6954733841543089	1.0136119298168917	-0.9415783583115267	-1.0415519554179953	2.0794415416798357
2850	21303	0.0	0	2010	9	11	-0.3224881825868866	0.07013025760038442	1.0173765379635207	-0.3202185314969646	2.4849066497880004
2851	21306	0.0	1	2009	4	20	-0.6954733841543089	0.6327760570529497	1.463757461482323	-0.14972154038835733	3.044522437723423
2852	21312	0.0	1	2009	7	288	-0.07383138154193843	0.42247972012595864	-0.5733415489121344	1.2404846948049018	5.666426688112432
2853	21314	0.0	1	2009	6	31	-0.819801784676783	-0.3587024552462124	-0.7376654758239501	-0.9890913427691931	3.4657359027997265
2854	21315	0.0	1	2010	16	487	0.2991538200254839	-0.5075205992197868	0.7724329225983787	1.0149040604150523	6.1903154058531475
2855	21317	0.0	1	2010	7	83	-0.5711449836318349	0.2106316608194151	-0.7965356196605489	-0.2371558948030276	4.430816798843313
2856	21318	0.0	1	2010	63	1315	1.666766225772699	-0.5084172023296808	0.003211852845132867	-0.3359567152916051	7.182352111885263
2857	21320	1.0	1	2010	8	97	0.2991538200254839	0.8105942759941411	-0.7491911025804926	-0.26775791884816236	4.584967478670572
2858	21321	0.0	1	2010	9	266	0.05049701898053568	0.4770198459690651	-0.40746178990337323	0.3093088202886622	5.58724865840025
2859	21325	0.0	1	2009	3	22	-0.5711449836318349	0.23535214715853783	-0.5694761879961864	1.1617937758316985	3.1354942159291497
2860	21326	0.0	0	2010	5	21	-0.9441301851992572	-2.248988329470957	-0.8367902364387674	-0.9366307301203908	3.091042453358316
2861	21327	0.0	1	2009	24	689	0.7964674221153802	-0.38629085743645003	-0.7424761152269129	1.0787311391377619	6.536691597591305
2862	21329	0.0	1	2009	7	23	-0.5711449836318349	0.4788021006019635	-0.27110529306540604	0.9519513252364895	3.1780538303479458
2863	21330	0.0	0	2009	3	9	-0.6954733841543089	0.8967917102729476	-0.1869408793311362	1.7563473858514569	2.302585092994046
2864	21332	1.0	0	2010	15	664	-0.5711449836318349	-1.2865015197880953	-0.8705093251978341	0.8103076710847233	6.499787040655854
2865	21333	0.0	1	2010	12	238	-0.5711449836318349	0.1536487993194358	-1.106666600603661	-0.36830742642503317	5.476463551931511
2866	21335	0.0	0	2009	14	248	-0.6954733841543089	-1.0242146125503335	0.6261151268494085	-0.8317095048227864	5.517452896464707
2867	21337	1.0	1	2009	53	836	2.5370650294300177	-1.1402228160778338	-0.8944993053409487	0.8939685428351816	6.729824070489475
2868	21340	0.0	0	2010	2	43	-0.819801784676783	1.0136119298168917	-0.9164236415255111	-0.9366307301203908	3.784189633918261
2869	21342	0.0	0	2010	7	64	-0.9441301851992572	1.0136119298168917	2.2977963174979488	-0.8841701174715886	4.174387269895637
2870	21345	0.0	0	2010	17	116	0.7964674221153802	-0.4556023237386754	-0.918842549336475	0.4430833825431077	4.762173934797756
2871	21346	0.0	0	2010	4	91	-0.1981597820644125	0.8588990377476171	-1.0381629991931853	1.4634422985623112	4.5217885770490405
2872	21349	0.0	0	2010	15	361	-0.1981597820644125	-1.0175680241478218	0.8342840300814713	-0.378299924072424	5.8916442118257715
2873	21351	0.0	0	2010	4	10	-0.44681658310936073	0.4164683993479291	-0.6814291151289762	1.3978665327513085	2.3978952727983707
2874	21366	0.0	0	2010	2	23	-0.819801784676783	1.0136119298168917	-0.5765910624525543	0.8994907125876873	3.1780538303479458
2875	21370	0.0	0	2009	6	67	-0.44681658310936073	0.7072063400108395	-0.5753007026287446	-0.6480973605519785	4.219507705176107
2876	21375	0.0	0	2009	2	2	-0.819801784676783	1.0136119298168917	0.523389665014927	-1.461236856608413	1.0986122886681098
2877	21376	0.0	0	2009	2	13	-0.819801784676783	1.0136119298168917	-0.66258229900601	0.6371876493436761	2.6390573296152584
2878	21385	0.0	0	2009	9	127	-0.3224881825868866	0.18112473203650986	-0.09328356739000662	-0.8579398111471874	4.852030263919617
2879	21386	0.0	0	2010	10	209	-0.1981597820644125	-0.07586348699704247	-0.8465967658028537	1.1880240821560994	5.3471075307174685
2880	21388	1.0	0	2010	32	778	0.2991538200254839	-0.6443136371369326	-1.2154612943667875	1.0992445838273572	6.658011045870748
2881	21391	0.0	0	2009	19	271	-0.44681658310936073	0.22949503774321278	-0.36877821395523136	0.9847392081419909	5.605802066295998
2882	21396	0.0	0	2009	18	96	0.17482541950300978	-0.6480476972646343	-0.5243367060014243	1.2457307560697817	4.574710978503383
2883	21413	1.0	0	2010	10	48	-0.07383138154193843	-0.23180097933072186	-1.149702674854339	0.8645169708218189	3.8918202981106265
2884	21414	0.0	0	2009	15	54	-0.3224881825868866	-0.9272579365346199	-0.6682410485226349	0.8327226601255757	4.007333185232471
2885	21420	1.0	0	2010	9	183	-0.3224881825868866	0.3959587854257492	-0.5518214054097531	1.1617937758316985	5.214935757608986
2886	21421	0.0	0	2010	42	139	1.791094626295173	0.04733948213692407	-0.1838879405148444	-2.0275028813763667	4.941642422609304
2887	21422	0.0	0	2010	24	326	0.6721390215929062	0.2572295871447373	-0.3976248511249898	-0.0010831378834175616	5.7899601708972535
2888	21424	0.0	0	2010	48	742	-0.819801784676783	-6.621592985581325	1.8879494074607373	2.0011635782125343	6.610696044717759
2889	21435	0.0	0	2008	25	209	-0.5711449836318349	-1.2201488544022963	-0.40682814742873813	-0.9136792120865398	5.3471075307174685
2890	21455	0.0	0	2009	32	335	2.2884082283850695	0.41540720233872785	-0.2677174122983224	-1.0371802376972616	5.817111159963204
2891	21463	0.0	0	2009	5	58	-0.3224881825868866	0.729937233205375	-0.4534869179255722	1.0044119378852918	4.07753744390572
2892	21469	1.0	0	2009	48	418	2.1640798278625955	-0.23099941677001787	-0.7966551571499115	0.5778843480885081	6.037870919922137
2893	21475	0.0	0	2009	18	109	-0.6954733841543089	-0.1754270452535697	1.3915776088804643	-0.4936300010860609	4.700480365792417
2894	21476	0.0	0	2009	11	88	0.17482541950300978	0.17456886741951577	-1.0625884633520826	1.1692881490672413	4.48863636973214
2895	21478	0.0	0	2009	11	105	0.05049701898053568	0.20798916970120143	-0.8405534799562713	1.2754584365707702	4.663439094112067
2896	21481	0.0	0	2009	4	8	-0.5711449836318349	0.7313686712478202	-0.5254344928177923	0.610957343019275	2.1972245773362196
2897	21483	0.0	0	2009	3	16	-0.5711449836318349	0.6683234111228628	-0.5491400752367644	0.8295432290559512	2.833213344056216
2898	21486	0.0	0	2009	14	640	-0.3224881825868866	-0.2557377037803814	0.7954595703328756	-0.3670583642191096	6.46302945692067
2899	21496	1.0	0	2009	8	73	0.17482541950300978	0.9027611687591022	-0.8217235542062309	1.0044119378852918	4.30406509320417
2900	21498	1.0	0	2009	7	84	-0.6954733841543089	0.18890417335275278	0.008705182990619629	1.1093331631828962	4.442651256490317
2901	21504	0.0	0	2009	15	122	-0.5711449836318349	-0.6765151695199269	0.4989865907511812	0.6371876493436761	4.812184355372417
2902	21507	0.0	1	2010	2	16	-0.5711449836318349	1.0136119298168917	-1.613099265758298	-0.09726092773955511	2.833213344056216
2903	21513	0.0	0	2009	15	149	0.05049701898053568	0.5744048888880898	-1.3883247967392847	0.12757026932674048	5.0106352940962555
2904	21516	0.0	1	2010	3	15	-0.5711449836318349	1.0136119298168917	-0.712939768726393	1.056872550534094	2.772588722239781
2905	21524	0.0	0	2009	11	257	-0.5711449836318349	-0.2843075026867617	-0.28154405297687135	0.9869250670023579	5.552959584921617
2906	21530	1.0	1	2009	25	251	1.0451242231603284	0.11563130141141145	-0.10622596832358164	-0.5497337118354744	5.529429087511423
2907	21537	0.0	0	2009	4	11	-0.5711449836318349	0.7313686712478202	0.07207165210095544	-0.11037608090175567	2.4849066497880004
2908	21543	0.0	0	2009	33	313	3.158707032042388	0.2880367419939336	-0.5354316692888251	-0.11766227710297804	5.749392985908253
2909	21555	0.0	0	2009	24	545	-0.44681658310936073	-1.0349205694032466	-1.0006585489518207	-0.6808852434574799	6.302618975744905
2910	21556	0.0	0	2009	3	24	-0.5711449836318349	0.7248277249112401	-0.8079467640123644	0.8120563581730167	3.2188758248682006
2911	21559	0.0	0	2009	30	170	2.1640798278625955	-0.29130619053957374	-0.1295658583038846	-0.08717234838401616	5.14166355650266
2912	21563	0.0	1	2010	16	450	-0.07383138154193843	0.3746525759900864	-0.8122538406195172	1.0778567955936151	6.111467339502679
2913	21565	0.0	1	2010	14	227	-0.1981597820644125	-0.2255487140996728	-0.55036635907102	0.9956685024438244	5.429345628954441
2914	21566	0.0	0	2009	6	16	-0.3224881825868866	0.47645426540186625	-0.2630453262326598	0.7333654391998133	2.833213344056216
2915	21568	0.0	0	2009	3	11	-0.5711449836318349	1.0136119298168917	-0.4827784577760112	1.791321127617325	2.4849066497880004
2916	21569	0.0	0	2009	4	41	-0.3224881825868866	1.0136119298168917	-0.3253254169185782	-1.0677822617423964	3.7376696182833684
2917	21570	0.0	0	2009	34	151	2.5370650294300177	0.11554561319629371	-0.4632274781564057	0.3474052175693403	5.0238805208462765
2918	21581	0.0	0	2009	79	1663	-0.5711449836318349	-0.3316051178995636	1.2487682024533862	-0.3100178568152531	7.416979621381154
2919	21585	0.0	0	2009	8	60	-0.44681658310936073	0.7189570768681959	-0.3672349757984347	-1.671079307203622	4.110873864173311
2920	21589	1.0	0	2009	43	313	2.0397514273401214	-0.17463746368085387	-0.40344857234869874	0.7945694872900828	5.749392985908253
2921	21593	0.0	0	2009	15	90	-0.1981597820644125	-1.4766639484480495	-0.08762902908902373	0.9099828351174478	4.51085950651685
2922	21598	0.0	1	2009	6	27	-0.3224881825868866	0.46320760760092244	-0.27796472734672073	-1.8809217577988309	3.332204510175204
2923	21599	0.0	0	2009	32	755	0.05049701898053568	-2.2489805020160496	-0.06133290865951773	-0.8054791984983852	6.628041376179533
2924	21625	0.0	1	2010	6	17	-0.3224881825868866	0.46320760760092244	-0.8798874853319992	-1.0065782136521273	2.8903717578961645
2925	21626	0.0	0	2010	22	780	-0.07383138154193843	-1.2245890545232008	-0.4916882220169296	1.056872550534094	6.660575149839686
2926	21629	0.0	0	2009	9	32	-0.44681658310936073	0.14193738773474643	-0.6721800755473809	2.0011635782125343	3.4965075614664802
2927	21631	0.0	0	2009	4	51	-0.819801784676783	0.6428609421948832	-0.4019318653416366	0.6371876493436761	3.9512437185814275
2928	21653	0.0	0	2009	20	329	-0.07383138154193843	-0.465096868651693	-0.5460078926207456	0.8851832727743779	5.799092654460526
2929	21659	0.0	0	2010	6	27	-0.5711449836318349	-0.25928014455143783	-0.8347889073999961	-1.2251640996888031	3.332204510175204
2930	21660	0.0	0	2009	5	32	-0.07383138154193843	1.0136119298168917	-0.7602052267701418	-1.741026790735358	3.4965075614664802
2931	21664	0.0	0	2009	9	47	0.6721390215929062	0.7468388496846122	0.016857524182856822	-0.32677610807806484	3.871201010907891
2932	21665	0.0	0	2009	7	44	-0.5711449836318349	-0.5594389820735735	-0.7263002205597333	1.3585210732647068	3.8066624897703196
2933	21668	0.0	0	2009	57	203	5.0236330398795	0.5602546428847445	-0.751955003210312	0.14561227896786283	5.318119993844216
2934	21669	0.0	0	2009	6	17	-0.819801784676783	0.42845564154564614	0.8026405887988879	-0.6218670542275774	2.8903717578961645
2935	21671	0.0	0	2009	9	47	-0.1981597820644125	0.5904609600791786	-0.900179206570324	1.1093331631828962	3.871201010907891
2936	21672	0.0	0	2009	15	54	-0.3224881825868866	-1.209508060646509	-0.3136674296844138	0.6896482619924783	4.007333185232471
2937	21674	0.0	0	2010	51	355	3.158707032042388	0.17016015150771582	-0.7448700666431883	-0.21586753024989055	5.87493073085203
2938	21683	0.0	0	2009	43	152	2.6613934299524917	-0.13571489788006602	-0.4166131535518492	0.08220958921687346	5.030437921392435
2939	21686	1.0	0	2009	4	13	-0.5711449836318349	0.3459778689424555	-0.48713111988704894	1.3191756137781052	2.6390573296152584
2940	21687	0.0	0	2009	5	42	-0.44681658310936073	0.36690657780053987	-0.06641247212035015	0.4273451987484672	3.7612001156935624
2941	21689	0.0	0	2009	12	57	-0.44681658310936073	-0.008261761205388327	-0.4495860530710861	-0.8185943516605858	4.060443010546419
2942	21697	0.0	0	2010	8	51	-0.07383138154193843	0.5666596436191428	-0.8948975624523645	1.3454059201025061	3.9512437185814275
2943	21702	0.0	0	2009	14	56	0.5478106210704321	0.5291549854882877	0.7283498485082618	-1.8284611451500288	4.04305126783455
2944	21706	0.0	0	2009	48	505	3.2830354325648625	0.42795784274081566	-0.5725964535660434	-0.6801566238373579	6.226536669287466
2945	21721	0.0	0	2010	9	11	0.05049701898053568	0.0006401079221341976	-0.5410900175123763	-1.3413268848397224	2.4849066497880004
2946	21723	0.0	0	2009	13	114	1.2937810242052767	0.5379583156042027	-0.4435948924917833	-0.2254979808810716	4.74493212836325
2947	21730	0.0	0	2010	2	9	-0.9441301851992572	0.25194018428900783	2.2977963174979488	-0.8841701174715886	2.302585092994046
2948	21734	0.0	0	2010	28	323	-0.1981597820644125	0.004697833873999486	-0.6890445063484443	1.0343894308274644	5.780743515792329
2949	21741	0.0	0	2010	13	110	1.1694526236828027	0.8039523683428527	-0.6581470257533091	0.19127244182885716	4.709530201312334
2950	21745	0.0	0	2009	70	1491	-0.1981597820644125	-1.1392289151389767	0.963788788104977	-1.0284368022557948	7.307872780763706
2951	21750	0.0	0	2009	7	57	-0.5711449836318349	-0.27889761133560564	-0.21451363394993608	0.9519513252364895	4.060443010546419
2952	21751	1.0	0	2009	6	50	-0.6954733841543089	-0.5502162984480592	0.19651545063331302	0.9519513252364895	3.9318256327243257
2953	21756	0.0	0	2010	3	8	-0.5711449836318349	0.7105320450418638	-0.8078235241979614	1.3016887428951713	2.1972245773362196
2954	21759	0.0	0	2009	9	60	-0.9441301851992572	1.0136119298168917	-0.5985317788612704	-0.9133149022764788	4.110873864173311
2955	21763	0.0	0	2010	11	261	-0.1981597820644125	0.5062870443033404	-0.6890445063484443	1.2217487617160436	5.568344503761097
2956	21764	0.0	0	2010	10	157	-0.1981597820644125	0.26938031457181905	-0.7034715813777578	1.2442318814226732	5.062595033026967
2957	21774	0.0	0	2009	51	595	0.9207958226378544	-0.021942200729338047	0.09547884801738918	-0.4094015729999285	6.39024066706535
2958	21776	0.0	0	2009	17	215	0.17482541950300978	0.0684634447431092	-0.6368646512818553	-0.8579398111471874	5.375278407684165
2959	21784	0.0	0	2010	41	248	2.5370650294300177	0.22221038689731554	-0.6294665134759918	0.14172630766054403	5.517452896464707
2960	21789	0.0	0	2010	4	42	-0.44681658310936073	0.5962774454929406	-0.5514016875995715	1.1486786226694978	3.7612001156935624
2961	21791	0.0	0	2010	30	113	0.423482220547958	-1.3408994700499772	-0.4723836902057482	0.9303498964987477	4.736198448394496
2962	21792	0.0	0	2010	6	35	-0.3224881825868866	0.47926365647836283	0.5099901771409417	-1.8678066046366304	3.58351893845611
2963	21795	0.0	0	2009	8	228	-0.6954733841543089	-0.45243681200775276	-0.5180617844466178	0.007660297558049352	5.43372200355424
2964	21800	1.0	1	2010	9	60	-0.44681658310936073	0.7962296433861428	-0.5514016875995715	1.1093331631828962	4.110873864173311
2965	21808	0.0	0	2010	2	10	-0.819801784676783	1.0136119298168917	2.2541340205905045	2.0011635782125343	2.3978952727983707
2966	21810	1.0	0	2010	5	39	-0.5711449836318349	0.17592379988954351	-0.6124677313550594	-1.1464731807155997	3.6888794541139363
2967	21814	0.0	0	2010	6	26	-0.07383138154193843	0.7640212630933857	-1.0052071921562216	0.4666906582350689	3.295836866004329
2968	21815	0.0	0	2010	30	115	0.7964674221153802	0.26605187104996425	-0.41129407044540683	0.3453754914847137	4.7535901911063645
2969	21834	1.0	1	2010	31	1413	0.5478106210704321	-0.5891203894929041	-1.194877140044064	1.1498709093206068	7.254177846456518
2970	21836	0.0	0	2010	6	18	-0.5711449836318349	-0.27889761133560564	-1.436810725500507	-1.0940125680667976	2.9444389791664403
2971	21838	0.0	0	2010	30	250	3.034378631519914	0.5993839643050798	-0.17739924437757357	-0.295445464412808	5.5254529391317835
2972	21842	0.0	0	2010	7	151	-0.5711449836318349	0.7248277249112401	-0.9333743972058062	-0.9366307301203908	5.0238805208462765
2973	21843	1.0	0	2010	5	162	-0.44681658310936073	-0.07119412105833227	-0.5514016875995715	1.1617937758316985	5.093750200806762
2974	21854	1.0	1	2010	9	81	-0.1981597820644125	0.9646205832522099	0.5546863470987368	-1.107127721228998	4.406719247264253
2975	21860	0.0	0	2010	2	3	-0.819801784676783	1.0136119298168917	-0.20335465901853023	1.2142543884805006	1.3862943611198906
2976	21864	0.0	0	2009	3	10	-0.5711449836318349	0.8494346549451597	-0.6599372745487005	0.9519513252364895	2.3978952727983707
2977	21868	0.0	0	2009	10	345	-0.1981597820644125	0.304812827471536	-0.618424516421735	1.1617937758316985	5.846438775057725
2978	21869	0.0	0	2010	8	36	-0.07383138154193843	-0.05255218239588519	-1.5031344372466744	-0.6874428200385803	3.6109179126442243
2979	21871	0.0	0	2009	14	151	-0.07383138154193843	0.5584076610219219	-0.8393665383415532	1.0044119378852918	5.0238805208462765
2980	21877	0.0	1	2010	17	132	0.2991538200254839	0.04309730218613529	0.08282314427054548	-1.728309066456861	4.890349128221754
2981	21879	0.0	1	2010	6	48	-0.6954733841543089	-0.5502162984480592	-0.8548694382069038	0.4798058113972694	3.8918202981106265
2982	21880	0.0	0	2010	30	232	-0.3224881825868866	-1.0973727096937165	-0.07072932809948038	0.5453815772082722	5.4510384535657
2983	21889	0.0	0	2010	8	148	-0.5711449836318349	-0.11680241871395733	-0.7965356196605489	-0.2371558948030276	5.003946305945459
2984	21890	1.0	0	2010	7	52	-0.07383138154193843	0.12153701537755307	0.3969411052846443	0.6371876493436761	3.970291913552122
2985	21895	0.0	0	2010	33	167	0.7964674221153802	-2.1589836546620935	0.7329755274522756	-0.6743276668763797	5.123963979403259
2986	21896	0.0	0	2010	4	17	-0.5711449836318349	0.40745216026683595	-0.8705093251978341	0.8994907125876873	2.8903717578961645
2987	21910	1.0	0	2009	8	83	-0.5711449836318349	-0.8103344805060329	-0.8571511425834031	1.9487029655637318	4.430816798843313
2988	21914	0.0	0	2010	2	53	-0.819801784676783	1.0136119298168917	-0.4086469228570084	1.0044119378852918	3.9889840465642745
2989	21918	0.0	0	2010	3	21	-0.819801784676783	0.5138859367415902	-0.8583239723522031	0.5847270366948739	3.091042453358316
2990	21919	0.0	0	2010	18	110	0.5478106210704321	0.04903587966011767	-0.05930379790575789	0.6699755322491775	4.709530201312334
2991	21922	0.0	0	2010	6	43	-0.07383138154193843	0.7483028656978101	-0.5211481787652824	1.2352386335400218	3.784189633918261
2992	21930	0.0	0	2009	6	62	0.05049701898053568	0.7806140779835503	-0.751003683634835	0.9650664783986901	4.143134726391533
2993	21933	0.0	1	2009	4	26	-0.3224881825868866	0.76822626675507	-0.4534869179255722	1.12682003406583	3.295836866004329
2994	21939	0.0	0	2010	4	28	-0.44681658310936073	0.7072063400108395	-0.8720041436505781	1.056872550534094	3.367295829986474
2995	21940	0.0	0	2010	23	633	0.6721390215929062	-0.021530580076322914	-0.0937961168940644	0.5131898376283256	6.452048954437226
2996	21941	1.0	0	2010	55	3389	-0.44681658310936073	-3.587032261366783	0.7716012476385231	-0.6968107865830093	8.128585200374497
2997	21943	0.0	0	2010	5	16	-0.6954733841543089	0.8967917102729476	-0.6967429662829567	-0.8579398111471874	2.833213344056216
2998	21947	0.0	0	2010	9	76	-0.44681658310936073	0.38841187999475	-0.9681288477787262	0.6503028025058767	4.343805421853684
2999	21959	0.0	0	2010	10	54	-0.6954733841543089	-1.5989801173857396	-0.774585923545845	0.7421088746412806	4.007333185232471
3000	21960	0.0	0	2010	4	10	-0.07383138154193843	0.7956065695555622	1.3012550273591856	1.4415837099586435	2.3978952727983707
3001	21961	0.0	0	2009	6	51	-0.6954733841543089	0.573780867657916	-0.171728418982808	0.7421088746412806	3.9512437185814275
3002	21970	0.0	0	2010	4	20	-0.44681658310936073	0.7189570768681959	-0.11699302994846338	-0.7617620212910499	3.044522437723423
3003	21986	0.0	0	2010	34	621	0.9207958226378544	-0.616157600315183	-0.6928354482155038	0.7371126258175847	6.432940092739179
3004	21996	1.0	0	2010	2	7	-0.9441301851992572	1.0136119298168917	-0.8367902364387674	-0.9366307301203908	2.0794415416798357
3005	21997	0.0	0	2010	6	15	-0.5711449836318349	-0.27889761133560564	-0.3653381714439851	-0.6218670542275774	2.772588722239781
3006	22009	0.0	0	2010	4	35	-0.5711449836318349	0.7313686712478202	-0.17362857012177865	-1.198933793364402	3.58351893845611
3007	22013	0.0	0	2009	2	16	-0.819801784676783	1.0136119298168917	-0.4452475946676418	-2.143224821042842	2.833213344056216
3008	22017	0.0	0	2009	19	42	0.423482220547958	0.27712118741932795	-0.19961238293673772	0.6133419163214934	3.7612001156935624
3009	22020	0.0	0	2010	10	77	-0.1981597820644125	0.6365669759549459	-0.28987055748559554	1.2247465110102613	4.356708826689592
3010	22022	0.0	0	2010	84	2044	2.91005023099744	-0.9644817571252029	-0.6137865255956413	-0.9620661786773858	7.623153068476902
3011	22026	1.0	0	2009	11	83	1.4181094247277508	0.6845825339550785	-0.6233192713008106	0.5147795531631378	4.430816798843313
3012	22030	0.0	0	2010	8	134	-0.3224881825868866	0.741733803964269	-0.9509671471078982	1.0044119378852918	4.90527477843843
3013	22032	0.0	0	2010	3	36	-0.9441301851992572	0.7428043011946734	2.2977963174979488	-0.7792488921739841	3.6109179126442243
3014	22040	0.0	0	2010	3	14	-0.5711449836318349	0.6683234111228628	1.9607718305729391	-1.0065782136521273	2.70805020110221
3015	22043	0.0	0	2010	10	62	-0.07383138154193843	0.5932504916096721	-0.4173850159634853	-1.3038550186620064	4.143134726391533
3016	22045	0.0	0	2010	4	28	-0.3224881825868866	0.6196701834885396	-0.8879348001448188	0.3093088202886622	3.367295829986474
3017	22061	0.0	0	2010	26	476	0.6721390215929062	0.07637013705896556	-0.6209522808335937	0.6197007784607423	6.1675164908883415
3018	22065	0.0	0	2009	20	78	0.5478106210704321	-0.6904711393050293	-0.7917650350235634	-0.24152761252376123	4.3694478524670215
3019	22066	0.0	0	2009	12	45	-0.5711449836318349	-0.7573206180537445	1.9273552077712799	-0.4236825175543245	3.828641396489095
3020	22072	0.0	0	2009	8	105	-0.819801784676783	-0.5153498520557379	-0.5149940826381654	1.1880240821560994	4.663439094112067
3021	22074	1.0	0	2008	8	64	-0.3224881825868866	0.6555068202068751	-0.47620497299118075	0.9344644543535556	4.174387269895637
3022	22079	0.0	0	2010	6	108	-0.07383138154193843	0.763748933279241	-0.4326838053159777	-0.7661337390117835	4.6913478822291435
3023	22081	0.0	0	2009	3	4	-0.819801784676783	0.6428609421948832	0.4881976067757237	1.0044119378852918	1.6094379124341003
3024	22095	0.0	0	2010	45	469	0.17482541950300978	-1.6005711678705712	0.1273741704237885	-1.2513944060132043	6.152732694704104
3025	22102	0.0	0	2010	4	19	-0.44681658310936073	0.7852503227828961	-0.7153576741908211	1.529018064373314	2.995732273553991
3026	22105	1.0	0	2010	8	71	-0.819801784676783	0.258411848828284	0.9473001744750739	-2.4729772434067416	4.276666119016055
3027	22111	0.0	0	2010	21	346	0.05049701898053568	-0.1696829682749248	0.036004146107131714	-0.8404529402642532	5.849324779946859
3028	22112	0.0	0	2010	24	223	1.0451242231603284	-0.10247666837052884	-0.4102817025735726	-0.9066532371782182	5.4116460518550396
3029	22118	0.0	0	2010	2	3	-0.819801784676783	0.5138859367415902	-0.7654356974310449	0.060120910206851584	1.3862943611198906
3030	22119	0.0	0	2009	9	72	-0.5711449836318349	-0.799815738251266	-1.1347111226450335	0.5952191592246345	4.290459441148391
3031	22130	0.0	0	2010	4	24	-0.819801784676783	0.6428609421948832	-0.835039888616165	0.21750274815325826	3.2188758248682006
3032	22138	0.0	0	2010	13	96	-0.07383138154193843	-0.2165938378148791	-0.8925272064257498	-0.5956367479031763	4.574710978503383
3033	22145	0.0	0	2010	30	254	0.5478106210704321	-1.2084198877086252	-0.494836878629826	-1.0100755878287138	5.541263545158426
3034	22147	1.0	0	2010	7	92	-0.44681658310936073	-0.40353231329911865	-1.0074356653737762	0.6896482619924783	4.532599493153256
3035	22158	0.0	0	2010	4	23	-0.44681658310936073	0.7189570768681959	-0.9491719015109658	1.249228130246369	3.1780538303479458
3036	22166	0.0	0	2010	7	98	-0.44681658310936073	0.7072063400108395	-0.8255792183778282	-0.14972154038835733	4.59511985013459
3037	22169	0.0	0	2010	2	1	-0.9441301851992572	0.25194018428900783	-0.10950997415076118	-1.5136974692572154	0.6931471805599453
3038	22171	0.0	0	2010	8	237	-0.44681658310936073	0.18568497892194463	-0.7127598592341545	-1.1858186402022013	5.472270673671475
3039	22180	0.0	0	2010	4	12	-0.6954733841543089	0.573780867657916	-1.27291036947902	0.40111489242406606	2.5649493574615367
3040	22181	0.0	0	2010	33	319	0.423482220547958	-0.7387128147735204	0.0921177315058695	1.0197129499078592	5.768320995793772
3041	22186	1.0	0	2010	19	224	0.423482220547958	-0.18800350511123695	-0.675539173348998	0.37488458609966496	5.41610040220442
3042	22188	0.0	0	2010	66	315	1.666766225772699	-1.2960610239238746	0.6529944341098352	-0.13591611600709358	5.755742213586912
3043	22192	0.0	1	2010	6	8	-0.3224881825868866	0.7211920067426291	0.9131802359565783	-0.6743276668763797	2.1972245773362196
3044	22199	0.0	1	2010	4	13	-0.819801784676783	0.21283362483863977	-0.20335465901853023	1.0743594214170278	2.6390573296152584
3045	22201	0.0	0	2010	3	8	-0.819801784676783	0.6428609421948832	-0.9164236415255111	-0.8841701174715886	2.1972245773362196
3046	22202	0.0	0	2010	12	735	-0.5711449836318349	0.1382904272145748	-0.7854215825633689	1.0044119378852918	6.601230118728877
3047	22203	0.0	0	2010	3	12	0.05049701898053568	0.639795901171588	-0.558350470214084	1.196767517597567	2.5649493574615367
3048	22204	0.0	0	2010	7	85	-0.3224881825868866	-0.008016126594531799	-0.7110030786485789	-0.43825490995676963	4.454347296253507
3049	22207	0.0	0	2010	24	1017	-0.44681658310936073	-1.6001601681790152	1.066727433468009	-0.7077116931074354	6.925595197110468
3050	22228	0.0	0	2010	3	38	0.05049701898053568	1.0136119298168917	-0.2823393835623252	0.7421088746412806	3.6635616461296463
3051	22231	0.0	0	2010	10	76	-0.5711449836318349	-0.6954812648543134	-0.2121273082782816	1.266715001129303	4.343805421853684
3052	22235	0.0	0	2010	13	224	-0.6954733841543089	-0.16815056399039494	0.012736079074127077	1.0044119378852918	5.41610040220442
3053	22237	0.0	0	2010	5	95	-0.9441301851992572	-2.248988329470957	2.2977963174979488	-1.0415519554179953	4.564348191467836
3054	22241	0.0	1	2010	16	599	-0.1981597820644125	-0.07810089924182669	-0.6890445063484443	1.0943444167118095	6.396929655216146
3055	22242	0.0	1	2010	9	45	-0.44681658310936073	-0.07119412105833227	0.17645272414084157	-0.5694064415787752	3.828641396489095
3056	22252	0.0	0	2010	3	10	-0.5711449836318349	0.7313686712478202	-0.26454648907500333	0.7945694872900828	2.3978952727983707
3057	22265	0.0	0	2010	8	148	-0.6954733841543089	-0.9748258379804827	1.6414020893070767	-1.0310598328882348	5.003946305945459
3058	22268	0.0	0	2010	51	2517	-0.5711449836318349	-4.214485864520613	0.3245662389016434	0.9257210189120884	7.831220214604293
3059	22275	0.0	1	2010	17	441	-0.6954733841543089	-2.0576372512529737	1.2703109838095858	-0.6218670542275774	6.091309882077698
3060	22276	0.0	1	2010	25	119	-0.3224881825868866	-1.3467555507275761	0.24046557425605536	-0.28087307201036293	4.787491742782046
3061	22292	0.0	1	2010	29	986	0.2991538200254839	-0.6560916822028752	-0.4470561834909062	0.6437452259247765	6.894670039433482
3062	22295	0.0	0	2010	3	12	-0.6954733841543089	0.6497065918474166	0.012736079074127077	1.0044119378852918	2.5649493574615367
3063	22297	0.0	1	2010	26	227	0.7964674221153802	0.003716195186224093	-0.5122866749534007	-0.8894161787364688	5.429345628954441
3064	22300	1.0	1	2010	5	337	-0.5711449836318349	0.6428191834748146	-0.2503906377980785	1.1093331631828962	5.823045895483019
3065	22305	0.0	0	2010	3	37	-0.819801784676783	0.21283362483863977	2.0681798441306736	-0.4295114745153027	3.6375861597263857
3066	22311	0.0	0	2010	21	1109	-0.1981597820644125	-0.3609293629604222	0.21161160846853264	-0.5694064415787752	7.01211529430638
3067	22314	1.0	0	2009	17	124	0.6721390215929062	0.5824208016668788	-0.44549061543321344	0.1289754643084045	4.8283137373023015
3068	22318	0.0	0	2010	9	66	-0.819801784676783	-3.215970516440825	-0.6450605676871407	1.0044119378852918	4.204692619390966
3069	22321	0.0	0	2010	5	9	-0.5711449836318349	-0.09244822395561277	-0.3787763027543006	0.5322664240460716	2.302585092994046
3070	22323	0.0	0	2010	5	21	-0.5711449836318349	0.2262355299561068	-0.5033714254514982	0.12569667601785436	3.091042453358316
3071	22324	0.0	0	2010	10	119	-0.1981597820644125	0.4429003288196194	0.07897238701532566	0.37488458609966496	4.787491742782046
3072	22325	0.0	0	2010	15	128	1.791094626295173	0.7456848898930665	-0.46585376572053383	0.12569667601785436	4.859812404361672
3073	22333	0.0	0	2010	3	5	-0.819801784676783	0.6428609421948832	-1.303015452666516	-0.5956367479031763	1.791759469228055
3074	22342	1.0	0	2010	15	212	0.2991538200254839	-0.3897199604123047	0.2442322773083006	-1.461236856608413	5.3612921657094255
3075	22345	0.0	1	2010	6	122	-0.1981597820644125	0.7463010688749587	-0.6907842028938563	0.21750274815325826	4.812184355372417
3076	22347	0.0	1	2010	18	289	-0.1981597820644125	0.19449801014098608	-0.5545007903413152	-0.037305941855209544	5.66988092298052
3077	22351	1.0	0	2010	7	36	-0.819801784676783	-2.5068103801454744	0.2209716361705255	0.4273451987484672	3.6109179126442243
3078	22352	0.0	0	2010	7	22	-0.3224881825868866	0.5128868732260586	-1.1398942779712948	0.6721613911095445	3.1354942159291497
3079	22355	0.0	1	2010	7	129	-0.3224881825868866	0.741733803964269	-0.42875787470900045	-1.671079307203622	4.867534450455582
3080	22359	0.0	0	2010	10	4	-0.44681658310936073	-0.05727301149252117	-0.48999802754096394	-1.435006550284012	1.6094379124341003
3081	22360	0.0	0	2010	12	28	0.9207958226378544	0.8641462609384146	-1.273071324490898	-1.873427384563288	3.367295829986474
3082	22369	0.0	1	2010	10	130	0.17482541950300978	0.7620829451294168	-0.26374542334881235	0.13006839373858764	4.875197323201151
3083	22371	0.0	0	2010	8	35	-0.07383138154193843	0.46752078941880615	-0.5671404476203694	0.8680143449984062	3.58351893845611
3084	22372	0.0	0	2010	7	23	-0.07383138154193843	0.4652399411688698	-0.5671404476203694	0.8889985900579267	3.1780538303479458
3085	22376	1.0	1	2010	13	173	-0.44681658310936073	-1.1627059344498967	-0.2543777996836774	0.14755526462152221	5.159055299214529
3086	22377	0.0	1	2010	8	39	0.17482541950300978	0.11197986929546283	-0.641667036815063	-0.1628366935505579	3.6888794541139363
3087	22378	0.0	0	2010	4	28	-0.9441301851992572	-1.5786611923475111	-0.924555254234314	0.6371876493436761	3.367295829986474
3088	22379	0.0	0	2010	16	574	-0.6954733841543089	-1.0069549347527307	1.2703109838095858	-0.7267882795251819	6.354370040797351
3089	22385	0.0	0	2010	2	7	-0.6954733841543089	0.6497065918474166	-1.7257372655723449	-0.516945828929973	2.0794415416798357
3090	22389	0.0	1	2010	14	684	-0.5711449836318349	-0.552559481326388	1.1084694253491343	-0.8317095048227864	6.529418838262226
3091	22393	0.0	1	2010	2	10	-0.9441301851992572	1.0136119298168917	-0.8367902364387674	-0.9366307301203908	2.3978952727983707
3092	22396	0.0	1	2010	15	301	0.05049701898053568	-0.15554784127902951	-0.3445695880065711	-1.7104247666902237	5.71042701737487
3093	22401	0.0	0	2010	15	92	0.9207958226378544	0.37788000497683705	-0.9050474085868657	0.060120910206851584	4.532599493153256
3094	22411	1.0	1	2010	7	59	-0.3224881825868866	0.47926365647836283	1.829869266551915	-2.353067271638051	4.0943445622221
3095	22412	0.0	1	2010	29	1207	0.6721390215929062	-0.48377585594237443	-1.0264935487563385	1.3075176998561489	7.0967213784947605
3096	22415	0.0	0	2010	5	8	-0.819801784676783	-0.9469627897502115	-0.2146759908920742	-2.877673398126073	2.1972245773362196
3097	22422	0.0	1	2010	14	352	-0.6954733841543089	-0.0924701602549279	-1.1496355621111367	-0.9051543625311094	5.8664680569332965
3098	22423	0.0	1	2010	18	279	-0.819801784676783	-1.4690074835869977	2.0681798441306736	-0.8107252597632655	5.634789603169249
3099	22424	0.0	1	2010	10	201	-0.9441301851992572	-4.211572164588371	2.2977963174979488	-1.0415519554179953	5.308267697401205
3100	22432	0.0	1	2010	9	871	-0.07383138154193843	0.4652399411688698	-1.320163757809389	-0.9497458832825914	6.77078942390898
3101	22437	0.0	1	2010	2	7	-0.5711449836318349	1.0136119298168917	-1.0712447366988198	-0.018570008766351762	2.0794415416798357
3102	22439	0.0	1	2010	34	649	1.915423026817647	0.0945558976632451	0.6491984041328317	-0.03245664152632887	6.476972362889683
3103	22440	1.0	1	2010	22	821	-0.6954733841543089	-2.204713937930165	1.2703109838095858	-0.7642601457028978	6.71174039505618
3104	22441	1.0	1	2010	11	73	-0.07383138154193843	-0.36980238622250733	0.3153624127938339	-1.0765256971838633	4.30406509320417
3105	22444	0.0	1	2010	2	18	-0.6954733841543089	1.0136119298168917	-0.8361312913482292	0.5847270366948739	2.9444389791664403
3106	22447	0.0	1	2010	43	419	2.5370650294300177	0.3708137048179143	-0.39318624971607	-0.5895836002898531	6.040254711277414
3107	22453	0.0	1	2010	6	176	-0.07383138154193843	0.7956065695555622	-0.6668354537042922	-1.23390753513027	5.176149732573829
3108	22464	0.0	0	2010	8	130	-0.44681658310936073	-0.014439842317862052	0.14498715460340283	-0.3595639909835663	4.875197323201151
3109	22479	0.0	1	2010	2	5	-0.819801784676783	1.0136119298168917	-0.2345829452982093	1.738860514968523	1.791759469228055
3110	22481	0.0	0	2010	6	178	0.2991538200254839	0.555247034413605	-0.8723607775392427	0.5147795531631378	5.187385805840755
3111	22482	0.0	0	2010	6	95	-0.819801784676783	-0.53200610264911	0.7859334920115407	-0.516945828929973	4.564348191467836
3112	22484	0.0	1	2010	3	15	-0.819801784676783	0.5138859367415902	1.3467097429615391	0.4798058113972694	2.772588722239781
3113	22485	0.0	1	2010	5	28	-0.5711449836318349	0.6683234111228628	-0.4500355198660281	-2.1956854336916445	3.367295829986474
3114	22486	1.0	0	2010	44	254	2.6613934299524917	0.25068176575571505	-0.8317780725287328	-0.6104625732169682	5.541263545158426
3115	22492	0.0	1	2010	14	227	-0.819801784676783	0.02648308179941252	2.0681798441306736	-0.8526937498823072	5.429345628954441
3116	22495	1.0	1	2010	18	186	1.0451242231603284	-0.35066202354875864	-0.999469021363344	0.9706872583253476	5.231108616854587
3117	22496	0.0	1	2010	2	8	-0.9441301851992572	1.0136119298168917	-1.0615484316553359	-1.3038550186620064	2.1972245773362196
3118	22497	0.0	1	2010	19	182	0.17482541950300978	-1.1598486459936992	-0.13443601004913083	-0.5484221965192544	5.209486152841421
3119	22498	1.0	1	2010	7	18	-0.819801784676783	-0.5782297423745792	0.9473001744750739	-2.79898247915287	2.9444389791664403
3120	22502	0.0	1	2010	2	0	-0.819801784676783	1.0136119298168917	1.3023890709292831	-1.8284611451500288	0.0
3121	22505	0.0	1	2010	4	23	-0.6954733841543089	0.505830766131635	0.1621580920249798	-0.7442751504081161	3.1780538303479458
3122	22506	0.0	1	2010	16	303	-0.1981597820644125	-0.6708690946880448	-0.22100775266501957	-1.2439000327776608	5.717027701406222
3123	22513	0.0	0	2010	4	17	-0.6954733841543089	0.27887852067414987	-0.4479502344875672	1.2142543884805006	2.8903717578961645
3124	22515	0.0	1	2010	8	77	-0.1981597820644125	0.3714450552136714	-0.1589495943140247	-0.34907186845380567	4.356708826689592
3125	22525	1.0	0	2010	8	33	0.17482541950300978	0.796285187625081	-0.9927488204190977	1.2842018720122368	3.5263605246161616
3126	22526	1.0	0	2010	26	232	0.2991538200254839	-0.7817290098233485	-0.26681192698264855	0.5397607972816146	5.4510384535657
3127	22530	0.0	0	2010	4	14	-0.44681658310936073	0.7072063400108395	1.3107222534247067	0.4273451987484672	2.70805020110221
3128	22547	0.0	1	2010	5	9	-0.3224881825868866	0.46320760760092244	1.338396854658392	-0.6218670542275774	2.302585092994046
3129	22549	0.0	0	2010	3	10	-0.6954733841543089	0.6327760570529497	-2.245116185647426	-0.37705086186650044	2.3978952727983707
3130	22551	0.0	0	2010	4	116	-0.6954733841543089	-0.1390207598523047	-0.16463854093292662	1.0393856796511602	4.762173934797756
3131	22565	0.0	0	2010	27	232	0.2991538200254839	-1.750365000303291	0.8514743625208684	0.14405789044493486	5.4510384535657
3132	22569	1.0	0	2010	18	169	0.2991538200254839	-0.3164518705723924	0.16605044888026468	0.6581718944031973	5.135798437050262
3133	22580	1.0	1	2010	15	48	0.7964674221153802	0.612922627659776	-0.15770403982342784	0.3524014663930353	3.8918202981106265
3134	22587	0.0	0	2010	6	31	-0.44681658310936073	0.7852503227828961	-0.9017221039075416	0.6896482619924783	3.4657359027997265
3135	22590	0.0	0	2010	6	26	-0.3224881825868866	0.2751190612289574	-0.7253240724483988	0.5147795531631378	3.295836866004329
3136	22592	1.0	0	2010	54	617	2.2884082283850695	0.1376850309154517	-1.0294015391153646	-0.5911584029209614	6.42648845745769
3137	22598	0.0	0	2010	2	3	-0.9441301851992572	0.25194018428900783	0.9619599459503767	-1.9333823704476332	1.3862943611198906
3138	22600	0.0	0	2010	20	228	-0.07383138154193843	-0.7353657441827942	0.6879706528089782	0.41235645227738055	5.43372200355424
3139	22602	0.0	1	2010	17	571	-0.819801784676783	-0.8256204738929306	2.0681798441306736	-0.8258805478618082	6.349138991379798
3140	22603	0.0	1	2010	21	172	-0.6954733841543089	-0.6837698545470248	1.4320111834675637	-0.8185943516605858	5.153291594497779
3141	22604	0.0	0	2010	50	341	2.5370650294300177	-0.5266666424039647	-0.8741613101507333	-0.4045302303968252	5.834810737062605
3142	22605	0.0	0	2010	9	135	0.2991538200254839	0.653397252067597	0.4104899854083338	-0.3595639909835663	4.912654885736052
3143	22612	0.0	0	2010	42	1439	0.423482220547958	-2.527162845001886	0.6964811931364674	-0.3994340565966559	7.272398392570047
3144	22617	0.0	0	2010	2	0	-0.819801784676783	0.6428609421948832	-1.311257469713587	-0.9104004237959897	0.0
3145	22629	0.0	0	2010	18	386	-0.3224881825868866	-0.7080247281979947	-0.7890548178288861	-0.7058040344656611	5.958424693029782
3146	22633	1.0	0	2010	2	31	-0.819801784676783	1.0136119298168917	-0.4086469228570084	1.0044119378852918	3.4657359027997265
3147	22634	0.0	0	2010	29	248	3.034378631519914	0.5666281079842674	0.4147924222948412	-0.2932979539535003	5.517452896464707
3148	22637	0.0	0	2010	43	628	-0.5711449836318349	-0.46974125589149585	1.1839910719891233	-0.1453498226676237	6.444131256700441
3149	22638	0.0	0	2010	12	62	-0.819801784676783	0.6428609421948832	-0.9164236415255111	-0.8841701174715886	4.143134726391533
3150	22639	0.0	0	2010	37	593	0.423482220547958	-0.738406501974746	-0.6522057314525331	0.8295432290559512	6.386879319362645
3151	22641	0.0	0	2010	10	26	0.7964674221153802	0.8316592608321541	-0.299117850920765	0.2699633608020605	3.295836866004329
3152	22645	1.0	0	2010	30	193	2.1640798278625955	0.33725714537604634	-1.0299341569210214	-0.19052423911520355	5.267858159063328
3153	22647	0.0	0	2010	2	17	-0.819801784676783	1.0136119298168917	-1.2973302315092654	-0.9366307301203908	2.8903717578961645
3154	22655	0.0	0	2010	25	118	0.2991538200254839	-0.18555511528531377	-1.326431617958956	-1.0513883202896457	4.77912349311153
3155	22661	0.0	0	2010	29	90	1.791094626295173	0.3784520510416924	-0.881869596357256	0.7333654391998133	4.51085950651685
3156	22672	0.0	0	2010	24	168	-0.07383138154193843	-0.17546476861234572	-0.3762202153842591	1.3322907669403057	5.1298987149230735
3157	22677	0.0	0	2010	16	190	0.17482541950300978	-0.5381956517565468	-0.6148752666714596	0.8914198491032558	5.25227342804663
3158	22681	0.0	0	2010	11	61	-0.44681658310936073	-0.32960906675324114	-0.9355080670828202	-0.6743276668763797	4.127134385045092
3159	22682	0.0	0	2010	10	133	0.423482220547958	0.36471110841181353	-0.9147164007076707	1.2011392353183001	4.897839799950911
3160	22683	0.0	0	2010	10	64	0.6721390215929062	0.7208185225295285	-0.7488700819411266	-0.7687567696442236	4.174387269895637
3161	22687	0.0	0	2010	18	199	-0.44681658310936073	0.2814285748655768	-1.073909768933044	0.13006839373858764	5.298317366548036
3162	22698	0.0	1	2010	8	29	-0.3224881825868866	0.42896753494200723	0.1811185262098246	0.8620188464099717	3.4011973816621555
3163	22704	1.0	0	2010	13	79	0.2991538200254839	0.5122163879411953	-0.3661023040390269	-1.5923883882304186	4.382026634673881
3164	22707	1.0	0	2010	14	52	0.5478106210704321	-0.43067675498326063	-0.7022897577226436	0.34865427977526386	3.970291913552122
3165	22708	0.0	0	2010	3	12	-0.1981597820644125	1.0136119298168917	-1.0749726864936375	-0.43825490995676963	2.5649493574615367
3166	22709	0.0	0	2010	31	526	-0.5711449836318349	-0.9795216248958772	1.1839910719891233	0.01815242008780995	6.267200548541362
3167	22710	0.0	0	2010	10	131	-0.44681658310936073	0.45489270377624313	-0.7157523966419628	1.0699877036962946	4.882801922586371
3168	22714	0.0	0	2010	55	3960	-0.07383138154193843	-3.1681108922977046	0.5128197894608966	0.16504213550445604	8.284251797621916
3169	22716	0.0	0	2010	63	894	2.2884082283850695	-1.115464350093678	-0.3313464737030724	-1.132667756334336	6.796823718274855
3170	22723	1.0	0	2010	47	579	-0.6954733841543089	0.06869059776668177	1.2703109838095858	-0.1077530502693157	6.363028103540465
3171	22728	0.0	0	2010	4	12	-0.5711449836318349	0.7313686712478202	-0.16353367242502148	-1.644849000879221	2.5649493574615367
3172	22734	0.0	0	2010	7	14	-0.44681658310936073	0.36690657780053987	-0.8956539136000724	-2.4579884969356556	2.70805020110221
3173	22742	0.0	0	2010	45	551	0.423482220547958	-2.79077461467709	-0.6047817827428481	-1.2275486729910214	6.313548046277095
3174	22749	0.0	0	2010	6	77	-0.819801784676783	0.21283362483863977	1.438810075669103	-0.14972154038835733	4.356708826689592
3175	22751	0.0	0	2010	7	41	-0.3224881825868866	0.528366178491081	-1.1186991919661546	1.1224483163450967	3.7376696182833684
3176	22765	0.0	0	2010	36	222	1.1694526236828027	-0.24277664858177173	-0.6598637571444826	0.5507819343927081	5.407171771460119
3177	22778	0.0	0	2010	81	720	1.0451242231603284	-1.0471270894263174	-1.0894087426522168	0.6917466864984307	6.580639137284949
3178	22779	1.0	0	2010	15	809	0.05049701898053568	-0.031677623763878726	-0.8629338465948699	1.1513016533019378	6.697034247666484
3179	22790	0.0	0	2010	33	155	1.4181094247277508	-0.20110925399901408	-0.3095879796604023	-1.1798572069466555	5.049856007249537
3180	22792	1.0	0	2010	16	92	-0.1981597820644125	0.32590051429289335	-1.2173559541809034	-0.46448521628117073	4.532599493153256
3181	22802	0.0	1	2010	11	68	0.05049701898053568	0.6634749966486314	-0.22062817891546188	0.15629870006298877	4.23410650459726
3182	22805	0.0	1	2010	4	63	-0.5711449836318349	0.7313686712478202	-0.7187354834012738	1.3716362264269073	4.1588830833596715
3183	22810	0.0	1	2010	11	284	-0.6954733841543089	-1.6978020007288668	1.4320111834675637	-0.7267882795251819	5.652489180268651
3184	22811	0.0	0	2010	2	9	-0.9441301851992572	0.25194018428900783	-0.8367902364387674	-0.8841701174715886	2.302585092994046
3185	22812	0.0	1	2010	22	468	0.17482541950300978	-0.35577438086562746	-0.9817868244028467	-1.5749015173474847	6.150602768446279
3186	22813	0.0	1	2010	10	138	0.6721390215929062	0.4958263147632116	0.33151072003644577	-0.49945895804703877	4.9344739331306915
3187	22814	0.0	0	2010	41	836	2.2884082283850695	-0.14387471462367804	-0.7631143613441939	0.007660297558049352	6.729824070489475
3188	22826	0.0	0	2010	35	232	-0.44681658310936073	-1.1748736129193356	0.14031430877730944	0.8712426903921787	5.4510384535657
3189	22833	0.0	1	2010	5	56	-0.6954733841543089	-0.45243681200775276	0.9180150331896844	0.007660297558049352	4.04305126783455
3190	22835	0.0	1	2010	4	37	-0.6954733841543089	0.573780867657916	-0.6058220829002617	0.9781816315608907	3.6375861597263857
3191	22836	0.0	1	2010	12	135	-0.819801784676783	-0.5107999244682135	0.7859334920115407	-0.5956367479031763	4.912654885736052
3192	22843	0.0	1	2010	15	360	-0.1981597820644125	-0.11732100321677796	-0.7126299737864834	0.0863512165312527	5.8888779583328805
3193	22847	0.0	1	2010	8	148	-0.6954733841543089	-1.3583811989678962	1.2703109838095858	-0.17595184671275846	5.003946305945459
3194	22848	1.0	1	2010	21	816	0.423482220547958	-1.9560711174198149	0.5082393372996551	-0.14972154038835733	6.705639094860003
3195	22852	1.0	0	2010	71	682	2.91005023099744	-1.0291360776831024	-0.20111108208638687	0.042634039323917385	6.52649485957079
3196	22859	0.0	0	2010	6	21	0.2991538200254839	0.7451267171069422	-0.6450036045906942	0.042634039323917385	3.091042453358316
3197	22864	1.0	1	2010	2	8	-0.9441301851992572	0.25194018428900783	-0.924555254234314	0.6371876493436761	2.1972245773362196
3198	22865	0.0	0	2010	4	32	-0.6954733841543089	0.6327760570529497	-0.3292561428304578	1.738860514968523	3.4965075614664802
3199	22866	0.0	0	2010	28	1056	-0.07383138154193843	-1.7448944690697483	-0.8414473405509941	1.1617937758316985	6.963189985870238
3200	22870	0.0	1	2010	12	201	-0.9441301851992572	-0.16117608657927823	2.2977963174979488	-0.8946622400013492	5.308267697401205
3201	22872	0.0	1	2010	6	28	-0.9441301851992572	1.0136119298168917	-0.3532565891031165	0.72899372147908	3.367295829986474
3202	22873	0.0	1	2010	11	54	-0.6954733841543089	-1.3017785208988706	-1.0342235507223112	0.5697382902237872	4.007333185232471
3203	22874	0.0	0	2010	19	175	0.05049701898053568	0.28027030209666354	-0.9488646575408205	0.9060482891687875	5.170483995038151
3204	22879	0.0	1	2010	27	2459	-0.1981597820644125	0.7371804779598404	-0.6890445063484443	1.2339271182238014	7.807916628926408
3205	22881	0.0	1	2010	19	711	0.05049701898053568	0.08557225382472806	-0.1801758691858597	0.9819288181786621	6.568077911411976
3206	22890	0.0	1	2010	25	160	-0.6954733841543089	-3.4732111017380265	1.2703109838095858	-0.49945895804703877	5.081404364984463
3207	22892	0.0	1	2010	10	56	0.17482541950300978	0.4811578501867784	-0.2868315118182607	0.04700575704465103	4.04305126783455
3208	22895	0.0	0	2010	34	287	0.05049701898053568	-1.6100182125707785	-0.961460699660926	1.0603699247106806	5.662960480135946
3209	22900	1.0	1	2010	3	28	-0.5711449836318349	0.7248277249112401	-0.14182739815298678	0.8120563581730167	3.367295829986474
[truncated: 2,004 more rows]
