# Supplementary material for: Benefits and detriments of interdisciplinarity on early career scientists’ performance. An author-level approach for U.S. physicists and psychologists
Source: PLoS One. 2022 Jun 30;17(6):e0269991. doi: 10.1371/journal.pone.0269991 (PMC9246137; doi:10.1371/journal.pone.0269991)
Supplement: S12 File — (CSV) [file pone.0269991.s012.csv]

	author_id	gender	elite	career_start	n_items_early	citation_count_cum_3_early	z_variety	z_balance	z_disparity	z_novelty	cites_early_log
0	9414	0.0	0	2011	10	63	0.0048439018294199	-0.7567512529677782	-0.5852038234827197	0.560881463889801	4.158883083359672
1	9415	1.0	0	2011	10	142	-0.4340921536754208	-0.6435988552343175	-0.8513934161949267	0.519729286985029	4.962844630259907
2	9416	0.0	0	2011	20	180	0.2974679388326471	-0.7519751918790678	-0.0977417793270344	-0.656047196008459	5.198497031265826
3	9418	0.0	0	2011	3	18	-0.5804041721770344	0.490139588642544	-0.8593440027699034	1.452511963493196	2.9444389791664403
4	9442	0.0	0	2011	4	23	0.0048439018294199	0.7846071924550893	1.6054516718044254	-2.534676732169165	3.1780538303479458
5	9454	0.0	0	2012	4	30	-0.1414681166721936	0.6074479874985489	-0.2086319476386637	0.5745988561913917	3.4339872044851463
6	9455	1.0	0	2012	4	36	-0.5804041721770344	0.490139588642544	-0.6941785675520644	1.013555409842294	3.610917912644224
7	9469	1.0	0	2011	4	43	-0.2877801351738072	0.0766464857234045	-0.6691103619901766	-0.2850243947082915	3.784189633918261
8	9473	0.0	0	2012	31	109	4.247892438376215	0.3732055355612171	-0.1346928242615482	-0.8550582525743937	4.700480365792417
9	9475	0.0	0	2012	41	329	4.101580419874601	-0.1433350974436439	0.1464238725090106	-0.9388867610841146	5.799092654460526
10	9476	0.0	0	2012	6	39	-0.1414681166721936	0.4462221661674527	-0.1405844399507205	0.1356423025404896	3.688879454113936
11	9494	0.0	0	2012	7	48	0.1511559203310335	0.3183779157655936	0.6816383682046302	-1.1629375020100956	3.8918202981106265
12	9519	0.0	0	2012	7	93	-0.5804041721770344	-0.0914504323221029	-0.4915258042707767	-0.769705589364496	4.543294782270004
13	9530	0.0	0	2012	6	23	0.0048439018294199	0.3791255797065493	-0.900783060956854	0.8599206160644782	3.1780538303479458
14	9628	0.0	0	2011	15	143	0.1511559203310335	-0.818672608227702	-1.2351817548453703	0.6500445138501405	4.969813299576001
15	9631	1.0	0	2011	2	2	-0.5804041721770344	1.0222199984437053	-0.7572205649656464	0.2453814409532151	1.0986122886681098
16	9676	1.0	0	2012	4	33	-0.4340921536754208	0.6095409497630737	-1.2531644601580532	1.7817293787313726	3.5263605246161616
17	9705	1.0	0	2012	7	36	0.0048439018294199	0.7846071924550893	-0.83943703490749	0.2728162255563965	3.610917912644224
18	9706	1.0	0	2012	3	10	-0.726716190678648	0.2915508286331146	-0.9608619538980108	0.1905118717468523	2.3978952727983707
19	9771	1.0	0	2012	8	15	-0.4340921536754208	-1.5722567197182664	-0.1662316286836128	-1.620183912063119	2.772588722239781
20	10169	0.0	0	2006	10	121	-0.1414681166721936	-2.055051376231232	-0.0236136401136893	0.025903164127764	4.804021044733257
21	10179	0.0	0	2006	5	16	-0.2877801351738072	0.5742122481340733	2.417603417623305	0.6294684253977545	2.833213344056216
22	10183	1.0	0	2006	3	4	-0.726716190678648	0.2915508286331146	-0.1727255559735974	0.9038162714295684	1.6094379124341005
23	10186	0.0	0	2006	11	33	0.0048439018294199	-0.7237380737136763	0.2107510509317703	-0.413053389523138	3.5263605246161616
24	10190	1.0	0	2006	4	9	-0.5804041721770344	0.490139588642544	0.4556875827998298	0.2453814409532151	2.302585092994046
25	10194	0.0	1	2006	12	171	-0.2877801351738072	-2.236736463276164	1.0059463766533312	0.6706206023025265	5.147494476813453
26	10197	0.0	0	2006	5	21	-0.726716190678648	0.8185366864652819	0.8422687956018463	-0.6508215227507101	3.091042453358316
27	10200	1.0	0	2006	11	40	0.4437799573342607	-0.0185021919256582	0.5124099160029687	0.4726982276652892	3.713572066704308
28	10209	0.0	0	2006	14	85	2.05321216085201	0.7597211580367733	1.7094617521746074	0.2865336178579872	4.454347296253507
29	10215	0.0	0	2006	5	25	-0.726716190678648	0.1666398099299348	-0.3947495504704192	0.7757872766147221	3.258096538021482
30	10218	0.0	0	2006	4	33	0.0048439018294199	1.0222199984437053	3.186613422926916	1.6171206711122843	3.5263605246161616
31	10228	1.0	0	2006	4	24	-0.4340921536754208	0.2897864511295182	-0.2124948542592895	1.233033686667745	3.218875824868201
32	10232	0.0	0	2006	2	22	-0.4340921536754208	0.5173599775616656	-0.5534338448663184	1.2055989020645634	3.1354942159291497
33	10234	1.0	0	2006	2	19	-0.726716190678648	1.0222199984437053	1.138227258023082	-0.4679229587295008	2.995732273553991
34	10243	1.0	0	2006	4	27	-0.5804041721770344	0.4653847830608011	1.033538158513324	-0.1112707588881428	3.332204510175204
35	10251	1.0	0	2006	3	8	-0.726716190678648	-0.8182613969253325	-0.2864327841412948	1.891468517144098	2.19722457733622
36	10280	1.0	1	2006	6	22	-0.1414681166721936	0.240928221189379	0.789158319215021	1.3976423942868332	3.1354942159291497
37	10284	0.0	0	2006	9	44	-0.2877801351738072	-0.2393108465932059	-0.0007976043202106	-0.8206559036275473	3.80666248977032
38	10285	1.0	0	2006	3	9	-0.726716190678648	-0.8182613969253325	1.1531962651587386	0.9038162714295684	2.302585092994046
39	10287	1.0	0	2006	3	6	-0.5804041721770344	1.0222199984437053	2.331430040434347	-0.1935751126976869	1.9459101490553128
40	10288	1.0	0	2006	5	32	-0.4340921536754208	0.6095409497630737	1.4512066903051517	-2.4432274501585605	3.49650756146648
41	10292	1.0	0	2006	2	0	-0.4340921536754208	1.0222199984437053	6.100981471337144	-1.7299230504758445	0.0
42	10293	1.0	0	2006	6	18	-0.8730282091802616	-0.0914504323221029	0.127220651829645	0.0990625897362474	2.9444389791664403
43	10314	1.0	0	2006	11	174	0.4437799573342607	-0.3122188234052748	-0.1554974260781133	0.2179466563500337	5.1647859739235145
44	10315	1.0	1	2006	3	12	-0.5804041721770344	1.0222199984437053	0.8282285039928923	-0.6874012355549519	2.5649493574615367
45	10317	1.0	0	2006	2	10	-0.8730282091802616	1.0222199984437053	0.8555345433543479	1.891468517144098	2.3978952727983707
46	10319	0.0	0	2006	3	9	0.1511559203310335	1.0222199984437053	2.8299413487825107	-0.010676548676478	2.302585092994046
47	10321	0.0	0	2006	4	114	-0.5804041721770344	0.490139588642544	1.3149100896940775	0.519729286985029	4.74493212836325
48	10346	1.0	0	2006	10	54	0.0048439018294199	-1.4155611548725344	0.0701725968828048	0.0670553410325361	4.007333185232471
49	10350	0.0	0	2006	2	1	-0.726716190678648	1.0222199984437053	0.4619823584016665	-0.5227925279358636	0.6931471805599453
50	10356	0.0	0	2006	13	67	0.1511559203310335	-0.4011299970690612	2.54246594493725	0.4570212078920431	4.219507705176107
51	10357	1.0	0	2006	7	33	-0.726716190678648	-0.2642488694450564	0.6392178115384272	1.2467510789693357	3.5263605246161616
52	10365	1.0	0	2006	15	55	0.5900919758358744	-0.040020473689141	2.3912174763629053	-0.3856186049199566	4.02535169073515
53	10379	0.0	0	2006	2	1	-0.5804041721770344	0.490139588642544	3.420656206964847	0.025903164127764	0.6931471805599453
54	10380	1.0	0	2006	9	65	-0.2877801351738072	-0.9179329596672507	-0.2681971283954723	0.8352293099216148	4.189654742026425
55	10386	1.0	0	2006	24	222	2.345836197855238	-0.3547937256913984	2.8193029151558657	-1.6476186966663002	5.407171771460119
56	10393	1.0	0	2006	6	20	-0.2877801351738072	0.0766464857234045	0.146306918921594	-0.1661403280945056	3.044522437723423
57	10418	0.0	0	2006	19	38	-0.726716190678648	-7.714995717762665	0.3283219104593731	-2.772444865396737	3.6635616461296463
58	10438	1.0	0	2006	7	83	-0.4340921536754208	-0.5223514977759075	-0.9480378872330136	-1.620183912063119	4.430816798843313
59	10439	1.0	0	2006	4	14	-0.2877801351738072	0.5913934659678504	1.1945015496814384	0.0121857718261733	2.70805020110221
60	10452	1.0	0	2006	4	10	-0.726716190678648	-0.8182613969253325	-0.7691926247456423	-0.6874012355549519	2.3978952727983707
61	10453	1.0	0	2006	3	27	-0.5804041721770344	0.490139588642544	0.5349054274979667	-1.8945317580949328	3.332204510175204
62	10455	1.0	0	2006	5	33	-0.5804041721770344	-0.6815952505677854	-0.1240154652827338	0.025903164127764	3.5263605246161616
63	10473	1.0	0	2006	8	109	0.1511559203310335	0.6572835977473027	2.403363112728146	-1.9274534996187505	4.700480365792417
64	10475	0.0	0	2006	7	63	-0.2877801351738072	-0.4865833809996665	-0.389286970982727	-0.6874012355549519	4.158883083359672
65	10476	1.0	0	2006	23	77	0.7364039943374879	-0.0647452444227033	1.1330293127343256	-0.0070185773960532	4.356708826689592
66	10481	1.0	0	2007	14	35	0.7364039943374879	-0.334571553309771	-0.149597272566522	0.1630770871436709	3.58351893845611
67	10487	0.0	0	2006	17	88	0.0048439018294199	-2.1342279224300778	5.658542599388966	-2.5779073018469054	4.48863636973214
68	10489	1.0	0	2006	2	7	-0.8730282091802616	1.0222199984437053	-0.1089316000759495	0.73920756381048	2.079441541679836
69	10495	1.0	0	2006	25	180	0.7364039943374879	-0.3777925704321431	1.447992993539544	-0.23597432526624	5.198497031265826
70	10496	0.0	0	2006	24	216	1.6142761053471697	0.0832264909812642	3.061930544042768	-0.211864969099808	5.37989735354046
71	10505	1.0	0	2006	2	15	-0.8730282091802616	-0.0914504323221029	-0.6035623592237025	-1.784792619682207	2.772588722239781
72	10509	1.0	0	2006	5	13	-0.5804041721770344	-0.6815952505677854	0.34093905588302	1.1781641174613822	2.6390573296152584
73	10511	0.0	0	2006	9	93	-0.5804041721770344	-0.9992893281251104	-0.0553256723983646	0.6477582817998752	4.543294782270004
74	10512	1.0	0	2006	9	87	0.7364039943374879	0.0126784740688256	1.2704383871899534	0.8097541527900896	4.477336814478207
75	10513	0.0	0	2006	16	34	-0.4340921536754208	-2.396410408352008	1.2846328868171906	1.150729332858201	3.555348061489413
76	10514	1.0	1	2006	8	37	0.0048439018294199	0.319570845302272	3.0608965212774453	-0.1569953998934452	3.6375861597263857
77	10521	0.0	0	2006	4	18	-0.1414681166721936	1.0222199984437053	1.750222844849055	1.7268598095250098	2.9444389791664403
78	10562	1.0	0	2006	10	26	0.8827160128391015	0.3047128049379937	0.446869173929911	1.233033686667745	3.295836866004329
79	10567	1.0	1	2006	3	13	-0.5804041721770344	0.490139588642544	-0.564022208852947	0.7940771330168428	2.6390573296152584
80	10569	1.0	0	2006	3	16	-0.726716190678648	-0.1486296819983215	0.0663470818047463	0.33683072296382	2.833213344056216
81	10572	1.0	0	2006	2	23	-0.5804041721770344	0.490139588642544	1.9496492379829689	1.0409901944454751	3.1780538303479458
82	10573	1.0	0	2006	15	110	0.7364039943374879	0.596371281802425	1.0228564477366462	0.9998380175407032	4.709530201312334
83	10574	1.0	0	2006	2	5	-0.5804041721770344	1.0222199984437053	0.2793773153442209	-0.7148360201581333	1.791759469228055
84	10575	1.0	1	2006	29	245	1.7605881238487833	-1.3454066780021643	2.742372047189597	-1.2178070712164584	5.5053315359323625
85	10576	1.0	1	2006	4	38	-0.2877801351738072	0.5742122481340733	-0.5448199325187892	1.150729332858201	3.6635616461296463
86	10584	1.0	0	2006	23	111	0.7364039943374879	-1.3522341856123077	1.7676143393341166	-1.6234115337811403	4.718498871295094
87	10585	0.0	1	2006	33	565	0.5900919758358744	-5.083089256750346	3.226961132166569	0.7529249561120707	6.338594078203183
88	10587	0.0	1	2006	16	86	-0.1414681166721936	-2.3745325868200906	1.0721349634190538	-0.287637231337166	4.465908118654584
89	10611	1.0	0	2006	7	60	0.0048439018294199	-0.2473142064599751	-0.6230853719664781	0.9477119267946584	4.110873864173311
90	10612	0.0	0	2007	16	101	0.8827160128391015	-0.3907158716454542	0.049997715166583	0.5795869988465158	4.624972813284271
91	10624	1.0	0	2006	13	71	-0.1414681166721936	-1.4796291693264043	0.5082893829560031	-0.0198214768775379	4.276666119016055
92	10631	0.0	1	2006	17	164	0.7364039943374879	-0.0254217212875485	0.4379356460172848	-0.053907118354218	5.10594547390058
93	10632	1.0	1	2006	14	81	0.2974679388326471	0.2852598063519004	1.8937047872053785	0.4703466746993021	4.406719247264253
94	10633	1.0	1	2006	6	38	-0.2877801351738072	-0.671223323489318	0.82483551232873	-1.0714882199994913	3.6635616461296463
95	10634	1.0	1	2006	12	202	-0.2877801351738072	-0.5448054055518845	1.162627187169826	-1.9494013273012956	5.313205979041787
96	10636	0.0	0	2006	4	38	-0.5804041721770344	0.490139588642544	-0.8105538841465693	1.7268598095250098	3.6635616461296463
97	10637	0.0	0	2006	3	11	-0.4340921536754208	1.0222199984437053	-0.5534338448663184	1.3061931122762285	2.4849066497880004
98	10640	0.0	0	2006	3	18	-0.2877801351738072	1.0222199984437053	0.8021234823813403	0.0807727333341268	2.9444389791664403
99	10641	0.0	0	2006	4	60	-0.2877801351738072	0.1491127882694775	0.9009161711484056	0.1493596948420802	4.110873864173311
100	10646	1.0	0	2006	3	16	-0.5804041721770344	0.4653847830608011	1.9305188649164196	-0.413053389523138	2.833213344056216
101	10652	0.0	0	2006	16	122	0.0048439018294199	-1.469620731129116	-0.6199832059691415	0.7541719917758513	4.812184355372417
102	10653	0.0	1	2006	15	233	0.1511559203310335	-0.3109540939242032	0.1467325275663274	-0.061888146602416	5.455321115357702
103	10662	1.0	0	2007	11	58	0.5900919758358744	0.5197941981856341	0.7154055726223513	-0.0289664050785987	4.07753744390572
104	10663	1.0	0	2006	7	25	-0.5804041721770344	-0.4639358270496922	0.2271206692192988	0.914790185270841	3.258096538021482
105	10664	0.0	0	2006	4	8	-0.4340921536754208	0.5173599775616656	3.136445786739019	-1.153792573809035	2.19722457733622
106	10678	0.0	0	2006	7	56	-0.1414681166721936	-0.1129354171843923	1.624690187461709	1.0684249790486566	4.04305126783455
107	10680	1.0	0	2006	8	65	-0.1414681166721936	0.663431900171248	-0.2999178761831426	0.0729342234475037	4.189654742026425
108	10681	1.0	0	2006	6	24	-0.1414681166721936	-0.4715428519527107	0.5008002935877759	-0.5593722407401053	3.218875824868201
109	10686	1.0	1	2006	2	20	-0.4340921536754208	1.0222199984437053	1.1089278172481405	1.6171206711122843	3.044522437723423
110	10687	1.0	0	2006	9	103	-0.1414681166721936	0.0632771517664141	0.9032879709510558	1.057451065207384	4.6443908991413725
111	10688	0.0	0	2006	10	66	0.2974679388326471	0.0315953882867543	0.0811988783358304	-0.9160244405814632	4.204692619390966
112	10695	0.0	0	2006	57	831	1.0290280313407152	-1.3361164589147043	-0.4698098305858642	0.815489647829082	6.723832440821209
113	10696	1.0	0	2006	2	3	-0.8730282091802616	-0.0914504323221029	-0.1089316000759495	0.5745988561913917	1.3862943611198906
114	10697	0.0	0	2006	7	233	0.1511559203310335	0.3863871447804001	3.872052050261824	-0.8520099431740401	5.455321115357702
115	10699	0.0	0	2006	22	294	1.467964086845556	-0.2200581062640375	2.7367711255270746	0.7784001132435959	5.68697535633982
116	10700	1.0	0	2006	5	28	0.0048439018294199	-0.1062547002611163	0.6393343594779052	0.1630770871436709	3.367295829986474
117	10701	1.0	1	2006	2	8	-0.5804041721770344	1.0222199984437053	-0.1962888952093326	0.2453814409532151	2.19722457733622
118	10707	0.0	0	2006	21	156	0.5900919758358744	-0.4122368754047797	1.801022765945727	0.0478509918103094	5.056245805348308
119	10708	1.0	0	2006	3	6	-0.2877801351738072	0.6883234468528838	1.0906529595268226	0.025903164127764	1.9459101490553128
120	10709	1.0	0	2006	35	707	4.833140512382668	0.3466822683175827	2.0256324829240797	-0.7653737812692567	6.56244409369372
121	10712	0.0	1	2006	25	195	0.2974679388326471	-1.19929839049953	1.909641601722445	0.2590988332548058	5.278114659230517
122	10714	0.0	0	2006	19	741	0.0048439018294199	-3.0226922331658828	0.700012426146677	0.8900988791279776	6.60934924316738
123	10745	1.0	0	2006	13	77	0.4437799573342607	0.2500625127038819	-0.475327983320826	0.4997767163645336	4.356708826689592
124	10746	0.0	0	2006	17	239	1.3216520683439426	0.5420289278854501	2.267060620191484	-0.8520099431740401	5.480638923341991
125	10747	0.0	0	2006	42	179	4.247892438376215	0.25017724095964	0.9954828271319536	-0.876396418376868	5.19295685089021
126	10748	1.0	0	2006	7	37	-0.2877801351738072	-1.80152953868965	0.2073381602052862	0.5471640715882103	3.6375861597263857
127	10758	0.0	0	2006	9	70	0.2974679388326471	0.1193245610982864	-0.6333165871063361	0.3917002921701827	4.262679877041316
128	10759	0.0	0	2006	3	12	-0.5804041721770344	1.0222199984437053	-1.1279952645715638	-1.5653143428567562	2.5649493574615367
129	10760	0.0	1	2006	8	143	0.7364039943374879	0.7302514309659784	1.1482088957070158	-1.464720132645091	4.969813299576001
130	10762	0.0	0	2006	11	39	0.4437799573342607	-0.1176393263047555	0.8741823248164148	0.33683072296382	3.688879454113936
131	10764	0.0	0	2006	2	0	-0.726716190678648	1.0222199984437053	3.3150566620308566	-3.540618834285816	0.0
132	10765	1.0	0	2006	2	13	-0.5804041721770344	1.0222199984437053	0.3083820849691672	0.8489467022232056	2.6390573296152584
133	10767	1.0	0	2006	10	75	-0.1414681166721936	-0.7088322727051437	1.9385081653578424	-0.5227925279358636	4.330733340286331
134	10770	0.0	0	2006	4	1	-0.2877801351738072	-0.3647619219493871	2.3969818304430976	0.7940771330168428	0.6931471805599453
135	10772	0.0	0	2006	37	467	2.638460234858465	-1.114696442591815	2.934034772498448	-0.684513363491459	6.148468295917647
136	10773	1.0	0	2006	2	14	-0.726716190678648	1.0222199984437053	-0.8077672125283577	0.5745988561913917	2.70805020110221
137	10774	1.0	0	2006	4	28	-0.726716190678648	-0.8182613969253325	2.1339497823961007	0.6843379946041173	3.367295829986474
138	10779	1.0	0	2006	4	6	-0.726716190678648	-0.1486296819983215	0.4112909791660671	-1.4555752044440309	1.9459101490553128
139	10780	1.0	0	2006	7	24	-0.4340921536754208	-1.629264429221948	3.684052535081306	-0.0603204446250916	3.218875824868201
140	10781	0.0	0	2006	8	36	-0.1414681166721936	-0.0131076011835543	-0.0516817199054343	0.1513193223137364	3.610917912644224
141	10790	1.0	1	2006	4	33	-0.1414681166721936	0.7437452247988043	-0.0194579304638654	-0.1569953998934452	3.5263605246161616
142	10791	1.0	1	2006	9	69	-0.1414681166721936	0.3769808429273987	-0.665685175166271	0.403131452421508	4.248495242049359
143	10796	0.0	0	2006	8	20	0.0048439018294199	0.4458337458443459	0.6527624502459445	0.157590130223035	3.044522437723423
144	10798	0.0	1	2006	11	31	-0.4340921536754208	-1.156279016076669	2.0964299931588983	-1.5653143428567562	3.4657359027997265
145	10844	1.0	1	2006	8	24	-0.1414681166721936	-1.631363942501886	0.1723278861918401	0.9586858406359312	3.218875824868201
146	10846	0.0	0	2006	13	53	0.0048439018294199	0.2298559417416899	0.5033708129181681	-0.4907852792321518	3.9889840465642745
147	10847	1.0	1	2006	10	132	-0.1414681166721936	-0.4752745282029159	-0.1141033295095586	-1.7299230504758445	4.890349128221754
148	10848	1.0	1	2006	5	53	-0.2877801351738072	0.0766464857234045	-0.102135339751982	0.4099901485723034	3.9889840465642745
149	10850	1.0	0	2006	4	7	-0.1414681166721936	0.7437452247988043	1.3840763469873758	-1.5790317351583467	2.079441541679836
150	10853	1.0	0	2006	11	50	1.0290280313407152	0.7769581837463576	2.1999076900914853	0.2316640486516244	3.9318256327243257
151	10854	1.0	1	2006	3	8	-0.726716190678648	0.2915508286331146	0.3277828897425581	-1.7299230504758445	2.19722457733622
152	10855	0.0	1	2006	25	303	-0.2877801351738072	-1.369592243581397	2.659727939179799	-1.8751660277868047	5.717027701406222
153	10856	0.0	0	2006	31	361	1.1753400498423288	-1.8914255715407164	0.7553729874891284	0.5486080076199568	5.891644211825772
154	10857	1.0	0	2006	11	74	0.1511559203310335	-0.6848628713816325	0.2161603874273774	0.8832401829771822	4.31748811353631
155	10858	0.0	0	2006	10	36	0.4437799573342607	0.7044579598558853	2.8772154172577675	-0.3216041075125335	3.610917912644224
156	10893	0.0	0	2006	19	70	1.6142761053471697	-0.3918685194321187	3.3013218970520337	-1.4590045525194282	4.262679877041316
157	10907	1.0	1	2006	2	4	-0.726716190678648	0.2915508286331146	0.6081916234524999	0.6294684253977545	1.6094379124341005
158	10915	1.0	0	2006	4	22	-0.8730282091802616	-0.0914504323221029	4.033089445048816	0.3002510101595779	3.1354942159291497
159	10916	1.0	0	2006	2	27	-0.5804041721770344	1.0222199984437053	-0.1232472127593342	0.9038162714295684	3.332204510175204
160	10917	0.0	0	2006	20	108	1.467964086845556	-0.6003591662997307	0.955720763129534	0.6843379946041173	4.691347882229144
161	10918	1.0	0	2006	14	97	0.2974679388326471	-0.1768637539367455	-0.2901788370822341	0.6569032100009359	4.584967478670572
162	10921	1.0	0	2006	8	48	0.0048439018294199	0.319570845302272	2.902954968473426	0.2270915845510944	3.8918202981106265
163	10922	1.0	0	2006	3	5	-0.8730282091802616	-1.55015767650492	-0.9241887035448136	1.233033686667745	1.791759469228055
164	10923	1.0	0	2006	7	24	-0.4340921536754208	-2.1551399531944946	2.238676111444526	-0.0289664050785987	3.218875824868201
165	10924	0.0	0	2006	8	63	-0.1414681166721936	-0.351620458298874	-0.0754602447649066	0.2532199508398381	4.158883083359672
166	10926	1.0	0	2006	12	76	0.4437799573342607	-0.0185021919256582	1.2318180120972697	-0.5337664417771363	4.343805421853684
167	10927	1.0	0	2006	2	0	-0.5804041721770344	0.490139588642544	0.7433974480674531	-0.550227312539045	0.0
168	10928	1.0	0	2006	9	41	-0.5804041721770344	-3.90103296967067	3.9497406122398258	-1.3458360660313051	3.737669618283368
169	10929	1.0	0	2006	4	10	-0.2877801351738072	0.6883234468528838	0.978969801091816	0.6294684253977545	2.3978952727983707
170	10933	1.0	0	2006	3	12	-0.726716190678648	0.2915508286331146	0.9851570114999366	-2.388357880952197	2.5649493574615367
171	10934	1.0	0	2006	19	101	1.9069001423503968	0.6258119642864574	3.156427494311596	-0.945288210824857	4.624972813284271
172	10935	1.0	0	2006	57	466	2.638460234858465	-2.6076266701723867	2.618740441569312	0.2892770963183051	6.1463292576688975
173	10944	0.0	0	2006	13	58	0.5900919758358744	0.0389791662251117	4.155600362574533	-1.0714882199994913	4.07753744390572
174	10945	1.0	0	2006	4	12	0.0048439018294199	0.7846071924550893	4.437990976729316	-0.0701185819833707	2.5649493574615367
175	10948	1.0	0	2006	16	99	0.1511559203310335	-0.8814026825517396	-0.4473485498594679	-1.126357789205854	4.605170185988092
176	10967	1.0	0	2006	5	7	-0.4340921536754208	-1.0334627855303795	1.1406014290116475	-1.1812273584122168	2.079441541679836
177	10968	0.0	0	2006	6	25	0.4437799573342607	0.3177586473336976	0.2892753781829891	0.8946713432285076	3.258096538021482
178	10969	0.0	0	2006	7	44	-0.2877801351738072	0.4040001540467871	0.6233109741061515	-1.0495403923169462	3.80666248977032
179	10970	0.0	0	2006	4	11	-0.1414681166721936	-0.0092781048286695	0.7671625762531453	-0.2072925049992776	2.4849066497880004
180	10971	0.0	0	2006	5	17	-0.1414681166721936	0.3239216827251208	-0.5716691609678471	1.233033686667745	2.8903717578961645
181	10972	0.0	0	2006	20	162	0.4437799573342607	-1.401163156947003	1.7741690071056455	-0.8794447277772215	5.093750200806762
182	10973	0.0	0	2006	5	17	0.4437799573342607	0.5036546237919574	3.056867406296076	1.540303274223376	2.8903717578961645
183	10975	1.0	0	2006	28	173	1.6142761053471697	-0.7545129063654923	1.5948997029311576	0.5667603463047687	5.159055299214529
184	10977	1.0	1	2006	9	108	-0.4340921536754208	-0.3259415960842687	-0.3504481996410343	0.7940771330168428	4.691347882229144
185	10980	1.0	0	2006	8	25	0.5900919758358744	0.4955358491462993	0.7018396483502377	0.6203234971966938	3.258096538021482
186	10993	0.0	0	2006	3	3	-0.1414681166721936	1.0222199984437053	3.70586341100205	-0.1569953998934452	1.3862943611198906
187	11009	0.0	0	2006	12	113	0.1511559203310335	0.2957339294647396	1.9795952602096096	-0.0838359742849614	4.736198448394496
188	11010	1.0	0	2006	3	15	-0.8730282091802616	1.0222199984437053	0.2772122336892191	0.519729286985029	2.772588722239781
189	11012	1.0	1	2006	8	44	-0.2877801351738072	0.2590126849173418	0.1508665820523316	0.7940771330168428	3.80666248977032
190	11015	0.0	0	2006	10	117	0.2974679388326471	-0.8897644980984878	1.6335131841203572	0.9495409124348704	4.770684624465665
191	11017	1.0	0	2006	4	14	0.0048439018294199	1.0222199984437053	2.842223727966268	-1.0166186507931283	2.70805020110221
192	11018	0.0	0	2006	17	180	-0.2877801351738072	-1.304839132471505	3.43969775907802	-1.4189954916397889	5.198497031265826
193	11036	1.0	0	2006	15	115	0.2974679388326471	-0.2422636149039177	-0.2748386769961456	0.519729286985029	4.7535901911063645
194	11041	1.0	0	2006	6	56	-0.5804041721770344	0.2797730445998321	-0.1209200924824369	-2.772444865396737	4.04305126783455
195	11042	1.0	0	2006	6	49	-0.2877801351738072	-0.3647619219493871	-0.7489783441683411	-1.3184012814281236	3.912023005428146
196	11048	1.0	0	2006	19	169	1.1753400498423288	0.0970555278995608	2.593419261432784	-0.2667345383061708	5.135798437050262
197	11049	0.0	1	2006	2	11	-0.8730282091802616	-0.0914504323221029	0.1014789994204192	1.013555409842294	2.4849066497880004
198	11055	1.0	1	2006	6	48	-0.4340921536754208	-0.4787113024252309	2.978728159617782	-0.3490388921157149	3.8918202981106265
199	11056	0.0	0	2006	8	53	-0.1414681166721936	-0.7645317814016559	0.1791043557378752	1.1050046918528986	3.9889840465642745
200	11057	1.0	0	2006	8	23	-0.4340921536754208	0.1359297879543358	-0.3342777512718423	1.3427728250804705	3.1780538303479458
201	11068	0.0	0	2006	5	14	0.1511559203310335	0.8158356549491567	1.1476372613600188	-0.8245751585708587	2.70805020110221
202	11083	0.0	1	2006	10	29	-0.1414681166721936	0.4986203322877494	-0.0700122995866874	-0.7422708047613147	3.4011973816621555
203	11099	0.0	0	2006	4	17	-0.5804041721770344	-0.3920744419220743	-0.193928740058576	0.9586858406359312	2.8903717578961645
204	11100	1.0	1	2006	8	105	0.1511559203310335	-1.0005248733690322	0.1681034870105237	1.2879032558741077	4.663439094112067
205	11101	1.0	0	2006	2	4	-0.8730282091802616	1.0222199984437053	1.5266252120143422	-1.0166186507931283	1.6094379124341005
206	11102	0.0	0	2006	25	180	1.1753400498423288	-1.2234966569942678	1.1185933656286209	-0.6524842369690849	5.198497031265826
207	11103	1.0	0	2006	2	4	-0.726716190678648	1.0222199984437053	0.0987202849612016	-2.498097019364923	1.6094379124341005
208	11104	1.0	0	2006	10	49	0.0048439018294199	-1.0124548307695207	1.7885681787025738	0.2933923140087825	3.912023005428146
209	11117	0.0	0	2006	3	20	-0.5804041721770344	0.490139588642544	0.1657163274981586	1.3427728250804705	3.044522437723423
210	11121	0.0	0	2006	5	44	-0.726716190678648	-0.0597730765883311	0.293761995967551	0.7940771330168428	3.80666248977032
211	11124	0.0	0	2006	19	157	1.9069001423503968	0.4171091671650004	1.2508876007570482	0.3673138169673549	5.062595033026967
212	11130	1.0	0	2006	8	52	0.5900919758358744	0.8763360089555212	3.133536031124538	-0.6654534078724068	3.970291913552122
213	11133	1.0	0	2006	33	100	3.955268401372987	0.5632419833713719	2.16621932265108	-0.5365099202374543	4.61512051684126
214	11143	1.0	0	2006	4	11	-0.5804041721770344	0.4653847830608011	0.1017774208406596	-2.937053573015825	2.4849066497880004
215	11149	0.0	0	2006	24	288	0.4437799573342607	-1.613679483932431	3.9203315161774817	-1.6339013043647097	5.666426688112432
216	11152	0.0	0	2006	6	29	0.1511559203310335	-0.1543905086106755	-0.5719038285239492	0.876381486826387	3.4011973816621555
217	11153	0.0	0	2006	29	215	3.223708308864919	0.4583739342332909	1.697212969385948	-0.0911519168458098	5.375278407684165
218	11154	1.0	0	2006	19	102	1.1753400498423288	-0.0802919738639122	1.2710401265356064	0.876381486826387	4.634728988229636
219	11156	0.0	0	2006	5	26	-0.4340921536754208	-0.1518492608158621	5.837607899970939	-2.9590014006983703	3.295836866004329
220	11175	1.0	0	2006	7	18	0.0048439018294199	-0.3095247291053131	-0.2592072436082564	0.5087553731437562	2.9444389791664403
221	11178	1.0	0	2006	6	19	-0.2877801351738072	-1.0498427358703843	0.2416560176429436	1.276929342032835	2.995732273553991
222	11182	0.0	0	2006	8	14	-0.2877801351738072	0.1196768612406904	1.2359180503789085	-0.1569953998934452	2.70805020110221
223	11185	0.0	0	2006	3	5	-0.4340921536754208	1.0222199984437053	0.3241558269818995	1.891468517144098	1.791759469228055
224	11186	0.0	0	2006	11	14	-0.5804041721770344	-2.4636136097037813	2.9017006998740893	-0.3033142511104125	2.70805020110221
225	11189	0.0	1	2006	5	18	-0.5804041721770344	-0.3920744419220743	-0.1424265834661144	-0.6325316663485891	2.9444389791664403
226	11190	1.0	1	2006	5	14	-0.726716190678648	-1.8444139620632576	-0.2704908213741568	-0.6325316663485891	2.70805020110221
227	11191	0.0	0	2006	7	27	-0.5804041721770344	-2.052860243453551	3.0461982897379194	-1.5653143428567562	3.332204510175204
228	11192	0.0	0	2006	3	8	-0.1414681166721936	0.240928221189379	-0.8586267166135276	0.6477582817998752	2.19722457733622
229	11196	1.0	0	2006	2	2	-0.726716190678648	1.0222199984437053	0.027998446997018	-0.413053389523138	1.0986122886681098
230	11197	1.0	0	2006	2	21	-0.4340921536754208	1.0222199984437053	1.045829926249262	1.891468517144098	3.091042453358316
231	11224	1.0	0	2006	2	8	-0.5804041721770344	1.0222199984437053	3.948131026317692	1.891468517144098	2.19722457733622
232	11227	0.0	0	2006	10	35	0.0048439018294199	-0.1525216725963368	2.5613593253447124	1.013555409842294	3.58351893845611
233	11279	0.0	0	2006	2	9	-0.726716190678648	0.2915508286331146	-0.7720047712994573	1.3427728250804705	2.302585092994046
234	11284	1.0	0	2006	4	29	-0.8730282091802616	0.8208717817943789	0.255899269513017	-1.0714882199994913	3.4011973816621555
235	11285	1.0	0	2006	17	97	1.3216520683439426	-0.9278532417586142	1.4538866994318105	0.4429118900961207	4.584967478670572
236	11287	1.0	0	2006	6	7	-0.2877801351738072	-0.7354485671272668	0.1693872932713822	-0.3581838203167752	2.079441541679836
237	11288	1.0	0	2006	57	489	3.5163323458681464	-1.231591848920086	1.8013385652094722	-0.2217513779658193	6.194405391104672
238	11289	0.0	0	2006	8	60	0.0048439018294199	-0.5519040277597975	0.0056761557658935	0.2453814409532151	4.110873864173311
239	11290	0.0	0	2006	36	289	1.7605881238487833	-1.7430408231025152	2.4852096990249537	-1.4242211648975376	5.66988092298052
240	11292	1.0	0	2006	11	64	0.1511559203310335	0.3008912817556815	1.0730315022738284	-0.1465440533779476	4.174387269895637
241	11294	1.0	0	2006	3	6	-0.726716190678648	1.0222199984437053	-0.1788679210056105	-0.6874012355549519	1.9459101490553128
242	11296	0.0	0	2006	2	11	-0.8730282091802616	1.0222199984437053	0.5662113988784772	-0.05640118968178	2.4849066497880004
243	11297	1.0	1	2006	5	17	-0.5804041721770344	-0.8729126105666482	0.0301284835463225	-0.2594185957453224	2.8903717578961645
244	11298	0.0	0	2006	7	33	-0.2877801351738072	-0.563917900288864	0.698848089967854	1.0684249790486566	3.5263605246161616
245	11299	0.0	0	2006	20	91	0.4437799573342607	-0.4048158198325079	0.6032684973043108	0.3953582634506067	4.5217885770490405
246	11300	1.0	0	2006	32	441	1.0290280313407152	-0.7905152864552619	0.7991910562582374	-0.010676548676478	6.091309882077698
247	11304	0.0	0	2006	24	847	0.2974679388326471	-1.5575557540918157	0.1270436456269926	0.6098721506811962	6.742880635791903
248	11305	0.0	0	2006	2	5	-0.5804041721770344	1.0222199984437053	0.2428592075032354	-0.2484446819040497	1.791759469228055
249	11307	0.0	0	2006	10	42	0.1511559203310335	0.177848353677015	1.4159782006578017	-0.948031689285175	3.7612001156935615
250	11308	1.0	0	2006	16	148	0.4437799573342607	-0.746897899926934	2.412321499936112	-0.2948727789248183	5.003946305945459
251	11309	1.0	0	2006	2	14	-0.8730282091802616	1.0222199984437053	2.901175096432364	-2.552966588571286	2.70805020110221
252	11310	0.0	0	2006	6	21	0.0048439018294199	0.3245160352497812	4.987602674165881	-2.0865752503172024	3.091042453358316
253	11312	1.0	0	2006	25	186	1.1753400498423288	-0.2922348338382012	0.3446904498787767	0.5745988561913917	5.231108616854587
254	11313	1.0	1	2006	15	282	1.0290280313407152	-1.1504775685236726	1.3564969181182236	0.4941234880220595	5.645446897643238
255	11314	0.0	0	2006	8	114	0.4437799573342607	0.1970375412169406	-0.3734061909655329	0.3414031870643499	4.74493212836325
256	11315	1.0	0	2006	7	63	0.5900919758358744	0.3926598853447173	0.0036654520875664	0.8928423575882956	4.158883083359672
257	11318	1.0	0	2006	10	150	0.4437799573342607	-0.1176393263047555	0.1030620629366706	0.5745988561913917	5.017279836814924
258	11345	1.0	0	2007	6	56	-0.2877801351738072	-1.2135262610858863	0.4348747849076176	0.0533379487309454	4.04305126783455
259	11350	1.0	0	2006	3	4	-0.4340921536754208	0.6095409497630737	0.3760681539361346	0.9403959842338104	1.6094379124341005
260	11351	0.0	0	2006	6	9	-0.726716190678648	-2.728434968760988	0.3283219104593731	-3.1016622806349137	2.302585092994046
261	11352	1.0	0	2006	7	42	-0.2877801351738072	0.3043168037303419	0.0438008797035544	0.6843379946041173	3.7612001156935615
262	11354	1.0	0	2007	4	22	-0.4340921536754208	0.6095409497630737	4.181979294507404	-0.413053389523138	3.1354942159291497
263	11355	1.0	0	2007	14	64	0.1511559203310335	-1.6484532995479515	-0.2845974649091716	0.2398944840325791	4.174387269895637
264	11378	1.0	0	2006	7	39	0.1511559203310335	0.4598881972122448	0.6625727628293513	0.5745988561913917	3.688879454113936
265	11379	0.0	0	2006	9	22	-0.5804041721770344	0.681891465394356	0.135516175443244	-0.3307490357135939	3.1354942159291497
266	11381	0.0	0	2006	23	658	2.638460234858465	0.8034569041674879	2.610661112740763	-0.0975533665865521	6.490723534502507
267	11382	1.0	0	2006	4	53	-0.4340921536754208	0.6095409497630737	1.2535220022274354	-0.0838359742849614	3.9889840465642745
268	11392	1.0	0	2006	7	26	0.4437799573342607	0.7044579598558853	2.89059294381839	-0.2072925049992776	3.295836866004329
269	11396	0.0	0	2006	4	9	-0.4340921536754208	1.0222199984437053	-0.2558280193970541	0.1356423025404896	2.302585092994046
270	11397	0.0	0	2006	6	29	0.0048439018294199	0.6674997252429321	-0.1969598927047289	0.204229264048443	3.4011973816621555
271	11398	1.0	0	2006	2	1	-0.8730282091802616	-0.0914504323221029	0.7625884072813431	-0.5227925279358636	0.6931471805599453
272	11403	1.0	0	2006	2	43	-0.8730282091802616	1.0222199984437053	0.5992749930631488	-1.7299230504758445	3.784189633918261
273	11406	0.0	0	2006	6	4	-0.726716190678648	-2.0786298988775544	5.832449175954272	-1.6933433376716027	1.6094379124341005
274	11408	1.0	0	2006	16	40	0.7364039943374879	-0.4077280267132322	0.7710129675080267	-0.1057838019675064	3.713572066704308
275	11411	0.0	0	2006	4	12	-0.5804041721770344	0.490139588642544	0.0275906638827264	-0.1387055434913242	2.5649493574615367
276	11413	1.0	0	2006	2	22	-0.726716190678648	0.4801302931131097	0.0663470818047463	0.6569032100009359	3.1354942159291497
277	11414	1.0	0	2006	4	17	-0.2877801351738072	1.0222199984437053	0.297966576588254	0.6294684253977545	2.8903717578961645
278	11415	0.0	0	2006	15	131	0.2974679388326471	-1.4209466891850069	0.7963099965554725	-0.4075664326025017	4.882801922586371
279	11432	1.0	0	2006	4	1	-0.726716190678648	-0.0597730765883311	1.3462537619896937	-2.2237491733331094	0.6931471805599453
280	11437	1.0	0	2006	13	112	1.1753400498423288	0.5084308039334114	1.9343743263498328	-0.6168546465753426	4.727387818712341
281	11440	1.0	0	2006	2	1	-0.4340921536754208	1.0222199984437053	1.7769274396632857	1.891468517144098	0.6931471805599453
282	11445	0.0	0	2007	18	98	0.1511559203310335	-0.7196929085502735	0.5555636881472519	-0.2996562798299881	4.59511985013459
283	11451	0.0	0	2006	5	11	-0.5804041721770344	-0.3920744419220743	0.4554724800577737	-0.7422708047613147	2.4849066497880004
284	11452	1.0	0	2006	2	2	-0.5804041721770344	1.0222199984437053	3.6457281062306297	1.891468517144098	1.0986122886681098
285	11458	1.0	0	2006	10	27	-0.2877801351738072	-0.671223323489318	1.0046903335428814	0.9312510560327496	3.332204510175204
286	11471	0.0	0	2006	3	5	-0.5804041721770344	0.4653847830608011	2.2571363745972493	0.33683072296382	1.791759469228055
287	11476	1.0	0	2006	3	12	-0.4340921536754208	0.5999771730219178	0.0561703773136237	0.2270915845510944	2.5649493574615367
288	11503	1.0	0	2006	4	15	-0.4340921536754208	0.0460457914660622	-0.250103086903723	-0.4313432459252591	2.772588722239781
289	11504	1.0	0	2006	4	29	-0.4340921536754208	0.6095409497630737	-0.0311468335012833	0.4099901485723034	3.4011973816621555
290	11506	0.0	0	2006	5	9	-0.2877801351738072	0.0766464857234045	-0.1536017897701596	1.5622511019059215	2.302585092994046
291	11510	1.0	0	2007	4	24	-0.726716190678648	0.4801302931131097	-0.5742623806418465	0.9038162714295684	3.218875824868201
292	11531	0.0	0	2006	5	10	-0.4340921536754208	-0.1157044585021687	1.3787355729312016	1.891468517144098	2.3978952727983707
293	11532	0.0	1	2006	2	62	-0.726716190678648	1.0222199984437053	-0.4632271395418885	0.4648597177786662	4.143134726391533
294	11533	0.0	0	2006	4	25	-0.5804041721770344	0.682902226383512	-0.2314621008363121	0.6843379946041173	3.258096538021482
295	11535	1.0	1	2006	11	117	-0.4340921536754208	-1.5656243356507706	-0.0807707340062401	0.6569032100009359	4.770684624465665
296	11536	0.0	0	2006	9	44	0.7364039943374879	0.7051812602968222	3.0595722969584025	0.1669963420869825	3.80666248977032
297	11537	1.0	0	2006	2	9	-0.726716190678648	0.2915508286331146	2.455795000180309	1.5622511019059215	2.302585092994046
298	11541	0.0	1	2006	2	18	-0.726716190678648	1.0222199984437053	5.478453452163472	1.891468517144098	2.9444389791664403
299	11542	0.0	0	2006	13	484	1.467964086845556	0.6496886813572744	2.172745770954765	1.013555409842294	6.184148890937483
300	11547	0.0	0	2006	3	2	-0.4340921536754208	0.0460457914660622	0.4940409497723881	-0.3033142511104125	1.0986122886681098
301	11548	0.0	0	2006	11	256	0.4437799573342607	0.2613898490091058	1.399494056572378	0.6623901669215718	5.54907608489522
302	11549	1.0	0	2006	2	3	-0.726716190678648	0.4801302931131097	1.509074519404914	-0.2210098973008683	1.3862943611198906
303	11553	0.0	0	2006	5	6	-0.4340921536754208	0.6095409497630737	4.268837507780471	0.025903164127764	1.9459101490553128
304	11556	0.0	0	2006	8	26	-0.5804041721770344	-2.7492318425317066	1.6111288006373368	-2.552966588571286	3.295836866004329
305	11557	1.0	0	2006	9	34	0.2974679388326471	-0.2691854575958975	0.8962334382873135	0.3551205793659406	3.555348061489413
306	11559	0.0	0	2006	7	28	0.2974679388326471	0.6815446096790765	2.604489835975272	-0.0838359742849614	3.367295829986474
307	11560	1.0	1	2006	6	9	-0.5804041721770344	-0.6068724056660676	-0.2634063469968243	-1.5790317351583467	2.302585092994046
308	11561	1.0	0	2006	4	10	-0.4340921536754208	-0.1157044585021687	0.1226457918267658	-0.2484446819040497	2.3978952727983707
309	11563	1.0	0	2006	2	5	-0.5804041721770344	1.0222199984437053	4.624497759908524	0.4648597177786662	1.791759469228055
310	11622	1.0	0	2006	5	15	-0.5804041721770344	-0.6630899156440204	0.5606833727116862	-0.8794447277772215	2.772588722239781
311	11625	1.0	0	2006	19	72	1.3216520683439426	-0.2674659505091922	-0.0991599294515299	0.1609667190972727	4.290459441148391
312	11626	1.0	0	2006	15	117	-0.4340921536754208	-1.8164421902343928	-0.5134116297724786	0.6477582817998752	4.770684624465665
313	11627	1.0	0	2006	12	112	-0.8730282091802616	-4.54349317305967	-0.1167441523332692	0.9861206252391124	4.727387818712341
314	11628	1.0	0	2006	2	2	-0.726716190678648	1.0222199984437053	3.549409993934324	1.891468517144098	1.0986122886681098
315	11629	1.0	0	2006	4	37	-0.5804041721770344	-0.3920744419220743	1.2730592061275063	0.8215119176200242	3.6375861597263857
316	11630	0.0	0	2006	8	8	0.2974679388326471	0.1398789966755392	0.4216175624933099	-0.1021258306870825	2.19722457733622
317	11634	0.0	0	2006	5	26	-0.5804041721770344	-1.2643152010581922	-0.4563048216154134	-0.1935751126976869	3.295836866004329
318	11635	0.0	0	2006	3	8	-0.2877801351738072	0.6883234468528838	0.2433388858017888	0.0624828769320061	2.19722457733622
319	11636	1.0	0	2006	15	83	-0.1414681166721936	-1.0932366055005158	-0.3003687411821333	0.540305375437415	4.430816798843313
320	11637	1.0	0	2006	5	38	0.0048439018294199	0.3245160352497812	0.4934502992470718	0.4282800049744241	3.6635616461296463
321	11638	0.0	0	2006	2	22	-0.4340921536754208	1.0222199984437053	2.826875517858089	1.891468517144098	3.1354942159291497
322	11671	0.0	0	2007	14	257	-0.2877801351738072	-1.496907029645249	-0.7928946938667005	0.4099901485723034	5.552959584921617
323	11684	1.0	0	2007	12	49	0.4437799573342607	-0.5784793940567818	0.4874791522858144	0.1539321589426102	3.912023005428146
324	11693	0.0	0	2006	5	36	-0.4340921536754208	-0.1157044585021687	2.5135336112078703	-2.4432274501585605	3.610917912644224
325	11695	0.0	0	2006	7	37	-0.726716190678648	-0.2970240113295561	-0.1712261751507952	-0.0681589545117146	3.6375861597263857
326	11720	1.0	1	2006	5	39	-0.4340921536754208	0.6095409497630737	-0.1081169779753954	0.5745988561913917	3.688879454113936
327	11724	1.0	0	2006	6	29	-0.1414681166721936	0.5946612454681472	-0.0762945928797459	1.3244829686783497	3.4011973816621555
328	11736	1.0	0	2006	9	36	0.0048439018294199	0.5470775864463664	0.3283443159867023	0.6020336407945731	3.610917912644224
329	11754	0.0	0	2007	2	7	-0.8730282091802616	-0.0914504323221029	1.3819748023618297	-1.1812273584122168	2.079441541679836
330	11756	0.0	0	2007	16	462	0.4437799573342607	-0.9319276834488538	0.2779015035241125	0.5432448166448988	6.137727054086234
331	11759	0.0	0	2007	2	0	-0.726716190678648	1.0222199984437053	2.094115053807837	-2.2237491733331094	0.0
332	11761	1.0	0	2006	3	19	0.0048439018294199	0.7846071924550893	1.919998887894496	-1.63847376846524	2.995732273553991
333	11769	0.0	0	2006	2	5	-0.8730282091802616	1.0222199984437053	-0.9241887035448136	-0.1935751126976869	1.791759469228055
334	11771	1.0	0	2006	4	11	-0.8730282091802616	0.6262614373008697	-0.9241887035448136	-0.1935751126976869	2.4849066497880004
335	11772	1.0	1	2006	6	37	0.2974679388326471	0.2268449358381851	1.22921890203195	0.6843379946041173	3.6375861597263857
336	11786	1.0	0	2006	3	16	-0.726716190678648	-0.8182613969253325	0.2308425783983815	-0.5227925279358636	2.833213344056216
337	11787	1.0	0	2006	3	6	-0.726716190678648	0.2915508286331146	4.62761647466581	-1.0714882199994913	1.9459101490553128
338	11788	1.0	0	2006	2	4	-0.726716190678648	0.2915508286331146	1.9457898923794563	-2.498097019364923	1.6094379124341005
339	11791	1.0	0	2007	9	99	0.1511559203310335	0.4598881972122448	0.5386616247732452	-0.0472562614807193	4.605170185988092
340	11792	0.0	0	2007	6	42	-0.1414681166721936	0.240928221189379	2.688555824889269	0.6660481382019966	3.7612001156935615
341	11807	1.0	0	2006	5	13	0.2974679388326471	0.7337697219980193	0.8948224769814612	-0.3719012126183659	2.6390573296152584
342	11816	0.0	0	2007	27	161	1.7605881238487833	-0.5135530942413877	2.98550542376217	-1.3747147866662328	5.087596335232384
343	11817	0.0	0	2007	2	0	-0.8730282091802616	1.0222199984437053	4.78655470035219	-0.8520099431740401	0.0
344	11818	0.0	0	2007	2	4	-0.726716190678648	0.2915508286331146	1.6656295845777844	1.891468517144098	1.6094379124341005
345	11834	0.0	0	2006	3	11	-0.726716190678648	-0.1486296819983215	2.312277030692957	-0.1935751126976869	2.4849066497880004
346	11838	0.0	0	2006	11	38	0.7364039943374879	0.2890517528998723	0.8343015165572788	-0.6393903624993844	3.6635616461296463
347	11840	1.0	0	2006	12	86	0.7364039943374879	0.0589176802296673	0.5600049753286094	0.6477582817998752	4.465908118654584
348	11865	1.0	0	2006	11	125	0.5900919758358744	-0.8533355770284661	1.523127279095431	0.2819611537574572	4.836281906951478
349	11869	1.0	0	2007	6	25	-0.4340921536754208	-1.0334627855303795	-0.4494804522331349	1.233033686667745	3.258096538021482
350	11876	1.0	0	2006	8	171	-0.2877801351738072	0.1159270782968657	0.0278582988035004	1.3427728250804705	5.147494476813453
351	11877	0.0	0	2006	11	166	0.0048439018294199	-0.2250611032554235	-0.2496837264037971	1.4799467480963773	5.117993812416755
352	11878	0.0	0	2007	13	66	1.7605881238487833	0.5855348814889609	1.323750855539707	-1.1743686622614211	4.204692619390966
353	11884	0.0	0	2006	9	60	0.1511559203310335	-0.3090629741283734	0.0712366444772908	0.6216299155111314	4.110873864173311
354	11898	0.0	0	2006	4	9	-0.5804041721770344	-0.6630899156440204	3.777855944781126	-2.0042708965076583	2.302585092994046
355	11913	0.0	0	2006	5	17	-0.5804041721770344	-2.052860243453551	0.0171283510919059	0.7666423484136614	2.8903717578961645
356	11914	0.0	0	2006	6	29	-0.4340921536754208	0.0460457914660622	3.253620204283734	-0.6874012355549519	3.4011973816621555
357	11919	0.0	0	2007	8	71	-0.1414681166721936	-1.150405185823686	-0.753687650319293	1.6902800967207676	4.276666119016055
358	11922	1.0	0	2006	12	31	-0.4340921536754208	-0.325216565587198	1.447360985864785	-0.0655461178828408	3.4657359027997265
359	11939	1.0	0	2006	4	14	0.0048439018294199	0.319570845302272	-0.0253688021360819	1.3427728250804705	2.70805020110221
360	11943	0.0	0	2006	2	7	-0.4340921536754208	1.0222199984437053	-0.6120888043907925	0.8215119176200242	2.079441541679836
361	11944	1.0	0	2006	3	5	-0.8730282091802616	1.0222199984437053	1.5266252120143422	-1.1995172148143378	1.791759469228055
362	11972	1.0	0	2006	3	22	-0.4340921536754208	1.0222199984437053	3.0623627661904886	-0.6599664509517705	3.1354942159291497
363	11978	0.0	0	2007	6	69	0.1511559203310335	-0.0597730765883311	0.4151456493633657	-0.3398939639146542	4.248495242049359
364	11996	1.0	0	2006	2	28	-0.726716190678648	1.0222199984437053	0.9628366540827056	1.891468517144098	3.367295829986474
365	12004	0.0	1	2006	6	80	0.2974679388326471	1.0222199984437053	0.8904156728722918	0.6294684253977545	4.394449154672439
366	12010	1.0	1	2007	6	123	-0.1414681166721936	-0.0092781048286695	-0.4067240485892942	1.0821423713502472	4.820281565605037
367	12011	0.0	0	2007	10	96	0.2974679388326471	0.4480914616484452	1.9198198518633571	-1.167509966110626	4.574710978503383
368	12020	0.0	0	2006	12	134	0.1511559203310335	-1.6024048363366863	-0.5529342937672567	0.4580010216278708	4.90527477843843
369	12021	0.0	0	2006	29	524	3.955268401372987	0.2108210510028972	2.9694557210550125	-0.7538222930152857	6.263398262591624
370	12022	1.0	1	2006	5	114	-0.4340921536754208	-0.8676094010525414	-0.3270246413152494	-0.05640118968178	4.74493212836325
371	12025	1.0	0	2006	3	6	-0.8730282091802616	0.6262614373008697	-0.9241887035448136	0.1630770871436709	1.9459101490553128
372	12060	1.0	1	2007	3	14	-0.726716190678648	0.2915508286331146	0.8623751729788751	-1.784792619682207	2.70805020110221
373	12063	1.0	0	2007	5	13	0.0048439018294199	0.6674997252429321	0.0960213196029395	0.1630770871436709	2.6390573296152584
374	12068	0.0	0	2006	7	100	0.1511559203310335	-0.4983178268874949	0.8386027826926884	-0.0015316204754173	4.61512051684126
375	12081	1.0	0	2007	3	5	-0.726716190678648	-0.0597730765883311	0.50097193005923	-1.364125922433426	1.791759469228055
376	12086	1.0	0	2006	2	34	-0.726716190678648	1.0222199984437053	5.117915609543585	-1.400705635237668	3.555348061489413
377	12091	0.0	0	2007	14	83	0.8827160128391015	-0.7136314292953558	0.4344205282111175	0.4947885737094096	4.430816798843313
378	12092	0.0	0	2007	4	19	-0.1414681166721936	0.240928221189379	-0.5804025271325242	0.519729286985029	2.995732273553991
379	12094	1.0	1	2007	13	88	-0.2877801351738072	-0.3582599236071255	0.7595505569766838	0.7885901760962067	4.48863636973214
380	12105	1.0	1	2007	8	81	-0.726716190678648	-0.048277034891156	-0.3227536747495209	-0.1752852562955659	4.406719247264253
381	12106	1.0	0	2007	35	321	1.3216520683439426	-1.8156966177001657	0.2259469095276058	-0.163092018694152	5.7745515455444085
382	12112	1.0	0	2007	5	28	-0.5804041721770344	-0.6630899156440204	-0.2962050745925387	0.1219249102388989	3.367295829986474
383	12117	0.0	0	2007	2	6	-0.5804041721770344	1.0222199984437053	0.0892710100178878	0.025903164127764	1.9459101490553128
384	12123	1.0	0	2006	2	2	-0.726716190678648	1.0222199984437053	-0.1198906193272615	-0.3033142511104125	1.0986122886681098
385	12129	1.0	1	2007	5	16	-0.5804041721770344	-0.3920744419220743	-0.0425178220271396	-2.6078361577776485	2.833213344056216
386	12160	0.0	1	2007	11	169	0.7364039943374879	0.0080780266207474	-0.023201793174255	0.6203234971966938	5.135798437050262
387	12161	0.0	0	2007	8	83	-0.2877801351738072	-0.1344995948499821	-0.3752153148725589	0.7172597361279346	4.430816798843313
388	12163	1.0	1	2007	15	51	0.4437799573342607	-0.6206080123164359	2.956681944113624	-0.7361741859606075	3.951243718581428
389	12168	0.0	0	2006	10	36	-0.2877801351738072	-0.9644687831090876	0.7257380567275864	0.3080895200462009	3.610917912644224
390	12187	0.0	1	2007	10	88	1.1753400498423288	0.620273311539873	2.2131102133374854	0.183653175596057	4.48863636973214
391	12197	0.0	0	2006	8	106	0.4437799573342607	0.1600067173667696	-0.0495363365997954	0.8855264150274477	4.672828834461906
392	12198	0.0	0	2006	10	64	0.0048439018294199	-0.5021368012242254	3.6258696676569566	0.4465698613765455	4.174387269895637
393	12202	0.0	0	2006	5	29	-0.1414681166721936	-0.2256585111060158	0.0287659102585357	1.233033686667745	3.4011973816621555
394	12203	1.0	0	2006	3	23	-0.4340921536754208	0.6095409497630737	3.010284558241441	0.025903164127764	3.1780538303479458
395	12210	0.0	0	2006	8	33	-0.4340921536754208	-1.3303119045016047	0.2456366560277691	-0.3346682906569054	3.5263605246161616
396	12220	1.0	0	2007	7	21	-0.2877801351738072	0.3043168037303419	-0.2149939746259079	0.2728162255563965	3.091042453358316
397	12221	1.0	0	2007	3	12	-0.726716190678648	0.2915508286331146	-0.1278475837734321	-0.3033142511104125	2.5649493574615367
398	12223	1.0	0	2007	2	13	-0.726716190678648	0.2915508286331146	0.5073113400213478	0.2179466563500337	2.6390573296152584
399	12224	1.0	0	2007	3	3	-0.4340921536754208	0.0460457914660622	-0.4865657748692156	0.208801728148973	1.3862943611198906
400	12228	0.0	0	2006	6	59	-0.1414681166721936	0.3239216827251208	-0.4216748269013603	0.3734104357680613	4.0943445622221
401	12233	1.0	0	2006	4	30	-0.726716190678648	1.0222199984437053	-0.2007707365489736	-0.0289664050785987	3.4339872044851463
402	12234	0.0	0	2007	9	93	0.5900919758358744	0.3585748862663809	1.5203660338142306	-0.1716272850151419	4.543294782270004
403	12236	0.0	0	2007	39	1463	4.833140512382668	0.6547696337323312	1.28062341971554	-0.4644936106541031	7.288927694521257
404	12238	1.0	0	2007	17	427	0.1511559203310335	-0.6118770534307839	-0.0824860837150582	0.6431858176993451	6.059123195581797
405	12246	0.0	0	2007	9	27	1.3216520683439426	0.8552787049077097	1.8071396956074584	0.563624942350119	3.332204510175204
406	12247	0.0	0	2007	8	35	-0.726716190678648	-0.4497644579024181	1.6656295845777844	1.1964539738635027	3.58351893845611
407	12252	1.0	0	2007	15	175	0.2974679388326471	-1.803561182803866	0.0154324631922007	0.9367380129533855	5.170483995038151
408	12261	0.0	0	2007	36	346	0.5900919758358744	-1.979762388684671	2.258279027655752	-0.2392997537029894	5.849324779946859
409	12264	0.0	0	2007	3	4	-0.8730282091802616	0.6262614373008697	0.2168018633846027	1.891468517144098	1.6094379124341005
410	12268	1.0	0	2007	4	19	-0.2877801351738072	0.0766464857234045	-0.1847090493989409	-0.5410823843379846	2.995732273553991
411	12272	0.0	0	2007	4	1	-0.5804041721770344	-0.3920744419220743	0.1303315274902766	-0.1387055434913242	0.6931471805599453
412	12275	1.0	0	2006	2	7	-0.726716190678648	1.0222199984437053	0.9959030568123138	-0.8520099431740401	2.079441541679836
413	12278	0.0	0	2006	12	28	0.1511559203310335	0.177848353677015	1.201319010715265	-2.059140465714021	3.367295829986474
414	12288	0.0	0	2007	4	43	0.0048439018294199	0.3651767798608106	-0.6280568290860846	1.3793525378847125	3.784189633918261
415	12306	0.0	0	2007	9	101	0.5900919758358744	0.0542142775523182	-0.5172524090660621	0.9647824594366382	4.624972813284271
416	12307	0.0	0	2007	6	45	-0.1414681166721936	0.2900900582917738	-0.3378485399733485	1.013555409842294	3.828641396489095
417	12310	0.0	0	2006	6	32	-0.5804041721770344	-0.0243359463471807	0.2519764765976758	-0.1798577203960963	3.49650756146648
418	12311	1.0	0	2007	2	3	-0.8730282091802616	-0.0914504323221029	-0.3237414652289411	0.025903164127764	1.3862943611198906
419	12316	0.0	0	2007	6	61	-0.4340921536754208	0.0460457914660622	2.220281361463594	-1.2360969276185796	4.127134385045092
420	12318	0.0	0	2007	3	61	-0.726716190678648	-0.8182613969253325	-0.1938306428500206	-0.0289664050785987	4.127134385045092
421	12331	1.0	0	2007	16	115	0.4437799573342607	-1.401163156947003	0.5246764061971427	0.2179466563500337	4.7535901911063645
422	12334	1.0	0	2007	2	5	-0.4340921536754208	0.5173599775616656	-0.5478409960275988	1.150729332858201	1.791759469228055
423	12338	1.0	0	2007	3	9	-0.8730282091802616	-1.55015767650492	-0.9584774587593984	1.233033686667745	2.302585092994046
424	12340	0.0	0	2007	4	25	-0.1414681166721936	0.7437452247988043	0.6098019836418924	0.6294684253977545	3.258096538021482
425	12342	1.0	0	2007	4	32	-0.2877801351738072	0.6883234468528838	0.0296133911058073	1.671990240318647	3.49650756146648
426	12343	0.0	0	2007	10	69	0.1511559203310335	0.4075928881245256	4.696637810004649	-2.626126014179769	4.248495242049359
427	12344	0.0	0	2006	14	138	0.0048439018294199	-1.3639301261358974	-0.8377904327004843	0.2911060819585171	4.934473933130692
428	12345	0.0	0	2006	2	1	-0.5804041721770344	1.0222199984437053	3.0938929815452214	-0.1387055434913242	0.6931471805599453
429	12346	0.0	0	2006	5	35	-0.1414681166721936	0.1296318506879536	3.124142139045982	0.4465698613765455	3.58351893845611
430	12349	1.0	0	2006	2	2	-0.726716190678648	1.0222199984437053	0.422843530347999	-3.1016622806349137	1.0986122886681098
431	12362	1.0	0	2007	4	9	-0.4340921536754208	0.5999771730219178	-0.4208749195900549	0.6569032100009359	2.302585092994046
432	12364	0.0	0	2007	15	15	0.1511559203310335	-1.3532128227434603	-0.2393807173979019	-0.5071155081626171	2.772588722239781
433	12365	0.0	0	2007	15	149	0.7364039943374879	-0.4937399233265033	4.000504973160798	-1.439898184670784	5.010635294096256
434	12366	1.0	0	2007	4	20	0.0048439018294199	1.0222199984437053	0.8600805157928524	-1.9082491503965235	3.044522437723423
435	12367	1.0	0	2007	9	33	-0.5804041721770344	0.502862630063685	2.240103910302709	-0.3503453104301519	3.5263605246161616
436	12368	1.0	0	2007	2	16	-0.8730282091802616	-0.0914504323221029	2.4756102874966706	-2.4432274501585605	2.833213344056216
437	12373	0.0	0	2007	10	89	-0.4340921536754208	-0.2338247676610295	1.3719437472689302	-0.3895378598632681	4.499809670330265
438	12374	1.0	0	2007	7	39	-0.4340921536754208	0.0460457914660622	3.6224327568312353	-3.4308796958730903	3.688879454113936
439	12384	0.0	0	2007	8	60	-0.2877801351738072	-0.8956284085626437	-0.1023992244993581	0.6980553869057079	4.110873864173311
440	12391	1.0	0	2007	2	7	-0.8730282091802616	-0.0914504323221029	-0.009176214998543	0.2453814409532151	2.079441541679836
441	12392	0.0	0	2007	7	47	0.1511559203310335	0.8158356549491567	1.9521814336013807	0.8215119176200242	3.871201010907891
442	12393	1.0	0	2007	6	41	-0.1414681166721936	-0.4715428519527107	0.2966723415091793	0.8160249606993881	3.737669618283368
443	12394	0.0	0	2007	3	17	-0.5804041721770344	0.682902226383512	0.1765510351537364	0.382555363969122	2.8903717578961645
444	12395	1.0	0	2007	2	13	-0.726716190678648	1.0222199984437053	-0.348125583317557	0.4099901485723034	2.6390573296152584
445	12397	1.0	1	2006	7	33	-0.4340921536754208	0.1359297879543358	-0.4087378378268054	0.7026278510062379	3.5263605246161616
446	12405	1.0	0	2007	4	18	-0.2877801351738072	0.6883234468528838	-0.5130556203512108	-1.0989230046026726	2.9444389791664403
447	12407	1.0	0	2007	9	21	0.1511559203310335	-0.3280509355522775	1.0436121177098774	-0.0838359742849614	3.091042453358316
448	12411	1.0	0	2007	2	2	-0.5804041721770344	1.0222199984437053	2.8252024331844936	0.3551205793659406	1.0986122886681098
449	12415	1.0	0	2007	6	13	-0.1414681166721936	-0.3636099920248717	3.420650269994081	0.2865336178579872	2.6390573296152584
450	12416	0.0	0	2007	9	18	-0.1414681166721936	0.5431973277965044	0.3489502702048783	0.4319379762548488	2.9444389791664403
451	12418	1.0	0	2007	5	8	-0.5804041721770344	-1.2643152010581922	-0.5899789429963903	0.7940771330168428	2.19722457733622
452	12422	0.0	1	2007	10	30	0.5900919758358744	0.3585748862663809	2.221694547129122	0.9861206252391124	3.4339872044851463
453	12423	1.0	1	2007	10	32	-0.2877801351738072	-1.637810843567843	0.4383705488294449	-1.126357789205854	3.49650756146648
454	12425	1.0	0	2007	33	239	1.3216520683439426	-2.449841419914577	1.867406677872753	-0.928827340062948	5.480638923341991
455	12428	1.0	0	2007	7	31	-0.1414681166721936	0.3239216827251208	0.2731238716725923	-0.8337200867719191	3.4657359027997265
456	12444	1.0	1	2007	4	20	0.0048439018294199	1.0222199984437053	0.2128021585030571	0.025903164127764	3.044522437723423
457	12465	0.0	1	2006	6	62	-0.1414681166721936	-0.2256585111060158	-0.0606370311625122	0.6294684253977545	4.143134726391533
458	12472	1.0	1	2007	3	17	-0.726716190678648	0.8185366864652819	-0.59074508213164	0.5745988561913917	2.8903717578961645
459	12490	0.0	0	2007	15	60	0.5900919758358744	0.1610208951969468	-0.2242831804436934	0.5319225245864432	4.110873864173311
460	12495	0.0	0	2007	11	361	0.2974679388326471	-0.2559009529798561	-0.3208581096329561	0.4099901485723034	5.891644211825772
461	12497	0.0	0	2007	15	173	-0.1414681166721936	-1.225082346809225	0.3736978013859953	0.7460662599612753	5.159055299214529
462	12512	1.0	0	2007	3	15	-0.726716190678648	-0.8182613969253325	-0.2775978603173389	1.3427728250804705	2.772588722239781
463	12514	1.0	0	2006	5	11	-0.4340921536754208	0.5790748931990205	2.2304762303177417	-0.925169368782524	2.4849066497880004
464	12515	1.0	0	2006	2	4	-0.8730282091802616	-0.0914504323221029	2.901175096432364	-2.333488311745835	1.6094379124341005
465	12517	1.0	0	2007	43	268	4.833140512382668	0.1901265016971143	1.068040553233872	-1.1922012722534894	5.594711379601839
466	12518	0.0	0	2007	19	72	1.0290280313407152	-1.9993061130087493	3.145646157852723	-1.5397085438937868	4.290459441148391
467	12521	0.0	0	2007	20	53	-0.2877801351738072	-2.5803808361960456	1.1918662808663183	-0.0015316204754173	3.9889840465642745
468	12522	0.0	0	2007	24	163	0.5900919758358744	-1.7156122994105638	0.0867385269977285	0.3551205793659406	5.099866427824199
469	12523	0.0	0	2007	8	89	-0.1414681166721936	-0.9361377051358932	1.6030131026349683	-1.327546209629184	4.499809670330265
470	12528	1.0	0	2008	4	17	-0.1414681166721936	0.7437452247988043	-0.1053809160547886	-0.4862128151316218	2.8903717578961645
471	12531	0.0	0	2007	12	113	1.6142761053471697	0.6852604289219253	3.0294894592000725	-0.1387055434913242	4.736198448394496
472	12535	0.0	0	2007	7	75	-0.4340921536754208	0.4958542362612793	-0.5300917007853873	0.6386133535988152	4.330733340286331
473	12540	1.0	0	2006	27	160	2.199524179353624	0.4515802593433951	2.817328152318548	-1.033079521555037	5.081404364984463
474	12544	0.0	1	2006	4	26	-0.726716190678648	1.0222199984437053	0.0776565529391307	1.1781641174613822	3.295836866004329
475	12551	1.0	0	2007	2	13	-0.726716190678648	1.0222199984437053	0.575713868581471	-2.6078361577776485	2.6390573296152584
476	12553	0.0	0	2007	7	8	-0.5804041721770344	0.7438023907522532	1.69105312795505	1.1891380313026547	2.19722457733622
477	12555	0.0	0	2007	4	20	-0.4340921536754208	0.5173599775616656	-0.3570479744648536	0.3551205793659406	3.044522437723423
478	12556	0.0	0	2007	10	45	-0.4340921536754208	-3.30402324776882	-0.5656462705246784	-0.5776620971422264	3.828641396489095
479	12557	1.0	0	2007	10	50	0.0048439018294199	-0.5328284326658058	-0.3059579542895547	0.5824373660780148	3.9318256327243257
480	12558	1.0	0	2007	14	151	0.1511559203310335	-0.3743211544563973	0.3390269781274023	0.3917002921701827	5.0238805208462765
481	12562	0.0	0	2007	10	40	-0.2877801351738072	-1.371916630683023	2.136715075000916	0.1356423025404896	3.713572066704308
482	12569	1.0	0	2007	16	53	1.6142761053471697	0.7028433071494535	1.1559591198570018	-1.1098969184439451	3.9889840465642745
483	12577	1.0	0	2007	2	4	-0.8730282091802616	1.0222199984437053	0.2445904858396325	0.73920756381048	1.6094379124341005
484	12586	1.0	0	2007	18	57	0.2974679388326471	-0.0404913204749657	-0.2866329113283906	0.2697679161560429	4.060443010546419
485	12587	1.0	0	2007	6	55	-0.1414681166721936	0.066807322848999	-0.354456646799302	0.7117727792072986	4.02535169073515
486	12595	1.0	0	2007	9	155	-0.4340921536754208	-0.8115946362681873	0.2038593542997752	1.0204141059930891	5.049856007249537
487	12602	1.0	1	2007	6	31	-0.4340921536754208	0.2897864511295182	-0.0270894930121404	0.4374249331754848	3.4657359027997265
488	12603	1.0	0	2007	11	53	0.2974679388326471	0.4133267032697886	0.5073399573044501	-0.4788968725707735	3.9889840465642745
489	12619	1.0	1	2007	55	793	3.370020327366533	-1.5560340790362277	1.6876282005238414	0.0604506706651037	6.677083461247136
490	12628	0.0	1	2007	8	60	-0.4340921536754208	-1.6446442989450425	-0.2778688329490961	0.73920756381048	4.110873864173311
491	12629	0.0	0	2007	3	6	-0.5804041721770344	0.8242407178722867	-0.3218265532195759	0.4282800049744241	1.9459101490553128
492	12639	0.0	0	2006	7	15	-0.4340921536754208	-0.7487688945660047	2.528186220546303	0.876381486826387	2.772588722239781
493	12657	0.0	0	2007	4	17	-0.2877801351738072	0.5913934659678504	2.369471330229903	0.5745988561913917	2.8903717578961645
494	12658	0.0	0	2007	3	9	-0.726716190678648	0.2915508286331146	0.8001314860867483	-1.620183912063119	2.302585092994046
495	12659	1.0	0	2007	2	1	-0.2877801351738072	1.0222199984437053	-0.2618782248773791	0.6843379946041173	0.6931471805599453
496	12683	1.0	0	2007	8	52	0.0048439018294199	0.3651767798608106	-0.619608813694366	0.4922945023818476	3.970291913552122
497	12686	1.0	0	2007	29	205	1.0290280313407152	-0.7524130944457731	-0.0875685403538112	-0.7569026898830113	5.327876168789581
498	12687	0.0	0	2007	9	86	0.0048439018294199	-0.3554677153064086	-0.5322876944794637	0.7940771330168428	4.465908118654584
499	12688	0.0	0	2007	2	4	-0.4340921536754208	1.0222199984437053	1.871391110175154	-0.1935751126976869	1.6094379124341005
500	12699	0.0	0	2006	6	5	-0.1414681166721936	-0.0575596781777557	0.5601441841798964	0.4831495741807868	1.791759469228055
501	12701	1.0	1	2007	7	115	-0.1414681166721936	0.4462221661674527	-0.1556839741523439	0.4648597177786662	4.7535901911063645
502	12702	0.0	0	2007	3	53	-0.4340921536754208	0.6095409497630737	0.4029970439915638	1.5622511019059215	3.9889840465642745
503	12704	1.0	0	2007	2	6	-0.5804041721770344	1.0222199984437053	0.5908806801401459	-0.4953577433326822	1.9459101490553128
504	12707	1.0	0	2007	5	56	-0.726716190678648	-0.0597730765883311	2.774347834362753	-2.498097019364923	4.04305126783455
505	12708	1.0	0	2007	5	44	-0.4340921536754208	0.6095409497630737	-0.2070543401784884	-1.4555752044440309	3.80666248977032
506	12713	0.0	0	2007	29	360	3.370020327366533	0.4438560207776406	1.3664743818128502	-1.1199025457698113	5.8888779583328805
507	12717	1.0	0	2007	8	72	0.4437799573342607	-0.0940957872345476	0.4819843998764427	0.3660944932072134	4.290459441148391
508	12719	1.0	0	2007	3	4	-0.5804041721770344	0.490139588642544	-0.3347545555756142	-0.05640118968178	1.6094379124341005
509	12721	0.0	0	2007	38	178	1.9069001423503968	-1.7733786117765942	1.305050397659362	0.1356423025404896	5.187385805840755
510	12739	1.0	1	2007	4	6	-0.8730282091802616	1.0222199984437053	-0.6847728740924638	-0.3307490357135939	1.9459101490553128
511	12740	1.0	0	2007	17	79	0.4437799573342607	-1.3058714902977586	0.1704727819858831	0.3490239605652335	4.382026634673881
512	12741	1.0	0	2007	40	118	3.8089563828713735	-0.5061251289830937	1.3878358764950185	-1.1453511016234412	4.77912349311153
513	12744	1.0	0	2007	4	14	-0.5804041721770344	-0.3920744419220743	-0.439497521596959	0.519729286985029	2.70805020110221
514	12745	0.0	0	2007	23	90	1.7605881238487833	0.0102344032837648	2.2415825440349333	-0.5776620971422264	4.51085950651685
515	12748	1.0	0	2007	17	45	1.1753400498423288	-0.5056498901241355	0.3431666208069027	-0.3472099064755026	3.828641396489095
516	12749	1.0	0	2007	6	8	-0.1414681166721936	0.7437452247988043	0.115272990496304	1.891468517144098	2.19722457733622
517	12751	1.0	1	2007	7	33	-0.5804041721770344	-0.2639688390306065	2.675384328023421	-3.540618834285816	3.5263605246161616
518	12763	1.0	0	2007	26	164	1.1753400498423288	-0.7726854898272361	1.5922625624319435	-0.2327676621308033	5.10594547390058
519	12773	0.0	1	2007	3	11	-0.8730282091802616	1.0222199984437053	-0.6847728740924638	-0.4862128151316218	2.4849066497880004
520	12774	0.0	0	2007	12	205	0.4437799573342607	0.5405174926473068	2.089886758933417	-0.9617490815867656	5.327876168789581
521	12791	0.0	0	2006	28	107	3.0773962903633056	-0.0081825704572266	2.6738479728783022	-0.5410823843379846	4.68213122712422
522	12804	0.0	0	2007	5	49	0.1511559203310335	-0.0204053448317202	-0.2393359938983604	0.9312510560327496	3.912023005428146
523	12812	0.0	0	2007	12	61	0.4437799573342607	-0.460667591552213	0.0886904469865709	0.0697988194928541	4.127134385045092
524	12814	0.0	0	2007	3	6	-0.4340921536754208	1.0222199984437053	2.640481815206285	1.891468517144098	1.9459101490553128
525	12815	0.0	1	2007	22	271	-0.1414681166721936	-3.416481382318639	2.3908512779804005	-1.702488265872663	5.605802066295998
526	12820	0.0	1	2007	16	179	1.1753400498423288	-0.0309767813280681	2.940897651172887	-0.9767135095521374	5.19295685089021
527	12823	0.0	0	2007	2	7	-0.4340921536754208	1.0222199984437053	1.5580970712044082	-1.2360969276185796	2.079441541679836
528	12827	1.0	0	2007	5	28	-0.2877801351738072	0.5742122481340733	0.2014099372933429	-1.364125922433426	3.367295829986474
529	12839	1.0	1	2007	6	42	-0.2877801351738072	-0.58038557774613	-0.0781668094130518	0.4648597177786662	3.7612001156935615
530	12843	0.0	1	2007	20	323	0.4437799573342607	0.0867194457749021	-0.5206891601260731	0.780359740715252	5.780743515792329
531	12844	0.0	0	2007	23	127	0.8827160128391015	-1.0154199738232983	1.3891518097748228	0.5471640715882103	4.852030263919617
532	12845	1.0	0	2007	27	192	1.3216520683439426	-1.9098819946518368	2.045706755926199	0.2941543913588707	5.262690188904886
533	12846	1.0	0	2007	18	104	2.05321216085201	0.4289046829114053	1.8412878135912816	0.4209640624135761	4.653960350157523
534	12847	1.0	0	2006	6	45	-0.1414681166721936	1.0222199984437053	3.8638587037487446	-1.2360969276185796	3.828641396489095
535	12848	0.0	0	2006	3	17	-0.2877801351738072	1.0222199984437053	3.3618964730291827	1.671990240318647	2.8903717578961645
536	12851	1.0	0	2007	10	89	0.1511559203310335	0.1661643155384329	1.0569238438557769	-1.5836041992588772	4.499809670330265
537	12858	0.0	1	2007	10	60	0.1511559203310335	-0.5562203171872647	0.2057904593679952	0.3208270986119639	4.110873864173311
538	12859	1.0	0	2007	6	64	-0.1414681166721936	-1.150405185823686	-0.6451180949366998	1.0272728021438846	4.174387269895637
539	12865	0.0	0	2007	14	173	-0.1414681166721936	-1.231105713688071	1.6345057747201388	1.891468517144098	5.159055299214529
540	12866	0.0	0	2007	3	1	-0.5804041721770344	1.0222199984437053	0.1415886006414536	1.233033686667745	0.6931471805599453
541	12867	0.0	0	2007	6	34	-0.1414681166721936	0.240928221189379	0.0290126129098152	1.233033686667745	3.555348061489413
542	12868	0.0	1	2007	7	42	-0.2877801351738072	-0.8906731568140542	-0.0258642047985895	0.1722220153447317	3.7612001156935615
543	12870	1.0	0	2007	6	44	0.1511559203310335	0.8158356549491567	0.8800210098491451	-0.9434592251846446	3.80666248977032
544	12871	0.0	0	2007	19	53	1.467964086845556	-0.6909420729564272	3.2451695857013343	-1.1390199974842454	3.9889840465642745
545	12879	1.0	0	2007	2	3	-0.5804041721770344	1.0222199984437053	-0.0883444851173106	1.671990240318647	1.3862943611198906
546	12893	1.0	0	2007	6	31	-0.1414681166721936	0.3127229636918625	0.4337043997228131	0.7940771330168428	3.4657359027997265
547	12895	1.0	0	2007	2	2	-0.8730282091802616	-0.0914504323221029	-0.2735838005806083	-1.0714882199994913	1.0986122886681098
548	12899	0.0	0	2007	21	135	0.0048439018294199	-2.1715978342912425	-0.0066249657736664	0.2610584607264619	4.912654885736052
549	12905	0.0	0	2007	22	121	0.7364039943374879	-0.5873866391312302	-0.1171875244209086	0.06463462474402	4.804021044733257
550	12907	0.0	0	2007	4	12	0.0048439018294199	0.3245160352497812	0.147950208375534	-0.4862128151316218	2.5649493574615367
551	12917	1.0	0	2007	3	14	-0.5804041721770344	0.490139588642544	0.1489078295631853	-1.126357789205854	2.70805020110221
552	12919	1.0	0	2007	2	7	-0.726716190678648	0.2915508286331146	0.1988906406747209	1.233033686667745	2.079441541679836
553	12920	0.0	0	2007	22	1508	0.7364039943374879	-0.0614648165105047	1.284673433032872	0.4831495741807868	7.319202458767849
554	12921	0.0	0	2007	12	65	0.5900919758358744	0.3738748830580675	-0.0250810000702311	0.5824373660780148	4.189654742026425
555	12922	0.0	0	2007	2	7	-0.5804041721770344	1.0222199984437053	0.5285471723126819	-1.921966542698114	2.079441541679836
556	12932	1.0	0	2006	2	3	-0.5804041721770344	0.490139588642544	3.420656206964847	1.233033686667745	1.3862943611198906
557	12941	1.0	1	2007	8	103	-0.4340921536754208	-0.3688500996199001	-0.0210561282576831	-2.2511839579362904	4.6443908991413725
558	12942	1.0	0	2007	2	30	-0.5804041721770344	1.0222199984437053	0.2391045185512829	0.73920756381048	3.4339872044851463
559	12944	1.0	0	2007	3	2	-0.1414681166721936	0.624696220895354	0.912175668916704	1.2604684712709262	1.0986122886681098
560	12946	0.0	0	2007	6	21	0.0048439018294199	-0.5519040277597975	0.6429958723047209	0.0149292502864913	3.091042453358316
561	12947	1.0	0	2007	6	34	-0.1414681166721936	0.1368339875966658	-0.0408019455620417	0.5745988561913917	3.555348061489413
562	12951	1.0	0	2007	7	39	-0.1414681166721936	-0.7534811337289954	-0.5100481462500792	-1.4665491182853032	3.688879454113936
563	12953	1.0	0	2007	8	23	0.1511559203310335	-0.1543905086106755	0.2850096268329757	0.1173524461383689	3.1780538303479458
564	12954	0.0	0	2007	6	23	-0.4340921536754208	0.5790748931990205	-0.1118660418364703	-0.3033142511104125	3.1780538303479458
565	12956	0.0	1	2007	2	5	-0.4340921536754208	0.5173599775616656	-0.5315000401311922	1.0409901944454751	1.791759469228055
566	12961	1.0	0	2007	4	27	-0.5804041721770344	0.490139588642544	-0.3154111278459551	-3.540618834285816	3.332204510175204
567	12969	1.0	0	2007	13	83	0.1511559203310335	-1.0826088099025135	1.2032071129238655	-1.3513230229519413	4.430816798843313
568	12984	1.0	0	2007	3	10	-0.726716190678648	0.2915508286331146	1.6656295845777844	-2.4432274501585605	2.3978952727983707
569	12989	0.0	0	2007	2	3	-0.726716190678648	1.0222199984437053	-0.2466062777824196	-1.2360969276185796	1.3862943611198906
570	12999	1.0	0	2007	8	67	0.0048439018294199	-0.7567512529677782	0.3367463746306018	0.7940771330168428	4.219507705176107
571	13012	0.0	1	2007	3	29	-0.5804041721770344	-0.3920744419220743	2.7291248793292238	-0.1112707588881428	3.4011973816621555
572	13013	1.0	0	2007	8	56	-0.5804041721770344	-0.0243359463471807	-0.6941395370328806	0.025903164127764	4.04305126783455
573	13014	0.0	0	2007	10	21	0.4437799573342607	-0.6860971005645192	3.612490158835828	-1.4433819668426169	3.091042453358316
574	13015	0.0	0	2007	2	13	-0.726716190678648	0.2915508286331146	0.4215342557571458	1.1781641174613822	2.6390573296152584
575	13016	1.0	0	2007	8	49	0.2974679388326471	0.6823515498874196	0.324398187634529	1.013555409842294	3.912023005428146
576	13017	0.0	0	2007	10	69	-0.1414681166721936	-0.2135617887351595	0.2010275572365437	0.519729286985029	4.248495242049359
577	13022	1.0	0	2007	13	67	-0.2877801351738072	-1.371916630683023	0.0851934512033976	-0.0838359742849614	4.219507705176107
578	13023	1.0	0	2007	3	12	-0.5804041721770344	0.490139588642544	0.0471979485477325	-0.8245751585708587	2.5649493574615367
579	13028	1.0	0	2007	3	5	-0.4340921536754208	1.0222199984437053	-0.583824225898915	-0.6599664509517705	1.791759469228055
580	13029	0.0	0	2007	9	108	-0.726716190678648	-1.3484791130077791	-0.2717086236718645	-1.0714882199994913	4.691347882229144
581	13030	0.0	1	2007	12	68	0.1511559203310335	-0.6516904420989552	0.9414646396059582	0.3139684024611686	4.23410650459726
582	13031	1.0	0	2007	2	2	-0.4340921536754208	1.0222199984437053	-0.1322060059901899	1.0684249790486566	1.0986122886681098
583	13032	1.0	0	2007	6	42	0.0048439018294199	0.319570845302272	-0.2459910708696105	1.013555409842294	3.7612001156935615
584	13034	1.0	0	2007	14	48	-0.5804041721770344	-4.523506961559333	-0.3772742691105029	-0.2484446819040497	3.8918202981106265
585	13049	1.0	0	2007	4	17	-0.4340921536754208	-0.1157044585021687	-0.570193129937461	1.150729332858201	2.8903717578961645
586	13053	0.0	0	2007	12	77	1.0290280313407152	0.6044429707328249	2.492692180960259	0.2124596994293977	4.356708826689592
587	13074	0.0	0	2007	18	71	1.3216520683439426	0.0629494457691127	2.2688651251419216	0.056386258131299	4.276666119016055
588	13078	1.0	0	2007	6	16	-0.2877801351738072	-0.58038557774613	-0.1740816948731663	-1.0714882199994913	2.833213344056216
589	13079	1.0	0	2007	6	56	-0.4340921536754208	-1.0334627855303795	-0.2147544259228171	-0.1798577203960963	4.04305126783455
590	13080	1.0	0	2007	2	3	-0.726716190678648	1.0222199984437053	-0.1296528501254849	-3.540618834285816	1.3862943611198906
591	13086	0.0	0	2007	49	235	1.0290280313407152	-1.269746255308125	0.021245727883056	0.3382376349947522	5.4638318050256105
592	13087	0.0	0	2007	11	42	-0.2877801351738072	-1.077247816896487	-0.0452396585398027	-0.6188142740469984	3.7612001156935615
593	13088	1.0	0	2007	11	139	0.1511559203310335	-1.3764143784431604	0.1291763160087377	0.4785771100802569	4.941642422609304
594	13092	0.0	0	2007	11	107	0.0048439018294199	-0.3170741884736247	-0.0354487234824487	-1.547024486454635	4.68213122712422
595	13095	0.0	0	2007	11	67	0.4437799573342607	-0.7583741089951843	1.315075053376581	0.7514008014118942	4.219507705176107
596	13096	1.0	0	2007	3	33	-0.8730282091802616	-1.55015767650492	0.8283093870882413	-1.0714882199994913	3.5263605246161616
597	13098	0.0	0	2007	3	4	-0.726716190678648	1.0222199984437053	-0.0819400195441398	-0.2850243947082915	1.6094379124341005
598	13100	1.0	0	2007	2	2	-0.2877801351738072	1.0222199984437053	1.533577615325094	-0.3856186049199566	1.0986122886681098
599	13106	0.0	1	2006	9	176	0.1511559203310335	-0.2276726769175776	-0.3767329767470735	0.3642655075670014	5.176149732573829
600	13118	0.0	0	2008	13	313	1.0290280313407152	0.2142750405780675	0.6886488580649698	-0.2954757412237891	5.749392985908253
601	13119	0.0	0	2006	3	4	-0.2877801351738072	0.5742122481340733	3.33743982068258	0.1905118717468523	1.6094379124341005
602	13124	1.0	0	2007	5	12	-0.726716190678648	-2.728434968760988	0.5073113400213478	0.1905118717468523	2.5649493574615367
603	13127	0.0	0	2007	8	54	-0.726716190678648	-4.12512891325335	-0.7589077570314967	-0.4679229587295008	4.007333185232471
604	13142	1.0	1	2007	6	21	0.0048439018294199	-0.5519040277597975	1.108504016688192	0.1767944794452616	3.091042453358316
605	13145	0.0	0	2007	12	93	-0.5804041721770344	-3.805083906648489	-0.1946483252228857	-0.3856186049199566	4.543294782270004
606	13150	1.0	0	2007	5	35	-0.5804041721770344	-0.6815952505677854	-0.5446432932965507	0.2270915845510944	3.58351893845611
607	13156	0.0	0	2007	37	216	-0.1414681166721936	-3.07628205384504	0.0050939289328082	0.0844307046145508	5.37989735354046
608	13161	1.0	0	2007	25	180	0.8827160128391015	-1.8203780731087809	0.5024350197743361	0.0868693521348339	5.198497031265826
609	13162	0.0	0	2007	11	76	-0.5804041721770344	-0.4211445150809353	0.1765510351537364	0.7721293053342974	4.343805421853684
610	13170	1.0	0	2006	9	23	0.5900919758358744	0.334135480058315	0.1616999227527247	0.5667603463047687	3.1780538303479458
611	13172	1.0	0	2006	8	49	0.0048439018294199	-0.1062547002611163	2.276222973247958	0.1539321589426102	3.912023005428146
612	13186	0.0	0	2007	3	4	-0.2877801351738072	0.5742122481340733	3.775274378388047	0.1722220153447317	1.6094379124341005
613	13190	0.0	0	2007	3	13	-0.5804041721770344	0.490139588642544	-0.1796581187287023	0.6294684253977545	2.6390573296152584
614	13191	1.0	0	2007	3	14	-0.8730282091802616	-1.55015767650492	2.8674937982472217	-0.9068795123804028	2.70805020110221
615	13192	1.0	0	2007	5	11	-0.4340921536754208	-0.1744494221229949	0.7526715052507374	0.2270915845510944	2.4849066497880004
616	13208	0.0	0	2007	22	108	0.0048439018294199	-0.6293281800314416	-0.2882731287006561	-1.0105220319924213	4.691347882229144
617	13213	1.0	0	2006	44	353	1.0290280313407152	-1.7321356859767896	0.7516168273536924	0.4156663109039958	5.869296913133774
618	13217	0.0	0	2007	5	9	-0.726716190678648	-0.6359724655015069	-0.5578351774478046	0.6020336407945731	2.302585092994046
619	13237	1.0	0	2007	12	42	-0.726716190678648	-1.4650840448436298	-0.5742623806418465	0.4648597177786662	3.7612001156935615
620	13241	1.0	0	2007	12	39	0.8827160128391015	0.3144925902207205	-0.2160820421476162	0.2218659112933452	3.688879454113936
621	13242	1.0	0	2007	12	111	-0.1414681166721936	-0.8754950000326294	-0.2871538922057071	0.2344075271119424	4.718498871295094
622	13243	1.0	0	2007	5	27	-0.5804041721770344	0.4653847830608011	-0.8512771307974215	0.3002510101595779	3.332204510175204
623	13244	1.0	0	2007	12	76	0.7364039943374879	-0.2774557232372079	0.023572186253927	0.5745988561913917	4.343805421853684
624	13245	0.0	0	2007	2	3	-0.726716190678648	0.2915508286331146	1.3263358436943995	-2.470662234761741	1.3862943611198906
625	13257	0.0	0	2007	33	264	2.931084271861692	-0.0988520459889667	1.8441363868808112	0.2362365127521544	5.579729825986222
626	13258	1.0	0	2007	11	68	0.7364039943374879	0.5661229881270923	1.399414240842759	-1.1629375020100956	4.23410650459726
627	13259	1.0	0	2007	14	75	0.1511559203310335	-0.972068212393388	0.9148767210969406	0.5334466792866196	4.330733340286331
628	13280	1.0	0	2007	6	10	-0.1414681166721936	0.1407890275764781	3.44718176758266	-1.126357789205854	2.3978952727983707
629	13281	1.0	0	2007	2	11	-0.4340921536754208	1.0222199984437053	0.157964373536472	1.1781641174613822	2.4849066497880004
630	13303	1.0	0	2007	10	94	0.0048439018294199	-0.8682155430354866	0.1314389799215611	0.759783652262866	4.553876891600541
631	13304	0.0	0	2007	5	104	-0.5804041721770344	0.8514125279217496	-0.8950148290117932	0.5745988561913917	4.653960350157523
632	13305	0.0	1	2007	6	165	-0.2877801351738072	0.1491127882694775	0.7513363802649133	-0.7971403739676773	5.111987788356544
633	13311	1.0	0	2007	7	48	0.2974679388326471	-0.2691854575958975	1.6695715316591326	-0.2327676621308033	3.8918202981106265
634	13316	1.0	0	2007	3	7	-0.5804041721770344	0.4653847830608011	-0.3135588930297678	-2.022560752909779	2.079441541679836
635	13323	1.0	0	2007	31	199	0.2974679388326471	-4.3735687771267	-0.0660897628051759	-0.4503646965834647	5.298317366548036
636	13324	0.0	0	2007	55	647	0.8827160128391015	-3.092760386990808	0.6026596387109154	0.6239814684771186	6.473890696352274
637	13325	0.0	0	2007	8	19	-0.5804041721770344	-0.7623606378355814	-0.4054680776115378	0.5526510285088463	2.995732273553991
638	13327	0.0	0	2007	9	119	0.0048439018294199	-0.1062547002611163	0.1157201496709139	-1.208662143015398	4.787491742782046
639	13329	0.0	0	2007	12	49	0.8827160128391015	0.2991702070358094	2.2752271411964915	-0.5868070253432867	3.912023005428146
640	13330	1.0	0	2007	4	41	-0.726716190678648	1.0222199984437053	0.0374669697388817	0.8489467022232056	3.737669618283368
641	13331	1.0	0	2007	15	83	0.7364039943374879	-1.444432911094406	0.8454728064098833	0.0427861084989525	4.430816798843313
642	13332	1.0	0	2007	6	1	-0.5804041721770344	0.3791255797065493	3.166654612524991	0.9038162714295684	0.6931471805599453
643	13334	1.0	0	2007	2	6	-0.8730282091802616	1.0222199984437053	-0.1889187177529245	-1.620183912063119	1.9459101490553128
644	13335	1.0	0	2007	14	73	0.5900919758358744	-0.4922254437989419	0.0778943258515564	-0.1204156870892031	4.30406509320417
645	13341	1.0	0	2007	9	37	-0.2877801351738072	-0.8956284085626437	0.6604709671859258	-1.6567636248673605	3.6375861597263857
646	13342	1.0	0	2007	16	37	2.345836197855238	0.7153157414570573	1.4177171259037586	-1.2799925829836696	3.6375861597263857
647	13349	1.0	0	2007	4	82	-0.5804041721770344	0.490139588642544	2.696090526311008	-0.0838359742849614	4.418840607796598
648	13366	1.0	0	2007	4	4	-0.4340921536754208	0.5999771730219178	0.2187728193836059	0.3551205793659406	1.6094379124341005
649	13378	0.0	0	2007	2	4	-0.4340921536754208	1.0222199984437053	0.279681821573571	0.382555363969122	1.6094379124341005
650	13380	1.0	0	2007	5	54	-0.4340921536754208	-0.5223514977759075	-0.0091425811405576	0.8123669894189635	4.007333185232471
651	13381	1.0	0	2007	12	108	-0.5804041721770344	-1.1762381440286065	-0.4722652902117585	0.6020336407945731	4.691347882229144
652	13392	1.0	0	2007	8	26	0.1511559203310335	0.8290446962281706	-0.0424800637960218	0.8489467022232056	3.295836866004329
653	13393	0.0	0	2007	7	61	-0.1414681166721936	-0.1523064310883296	0.142076193523216	0.2865336178579872	4.127134385045092
654	13394	0.0	0	2007	10	275	-0.5804041721770344	-0.6815952505677854	-0.3772742691105029	1.0409901944454751	5.62040086571715
655	13395	1.0	0	2007	8	25	-0.5804041721770344	-0.1096093576667594	1.9016949134353456	-0.5996099248247714	3.258096538021482
656	13396	1.0	0	2007	3	27	-0.1414681166721936	0.7437452247988043	-0.2008306729905155	0.7574974202126007	3.332204510175204
657	13397	1.0	0	2007	9	54	-0.4340921536754208	-0.7905172827762348	-0.5300917007853873	0.0807727333341268	4.007333185232471
658	13398	0.0	0	2007	19	274	-0.726716190678648	-6.179147099028675	-0.1197592161994567	0.9586858406359312	5.616771097666572
659	13400	1.0	0	2007	11	39	-0.1414681166721936	-0.048211592992736	-0.5723685314663858	0.8928423575882956	3.688879454113936
660	13401	1.0	0	2007	11	49	0.4437799573342607	-0.4658138521591933	-0.2912555561808764	0.1287836063896942	3.912023005428146
661	13404	0.0	0	2007	24	159	0.8827160128391015	-1.5977029641525504	0.5915969157427011	-0.6050968817454078	5.075173815233827
662	13405	1.0	0	2007	5	35	-0.2877801351738072	0.6905094901699256	-0.3775094321195535	1.4708018198953166	3.58351893845611
663	13406	0.0	0	2007	20	88	1.7605881238487833	0.5238608712676384	1.976720033756551	-1.7360196692765515	4.48863636973214
664	13414	1.0	0	2007	2	6	-0.4340921536754208	1.0222199984437053	1.3222872814227808	0.4099901485723034	1.9459101490553128
665	13422	1.0	0	2007	6	20	-0.5804041721770344	-1.119027944536009	-0.2962050745925387	0.3221988378421233	3.044522437723423
666	13423	0.0	0	2007	3	4	-0.726716190678648	0.4801302931131097	-0.1361904147157878	-0.8794447277772215	1.6094379124341005
667	13424	1.0	0	2007	2	4	-0.8730282091802616	-0.0914504323221029	-0.397770764788611	1.891468517144098	1.6094379124341005
668	13425	0.0	0	2007	2	8	-0.5804041721770344	0.490139588642544	-0.5783292175337786	1.6171206711122843	2.19722457733622
669	13440	0.0	0	2007	11	71	0.1511559203310335	0.007558754378439	-0.1150869771645348	-0.5666881833009536	4.276666119016055
670	13441	0.0	0	2007	2	21	-0.4340921536754208	0.5173599775616656	1.9807724112063096	1.8091641633345537	3.091042453358316
671	13443	1.0	0	2007	15	95	0.2974679388326471	-1.035381907353096	-0.3589352289175138	0.3459756511648799	4.564348191467836
672	13450	1.0	0	2007	8	51	0.2974679388326471	0.0205947218216559	0.6827447776943402	0.78310321917557	3.951243718581428
673	13451	0.0	0	2007	2	6	-0.5804041721770344	0.4653847830608011	0.5712577014358764	0.3002510101595779	1.9459101490553128
674	13455	1.0	1	2007	9	40	0.1511559203310335	-0.2835766511456948	1.6293933538000267	-1.0824621338407638	3.713572066704308
675	13456	1.0	0	2007	13	37	1.3216520683439426	0.6271856679654962	2.188269903329385	-1.2047428880720863	3.6375861597263857
676	13457	1.0	1	2007	4	12	-0.5804041721770344	0.4653847830608011	-0.1480199981877802	-1.4281404198408492	2.5649493574615367
677	13460	1.0	0	2007	10	255	1.1753400498423288	0.620273311539873	1.719863124779974	-1.8239851691153235	5.545177444479562
678	13462	1.0	0	2007	2	10	-0.5804041721770344	0.490139588642544	-0.2951337535140232	-0.4953577433326822	2.3978952727983707
679	13464	0.0	0	2007	9	53	-0.4340921536754208	0.0476544597571935	1.2535119325337352	-0.1112707588881428	3.9889840465642745
680	13466	1.0	0	2007	4	12	-0.8730282091802616	0.6262614373008697	-0.1006067177086127	0.73920756381048	2.5649493574615367
681	13467	0.0	0	2007	11	65	-0.1414681166721936	-0.2296264965250699	1.3088996727143574	-1.63847376846524	4.189654742026425
682	13468	1.0	0	2007	8	13	0.0048439018294199	-0.6574768021713602	3.095683121134237	-0.7657863344211845	2.6390573296152584
683	13470	0.0	0	2007	8	22	-0.4340921536754208	-1.107425275027707	-0.6079820319508722	-0.3444664280151845	3.1354942159291497
684	13475	1.0	0	2007	3	21	-0.5804041721770344	1.0222199984437053	3.8601493705231698	-0.7422708047613147	3.091042453358316
685	13479	0.0	0	2007	28	253	0.7364039943374879	-0.6729383954839709	-0.2192157097319113	0.8489467022232056	5.537334267018537
686	13480	1.0	0	2007	2	6	-0.5804041721770344	0.490139588642544	-0.5471638268379009	0.1630770871436709	1.9459101490553128
687	13481	0.0	1	2007	5	11	-0.726716190678648	-2.728434968760988	1.3263358436943995	-2.306053527142653	2.4849066497880004
688	13483	1.0	0	2007	8	71	-0.4340921536754208	-0.1778879666936966	0.1122706114546712	1.0684249790486566	4.276666119016055
689	13484	1.0	0	2007	3	24	-0.5804041721770344	1.0222199984437053	-0.4104680162621562	-1.4555752044440309	3.218875824868201
690	13487	1.0	0	2007	5	14	-0.8730282091802616	-0.8435181019738697	-0.3237414652289411	0.3002510101595779	2.70805020110221
691	13493	1.0	1	2007	2	2	-0.726716190678648	1.0222199984437053	1.9947721241104936	0.6843379946041173	1.0986122886681098
692	13501	1.0	0	2007	3	17	-0.2877801351738072	0.0766464857234045	-0.52583151105559	1.1781641174613822	2.8903717578961645
693	13506	0.0	0	2007	8	82	0.4437799573342607	0.6895506002502156	2.008229405576664	-1.5195897018514537	4.418840607796598
694	13507	1.0	1	2007	7	119	0.0048439018294199	0.319570845302272	0.387299160209348	-0.1387055434913242	4.787491742782046
695	13509	0.0	1	2007	71	239	8.344628956421394	-0.3592790157347669	1.6298542492118917	-0.8530075717050648	5.480638923341991
696	13511	0.0	0	2007	19	101	-0.4340921536754208	-4.574600841598787	-0.3389593887878641	0.1173524461383689	4.624972813284271
697	13512	1.0	1	2007	3	15	-0.4340921536754208	0.5173599775616656	-0.2237532394201259	1.2879032558741077	2.772588722239781
698	13513	0.0	0	2007	13	77	0.1511559203310335	-1.9708623835929735	-0.3927171402087888	-0.6544794940311341	4.356708826689592
699	13514	1.0	0	2007	4	31	-0.4340921536754208	-0.1157044585021687	-0.1202384813823998	0.1082075179373082	3.4657359027997265
700	13520	1.0	0	2006	7	90	-0.726716190678648	-0.6359724655015069	-0.2168998347405648	0.5745988561913917	4.51085950651685
701	13521	0.0	0	2007	16	38	0.2974679388326471	-0.0958025190334571	0.3199870054379677	-0.9983287943910074	3.6635616461296463
702	13527	0.0	0	2007	6	24	-0.1414681166721936	-0.2256585111060158	-0.1545434210627546	0.1356423025404896	3.218875824868201
703	13528	1.0	0	2007	11	116	0.2974679388326471	0.0205947218216559	-0.0209522709330639	0.519729286985029	4.762173934797756
704	13530	1.0	0	2007	2	5	-0.4340921536754208	1.0222199984437053	2.9886741439356657	-1.8396621888885696	1.791759469228055
705	13532	0.0	0	2007	8	19	0.0048439018294199	0.6734214324185359	0.1938335108082062	1.4250771788900145	2.995732273553991
706	13533	0.0	0	2007	29	246	0.7364039943374879	-0.6814350596264356	0.0768792666429708	0.0373343243790893	5.5093883366279774
707	13535	0.0	0	2007	7	49	-0.2877801351738072	-0.563917900288864	-0.0868239345132713	0.0441930205298847	3.912023005428146
708	13537	0.0	0	2007	2	4	-0.726716190678648	1.0222199984437053	0.575713868581471	-2.6078361577776485	1.6094379124341005
709	13545	0.0	0	2007	7	8	-0.4340921536754208	-1.629264429221948	1.5307664675798176	-0.318991270883659	2.19722457733622
710	13554	0.0	0	2007	4	10	-0.5804041721770344	-0.3920744419220743	7.278174603864614	-2.278618742539472	2.3978952727983707
711	13568	1.0	0	2007	8	25	0.1511559203310335	-0.0911781167498094	-0.0054799967507894	-0.2004338088484823	3.258096538021482
712	13571	0.0	0	2007	6	20	0.0048439018294199	0.3245160352497812	-0.1937789946963763	0.0670553410325361	3.044522437723423
713	13572	1.0	0	2007	21	148	1.9069001423503968	0.4879938459354692	1.17789462355504	-1.1507442644086818	5.003946305945459
714	13573	0.0	0	2007	6	79	-0.4340921536754208	0.2897864511295182	-0.2657809922817727	0.1539321589426102	4.382026634673881
715	13575	0.0	0	2007	4	7	-0.726716190678648	-0.8182613969253325	1.6656295845777844	-2.1688796041267464	2.079441541679836
716	13579	1.0	1	2007	2	8	-0.5804041721770344	1.0222199984437053	0.6567930452086501	0.519729286985029	2.19722457733622
717	13580	1.0	0	2007	5	32	-0.5804041721770344	-0.8729126105666482	1.2824150802598335	-0.4542055664279101	3.49650756146648
718	13581	1.0	0	2007	18	217	0.8827160128391015	-0.6262115531497947	0.6284387414131539	-0.0381113332796594	5.384495062789089
719	13582	0.0	0	2007	10	223	0.1511559203310335	0.5386951369472238	0.5315445289031223	0.8567852121098285	5.41164605185504
720	13583	1.0	0	2007	2	6	-0.4340921536754208	1.0222199984437053	1.438858982764366	-0.3307490357135939	1.9459101490553128
721	13589	1.0	0	2007	16	207	0.1511559203310335	-1.0469298354730807	-0.2275977872169534	0.7666423484136614	5.337538079701318
722	13590	0.0	0	2007	3	6	-0.2877801351738072	0.5913934659678504	-0.4588223157370003	1.2879032558741077	1.9459101490553128
723	13592	0.0	0	2007	2	2	-0.726716190678648	1.0222199984437053	1.9575468189196	1.891468517144098	1.0986122886681098
724	13596	1.0	0	2007	7	50	1.0290280313407152	0.910958765464357	1.312946655889089	-0.2758794665072311	3.9318256327243257
725	13598	1.0	1	2007	5	96	-0.5804041721770344	0.2797730445998321	-0.1706243716068149	0.7026278510062379	4.574710978503383
726	13599	0.0	0	2007	13	50	-0.2877801351738072	-2.109346587532565	1.3071101495391924	-0.1935751126976869	3.9318256327243257
727	13604	0.0	1	2007	4	24	-0.726716190678648	-0.8182613969253325	1.6656295845777844	-2.1688796041267464	3.218875824868201
728	13612	0.0	0	2007	18	333	-0.2877801351738072	-2.079208343060367	0.2409587462867763	0.7323488676596847	5.811140992976701
729	13646	1.0	0	2007	19	217	1.9069001423503968	0.3675829930271814	1.7168616337386498	-0.3482075350065276	5.384495062789089
730	13647	0.0	0	2007	6	31	-0.1414681166721936	0.624696220895354	1.6075413640539369	-0.1569953998934452	3.4657359027997265
731	13650	1.0	0	2007	7	119	0.0048439018294199	0.4447656390897692	-0.3394390395221738	0.8928423575882956	4.787491742782046
732	13659	0.0	0	2007	22	126	0.4437799573342607	-1.0700054195282456	0.2958066936139247	-0.0118196647016103	4.844187086458591
733	13660	0.0	0	2007	6	62	0.0048439018294199	0.6674997252429321	0.5101426830627548	1.0684249790486566	4.143134726391533
734	13663	0.0	0	2007	26	141	1.0290280313407152	-1.3033385291585955	0.9195182061570492	0.4465698613765455	4.955827057601261
735	13671	1.0	1	2007	15	139	1.3216520683439426	0.5262113292596272	2.913658121451829	-1.153792573809035	4.941642422609304
736	13676	0.0	0	2006	11	47	0.4437799573342607	0.2397016670848813	3.4110774044024588	0.0807727333341268	3.871201010907891
737	13682	1.0	0	2008	24	232	0.1511559203310335	-1.0075944416842226	-1.0598464054680647	0.6041440088409713	5.4510384535657
738	13686	1.0	0	2008	5	55	-0.726716190678648	0.5537881248151117	-0.2349464962504377	0.0670553410325361	4.02535169073515
739	13687	1.0	0	2007	3	22	-0.726716190678648	-0.8182613969253325	1.4473353536703	-0.6599664509517705	3.1354942159291497
740	13693	1.0	0	2007	12	62	0.0048439018294199	-0.6061540921367009	2.4745546800330285	-1.2543867840207006	4.143134726391533
741	13695	0.0	0	2007	18	88	1.7605881238487833	-0.8454212744160735	0.494513688508519	-0.1167577158087792	4.48863636973214
742	13696	0.0	1	2007	6	17	-0.2877801351738072	-0.2022600881935699	1.1128410914671043	-0.369157734158048	2.8903717578961645
743	13710	0.0	1	2007	8	259	0.5900919758358744	1.0222199984437053	1.05675719531787	0.5471640715882103	5.560681631015528
744	13716	1.0	0	2007	10	49	-0.1414681166721936	-0.899725744549317	1.3096676418718844	-1.0401341804529982	3.912023005428146
745	13719	0.0	0	2007	3	14	-0.5804041721770344	0.490139588642544	-0.5303202074314255	0.6843379946041173	2.70805020110221
746	13720	1.0	0	2007	2	21	-0.4340921536754208	1.0222199984437053	-0.4876883773252366	0.73920756381048	3.091042453358316
747	13725	0.0	0	2006	9	23	-0.1414681166721936	0.4462221661674527	-0.1576639704204467	0.2453814409532151	3.1780538303479458
748	13733	0.0	0	2007	2	6	-0.8730282091802616	-0.0914504323221029	0.2819474413602967	-0.7971403739676773	1.9459101490553128
749	13742	1.0	0	2007	4	2	-0.2877801351738072	0.6883234468528838	2.033194276642313	-0.550227312539045	1.0986122886681098
750	13743	1.0	1	2007	2	3	-0.726716190678648	1.0222199984437053	0.8623751729788751	-1.784792619682207	1.3862943611198906
751	13744	1.0	1	2007	7	44	0.2974679388326471	0.4432791203449504	1.9960404768977176	0.1905118717468523	3.80666248977032
752	13745	0.0	0	2007	4	8	-0.726716190678648	-0.0597730765883311	4.364469022435064	-0.8245751585708587	2.19722457733622
753	13746	1.0	0	2007	4	15	-0.1414681166721936	0.624696220895354	-0.2070569400877697	0.5745988561913917	2.772588722239781
754	13747	0.0	0	2007	6	89	-0.5804041721770344	0.3993916895369944	-0.2749569581518105	0.7282336499692073	4.499809670330265
755	13773	0.0	0	2007	2	3	-0.8730282091802616	-0.0914504323221029	-0.3237414652289411	0.025903164127764	1.3862943611198906
756	13777	1.0	0	2007	4	13	-0.5804041721770344	-0.0520628236018092	0.0651147814631692	-0.2850243947082915	2.6390573296152584
757	13779	0.0	0	2007	4	4	-0.2877801351738072	0.5913934659678504	0.1102824797592469	0.1082075179373082	1.6094379124341005
758	13782	1.0	0	2007	6	27	-0.5804041721770344	0.9934653757575777	0.0959162897041854	1.150729332858201	3.332204510175204
759	13783	1.0	0	2007	31	140	0.7364039943374879	-2.744128990111692	1.587426648417472	-0.4391817558118821	4.948759890378168
760	13784	0.0	0	2007	15	111	-0.4340921536754208	-1.9514573802716453	-0.4441725437572423	0.480536737551913	4.718498871295094
761	13787	0.0	0	2007	4	31	0.1511559203310335	1.0222199984437053	0.4856309056057508	1.6171206711122843	3.4657359027997265
762	13788	0.0	0	2007	3	7	-0.726716190678648	0.2915508286331146	0.1058169770229922	0.025903164127764	2.079441541679836
763	13794	0.0	0	2007	5	6	-0.4340921536754208	0.2284097644630812	-0.0421997627490998	1.4799467480963773	1.9459101490553128
764	13795	1.0	0	2007	7	25	-0.5804041721770344	0.8514125279217496	-0.262297705720401	-0.9343142969835844	3.258096538021482
765	13799	0.0	0	2007	15	102	0.2974679388326471	-1.4984831871597513	1.1044490972599152	-0.8642031807754541	4.634728988229636
766	13804	1.0	0	2007	3	9	-0.726716190678648	0.4801302931131097	-1.035904754337286	1.095859763651838	2.302585092994046
767	13815	0.0	0	2007	14	305	1.1753400498423288	0.5084308039334114	4.067551495773687	-1.0871652397727376	5.723585101952381
768	13821	0.0	0	2007	6	46	-0.1414681166721936	0.3239216827251208	0.9425202001685404	0.0670553410325361	3.8501476017100575
769	13824	0.0	0	2007	15	127	0.2974679388326471	-0.3877165547559358	0.1589134839756504	0.9202771421914768	4.852030263919617
770	13826	0.0	0	2007	22	33	1.1753400498423288	-0.4532955567555874	0.9757245698329152	0.0533379487309454	3.5263605246161616
771	13852	1.0	0	2007	7	11	0.7364039943374879	0.5705501204714344	1.1554102809716678	-0.5118186140945908	2.4849066497880004
772	13853	1.0	0	2007	10	53	0.7364039943374879	0.0734364029623833	0.7975627492603372	-0.611955577896203	3.9889840465642745
773	13861	1.0	0	2007	2	9	-0.8730282091802616	-0.0914504323221029	-0.0331652241980357	-0.7971403739676773	2.302585092994046
774	13867	1.0	0	2007	5	32	-0.4340921536754208	0.2284097644630812	-0.4280906621547835	1.054707586747066	3.49650756146648
775	13868	1.0	0	2007	11	72	-0.1414681166721936	-2.055051376231232	-0.4850731613340385	1.0684249790486566	4.290459441148391
776	13870	0.0	0	2007	21	101	0.4437799573342607	-0.850306373282244	-0.4414601228639868	-0.3033142511104125	4.624972813284271
777	13871	0.0	1	2007	8	34	-0.1414681166721936	-0.9361377051358932	-0.4711911525834679	-0.4313432459252591	3.555348061489413
778	13872	1.0	0	2007	3	5	-0.4340921536754208	1.0222199984437053	1.0663049064848809	-1.5104447736503934	1.791759469228055
779	13873	1.0	1	2007	6	6	-0.1414681166721936	0.624696220895354	-0.3774295722938316	-0.5593722407401053	1.9459101490553128
780	13880	1.0	0	2007	6	13	0.2974679388326471	0.8403882717724043	3.3109326202257368	-0.9434592251846446	2.6390573296152584
781	13882	0.0	0	2007	4	29	-0.4340921536754208	-0.1518492608158621	-0.5838962214457026	1.0684249790486566	3.4011973816621555
782	13893	0.0	0	2007	20	50	1.467964086845556	-1.1183068459960854	1.7862277669278828	0.4449071471581708	3.9318256327243257
783	13894	0.0	0	2007	12	104	-0.4340921536754208	-2.518451208708897	0.5255363568729995	-0.1151900138314543	4.653960350157523
784	13897	1.0	1	2007	2	15	-0.5804041721770344	1.0222199984437053	-0.0351041183503521	1.5073815326995588	2.772588722239781
785	13898	0.0	0	2007	2	6	-0.726716190678648	1.0222199984437053	0.5872232204346443	0.1905118717468523	1.9459101490553128
786	13901	1.0	1	2007	3	19	-0.8730282091802616	1.0222199984437053	0.5272442675939023	-1.4921549172482722	2.995732273553991
787	13910	0.0	0	2006	5	15	0.0048439018294199	0.7846071924550893	2.04520662579281	-0.769705589364496	2.772588722239781
788	13913	0.0	0	2007	2	2	-0.726716190678648	0.4801302931131097	-0.0819400195441398	-0.769705589364496	1.0986122886681098
789	13919	1.0	1	2007	7	79	-0.4340921536754208	-1.5656243356507706	-0.5838962214457026	0.9403959842338104	4.382026634673881
790	13921	0.0	0	2007	2	3	-0.5804041721770344	1.0222199984437053	-0.3322856024680889	-0.1935751126976869	1.3862943611198906
791	13922	1.0	0	2007	5	73	-0.4340921536754208	-0.5949943660605468	-0.6355776388719288	0.4831495741807868	4.30406509320417
792	13923	1.0	0	2007	36	153	2.492148216356852	-0.4839770320978794	1.2880525759851995	-0.0552083729599027	5.0369526024136295
793	13925	0.0	0	2007	4	52	-0.5804041721770344	-0.6815952505677854	-0.5783292175337786	0.9312510560327496	3.970291913552122
794	13931	1.0	0	2007	6	100	0.2974679388326471	0.4432791203449504	1.3025565984492573	-0.1112707588881428	4.61512051684126
795	13963	1.0	0	2007	22	200	0.7364039943374879	-1.442180900461392	-0.2540885647855883	0.3496336224453046	5.303304908059076
796	13966	1.0	1	2007	5	27	-0.5804041721770344	0.3791255797065493	0.2324098498300917	0.1356423025404896	3.332204510175204
797	13971	1.0	0	2007	2	0	-0.4340921536754208	0.6095409497630737	-0.4495462122694708	0.1630770871436709	0.0
798	13972	1.0	1	2007	3	13	-0.1414681166721936	0.2174520361073879	-0.6702633598526052	1.3061931122762285	2.6390573296152584
799	13974	0.0	0	2007	4	25	-0.1414681166721936	0.6074479874985489	-0.0265971306367477	0.8900988791279776	3.258096538021482
800	13979	0.0	0	2007	8	61	-0.1414681166721936	-0.2135156222435613	-0.3997856955186147	1.1964539738635027	4.127134385045092
801	13986	0.0	0	2007	5	43	-0.1414681166721936	0.7437452247988043	3.09942763676104	-0.5776620971422264	3.784189633918261
802	13988	0.0	0	2007	3	3	-0.4340921536754208	0.6095409497630737	1.3222872814227808	1.1781641174613822	1.3862943611198906
803	13989	1.0	0	2007	3	6	-0.5804041721770344	0.4653847830608011	-0.8028568720771977	-0.2850243947082915	1.9459101490553128
804	13998	0.0	0	2007	7	15	0.0048439018294199	-0.2171715551010982	0.2708441417297239	0.2865336178579872	2.772588722239781
805	13999	0.0	0	2007	9	41	0.4437799573342607	0.0196810503360601	0.2988253940370888	0.4374249331754848	3.737669618283368
806	14000	1.0	0	2007	5	50	-0.4340921536754208	0.6095409497630737	-0.1660099641578949	-0.6325316663485891	3.9318256327243257
807	14006	1.0	1	2007	15	53	0.5900919758358744	-0.4685678161908844	-0.3317074391922679	0.3086924823451725	3.9889840465642745
808	14008	1.0	0	2007	4	7	-0.2877801351738072	0.5913934659678504	0.0317419486247154	1.269613399471987	2.079441541679836
809	14009	1.0	0	2007	11	46	0.0048439018294199	0.5308485240307654	-0.123254897559582	-0.2813664234278675	3.8501476017100575
810	14012	1.0	1	2007	11	87	0.0048439018294199	-0.3506197193730792	0.002314989206205	0.268896970613085	4.477336814478207
811	14013	1.0	0	2007	15	78	0.7364039943374879	-0.1908816656676914	1.817574167485717	1.274185863572517	4.3694478524670215
812	14021	1.0	0	2007	2	6	-0.726716190678648	1.0222199984437053	0.4892283688003332	-1.5653143428567562	1.9459101490553128
813	14027	1.0	0	2007	3	4	-0.2877801351738072	1.0222199984437053	0.8130885150874428	0.73920756381048	1.6094379124341005
814	14029	1.0	0	2007	6	81	0.1511559203310335	0.4083767050314828	1.372096541542761	-0.2667345383061708	4.406719247264253
815	14035	1.0	1	2007	6	49	0.0048439018294199	0.7846071924550893	1.6771136748079454	-1.126357789205854	3.912023005428146
816	14039	0.0	0	2007	18	133	0.2974679388326471	-1.858048714867744	0.7604393040229844	-0.1021258306870825	4.897839799950911
817	14051	1.0	0	2007	4	14	-0.5804041721770344	0.490139588642544	2.365623624662246	-1.9494013273012956	2.70805020110221
818	14052	1.0	0	2007	3	15	-0.5804041721770344	0.4653847830608011	-0.6266967094473231	0.2453814409532151	2.772588722239781
819	14070	0.0	0	2007	4	11	-0.8730282091802616	1.0222199984437053	0.7986519232140767	-0.1935751126976869	2.4849066497880004
820	14071	1.0	0	2007	7	22	-0.2877801351738072	0.1491127882694775	0.7728311731486093	0.2728162255563965	3.1354942159291497
821	14072	0.0	0	2007	4	3	-0.5804041721770344	0.3791255797065493	0.9520657130343364	-0.9205969046819936	1.3862943611198906
822	14073	1.0	0	2007	8	37	-0.2877801351738072	-0.2022600881935699	-0.647692169575897	0.4008452203712427	3.6375861597263857
823	14078	1.0	0	2007	2	28	-0.4340921536754208	1.0222199984437053	-0.1996866980898511	-0.8520099431740401	3.367295829986474
824	14081	1.0	0	2007	8	71	0.0048439018294199	0.1820001381573069	1.1784854876739916	0.0670553410325361	4.276666119016055
825	14084	1.0	0	2007	4	3	-0.4340921536754208	0.0460457914660622	-0.304351443246928	0.9586858406359312	1.3862943611198906
826	14099	0.0	0	2008	2	3	-0.726716190678648	0.2915508286331146	-0.3445730075436834	0.8489467022232056	1.3862943611198906
827	14101	0.0	0	2007	4	16	-0.4340921536754208	0.9597009839846676	-0.6121566322813697	1.3061931122762285	2.833213344056216
828	14103	0.0	0	2007	7	28	0.2974679388326471	0.4432791203449504	0.853666138848619	-0.2301548255019287	3.367295829986474
829	14112	0.0	0	2008	2	16	-0.5804041721770344	0.490139588642544	-0.7211324006530522	0.519729286985029	2.833213344056216
830	14113	1.0	0	2007	10	75	-0.2877801351738072	-0.1190692121445097	0.1658131774173537	1.891468517144098	4.330733340286331
831	14121	1.0	0	2007	5	10	-0.4340921536754208	-0.1744494221229949	-0.4365495583819516	1.0318452662444144	2.3978952727983707
832	14122	1.0	0	2007	5	19	-0.5804041721770344	-0.6630899156440204	-0.4219001564397553	0.6477582817998752	2.995732273553991
833	14138	1.0	0	2007	4	30	-0.4340921536754208	1.0222199984437053	1.6919588556686709	0.3551205793659406	3.4339872044851463
834	14150	0.0	0	2007	4	6	0.0048439018294199	0.6509965215217687	-0.0155813411354412	0.9038162714295684	1.9459101490553128
835	14181	1.0	0	2007	9	30	0.4437799573342607	-0.3075791448890164	0.8584909074348493	0.6608224649442473	3.4339872044851463
836	14186	0.0	0	2007	6	38	-0.2877801351738072	0.6898392173931968	1.1500373267296955	1.6994250249218283	3.6635616461296463
837	14194	1.0	1	2007	6	160	-0.5804041721770344	-1.2643152010581922	0.0959162897041854	-2.8821840038094626	5.081404364984463
838	14201	1.0	0	2008	9	146	0.0048439018294199	-0.1013199442814452	-0.5338244948508702	0.6216299155111314	4.990432586778736
839	14205	1.0	0	2006	9	55	-0.1414681166721936	-0.2028589289831982	1.9575706900886567	0.2270915845510944	4.02535169073515
840	14208	0.0	0	2007	3	33	-0.5804041721770344	0.490139588642544	-0.051317653455465	0.1905118717468523	3.5263605246161616
841	14212	0.0	0	2007	4	23	-0.4340921536754208	0.6095409497630737	1.234598192392185	-1.3184012814281236	3.1780538303479458
842	14219	1.0	0	2006	5	25	-0.5804041721770344	-0.2639688390306065	-0.2457674291658898	1.0684249790486566	3.258096538021482
843	14229	1.0	0	2007	5	54	-0.1414681166721936	0.2174520361073879	-0.088127265660053	0.9038162714295684	4.007333185232471
844	14233	1.0	0	2007	4	13	-0.5804041721770344	-0.3920744419220743	-0.439497521596959	0.73920756381048	2.6390573296152584
845	14238	1.0	0	2007	3	22	-0.726716190678648	-0.8182613969253325	-0.1867380463010244	-0.5776620971422264	3.1354942159291497
846	14239	1.0	0	2007	3	1	-0.1414681166721936	0.7437452247988043	0.9896334539211116	1.1781641174613822	0.6931471805599453
847	14240	1.0	0	2006	14	78	0.5900919758358744	0.4144712478497176	3.1141386111504654	0.3990162347310307	4.3694478524670215
848	14243	0.0	0	2007	4	16	0.0048439018294199	1.0222199984437053	2.9128016158615813	1.4799467480963773	2.833213344056216
849	14255	0.0	0	2007	6	33	-0.2877801351738072	0.6883234468528838	1.3026444747319563	0.519729286985029	3.5263605246161616
850	14257	0.0	0	2007	3	2	-0.726716190678648	0.2915508286331146	-0.4268576811226818	-2.333488311745835	1.0986122886681098
851	14259	1.0	0	2007	5	44	-0.4340921536754208	-1.0967639605639865	-0.6717076993451492	0.4209640624135761	3.80666248977032
852	14261	1.0	0	2007	3	15	-0.5804041721770344	1.0222199984437053	-0.4117518193693713	1.891468517144098	2.772588722239781
853	14265	1.0	0	2008	2	2	-0.726716190678648	1.0222199984437053	0.6931387831188777	1.3427728250804705	1.0986122886681098
854	14266	0.0	0	2008	2	0	-0.5804041721770344	1.0222199984437053	-0.6068165536226292	-1.0440534353963098	0.0
855	14270	0.0	0	2007	17	123	1.9069001423503968	0.6813786661090632	1.6656241797063354	-0.2728311571068775	4.820281565605037
856	14277	1.0	0	2006	2	90	-0.726716190678648	1.0222199984437053	2.8650117598475604	-2.2237491733331094	4.51085950651685
857	14281	1.0	0	2007	2	7	-0.726716190678648	0.2915508286331146	1.7296162025777666	-0.3581838203167752	2.079441541679836
858	14287	1.0	0	2007	27	566	0.4437799573342607	-2.328199999795616	0.593187682845165	-0.0289664050785987	6.340359303727752
859	14297	0.0	0	2007	2	10	-0.726716190678648	1.0222199984437053	-0.8895078379113386	-1.0714882199994913	2.3978952727983707
860	14304	0.0	0	2007	4	25	-0.1414681166721936	0.240928221189379	-0.3204572203307392	0.4831495741807868	3.258096538021482
861	14326	1.0	1	2008	2	5	-0.8730282091802616	1.0222199984437053	-0.2004546020057303	0.382555363969122	1.791759469228055
862	14327	0.0	0	2008	11	46	0.0048439018294199	-0.9954921090916132	0.7237002269548234	-0.5639447048406356	3.8501476017100575
863	14328	0.0	0	2008	2	15	-0.4340921536754208	1.0222199984437053	2.492134464082397	1.891468517144098	2.772588722239781
864	14336	0.0	0	2007	5	132	-0.1414681166721936	-0.2256585111060158	1.4151985605645336	-1.030336043094719	4.890349128221754
865	14338	1.0	0	2007	6	39	-0.4340921536754208	-0.1290342256447346	-0.1820472871176535	1.4159322506889538	3.688879454113936
866	14341	1.0	0	2007	6	59	0.1511559203310335	-0.2835766511456948	0.1153515584085048	0.9403959842338104	4.0943445622221
867	14344	0.0	0	2007	17	118	0.2974679388326471	-0.6021458936353852	-0.0682942508065789	0.9806336683184764	4.77912349311153
868	14345	1.0	0	2007	19	251	1.7605881238487833	-0.3963238103275825	1.809593231320247	-1.5927491274599377	5.529429087511423
869	14346	1.0	0	2007	5	14	-0.1414681166721936	0.1296318506879536	-0.5356159043169079	-0.234727289602459	2.70805020110221
870	14348	1.0	0	2007	21	344	0.7364039943374879	-1.221527443760859	-0.4247587128879838	1.0428191800856872	5.84354441703136
871	14368	1.0	0	2007	8	26	0.1511559203310335	-0.4826213748425684	0.0560501312701952	1.0292324296155406	3.295836866004329
872	14369	1.0	0	2007	2	2	-0.726716190678648	1.0222199984437053	0.6035041730308731	-1.9494013273012956	1.0986122886681098
873	14370	1.0	0	2007	2	3	-0.5804041721770344	1.0222199984437053	0.4560603526009315	0.4648597177786662	1.3862943611198906
874	14376	1.0	0	2007	2	33	-0.8730282091802616	1.0222199984437053	0.7165686963743886	-0.2210098973008683	3.5263605246161616
875	14377	1.0	0	2007	53	920	3.8089563828713735	-1.3100272195365503	1.6148407314871729	-0.1764283723206986	6.825460036255307
876	14381	1.0	0	2007	29	97	3.0773962903633056	-0.2331777025135422	0.5509858410128252	-0.4852501911104576	4.584967478670572
877	14382	1.0	0	2008	5	25	-0.2877801351738072	0.3587989818961459	-0.8181201815688901	0.7757872766147221	3.258096538021482
878	14387	1.0	0	2008	8	35	-0.5804041721770344	-1.9018636805460976	-0.0898159485967003	-0.05640118968178	3.58351893845611
879	14388	1.0	0	2008	2	3	-0.726716190678648	0.2915508286331146	0.0503026260454168	0.9861206252391124	1.3862943611198906
880	14389	0.0	0	2008	11	100	0.1511559203310335	-0.2763229150857587	-0.1942556343350077	1.0440385038458289	4.61512051684126
881	14394	0.0	0	2008	7	44	-0.5804041721770344	-1.1213479406557922	-0.4748583964136023	0.519729286985029	3.80666248977032
882	14395	1.0	0	2008	8	67	-0.5804041721770344	-1.6062160180729743	-0.3849917345616717	0.3441466655246679	4.219507705176107
883	14396	1.0	0	2008	10	45	0.2974679388326471	-0.6124722907745196	-0.4939788806458611	0.7666423484136614	3.828641396489095
884	14405	0.0	0	2007	55	219	4.394204456877828	0.2754611264182915	1.420473806296196	0.5224727654453469	5.393627546352362
885	14406	1.0	0	2008	11	95	0.4437799573342607	0.1597178969366622	-0.2188925230380847	-0.3825702955196031	4.564348191467836
886	14410	1.0	0	2007	8	121	-0.2877801351738072	-0.1190692121445097	0.1588698937720291	0.3917002921701827	4.804021044733257
887	14412	0.0	0	2007	15	82	2.05321216085201	0.4744679804445711	1.9769471802013736	0.5087553731437562	4.418840607796598
888	14414	1.0	0	2007	19	128	1.7605881238487833	-0.1025122800812304	0.4929951000752885	0.7007988653660259	4.859812404361672
889	14416	1.0	0	2007	4	6	-0.8730282091802616	-2.768045219577002	-0.3579639903329944	-0.7422708047613147	1.9459101490553128
890	14421	1.0	0	2007	5	11	-0.2877801351738072	-0.58038557774613	0.2048940659793751	1.1964539738635027	2.4849066497880004
891	14427	1.0	0	2007	7	116	-0.2877801351738072	-1.3988695836748262	-0.2601149931377372	-0.3398939639146542	4.762173934797756
892	14431	1.0	0	2007	17	103	0.1511559203310335	-1.2752741238144314	-0.4330234425401972	0.1478355401419039	4.6443908991413725
893	14440	0.0	0	2007	3	4	-0.8730282091802616	-1.55015767650492	0.2445904858396325	0.7940771330168428	1.6094379124341005
894	14447	0.0	0	2007	28	120	0.7364039943374879	-1.5109171536471313	0.2578509913000297	0.5014394305829083	4.795790545596741
895	14456	0.0	0	2006	4	6	-0.4340921536754208	0.6095409497630737	1.892538765684574	-0.5776620971422264	1.9459101490553128
896	14474	1.0	0	2007	3	10	0.0048439018294199	1.0222199984437053	-0.174404942836077	-0.7788505175655563	2.3978952727983707
897	14475	0.0	0	2007	10	49	0.5900919758358744	0.4955358491462993	2.1199478006160537	-0.9160244405814632	3.912023005428146
898	14476	0.0	0	2007	11	141	0.5900919758358744	0.3885303392376005	0.0880157870628716	0.9929793213899076	4.955827057601261
899	14477	0.0	0	2007	4	18	-0.726716190678648	-0.7508992338065132	0.3274608150571034	-1.5836041992588772	2.9444389791664403
900	14481	1.0	0	2007	2	8	-0.5804041721770344	0.490139588642544	0.5760090634886249	0.876381486826387	2.19722457733622
901	14483	1.0	0	2007	43	183	2.492148216356852	-1.029169530300563	1.025861382239138	-1.1856169239487258	5.214935757608986
902	14484	1.0	0	2007	2	8	-0.8730282091802616	1.0222199984437053	0.8283093870882413	-0.1935751126976869	2.19722457733622
903	14485	1.0	0	2007	22	131	0.5900919758358744	-1.6717855604175664	1.105677881612784	-0.3398939639146542	4.882801922586371
904	14494	1.0	0	2008	13	363	1.3216520683439426	0.72278742223213	0.4620199101996448	-1.4372853480419094	5.8971538676367405
905	14505	0.0	0	2007	5	17	-0.1414681166721936	0.7437452247988043	0.5757201280973192	-1.400705635237668	2.8903717578961645
906	14521	1.0	0	2007	2	15	-0.726716190678648	0.2915508286331146	-0.322470671154639	-0.2484446819040497	2.772588722239781
907	14523	1.0	0	2007	13	99	0.0048439018294199	-0.9665086491638142	-0.2499784153661729	0.1301553456198536	4.605170185988092
908	14525	0.0	0	2007	13	262	0.4437799573342607	-0.5733711992639169	0.1694575923699134	0.9387332700154356	5.572154032177765
909	14527	0.0	0	2007	8	65	-0.1414681166721936	-0.8615012744741896	-0.5730691353266716	0.8708945299057509	4.189654742026425
910	14530	1.0	0	2008	8	12	0.1511559203310335	0.6261709946596627	0.2262506973244387	0.1685640440643069	2.5649493574615367
911	14535	0.0	0	2008	9	77	-0.2877801351738072	-0.5448054055518845	-0.808935277898041	-0.3993359972215473	4.356708826689592
912	14537	0.0	0	2008	7	59	-0.5804041721770344	-0.835642819536532	1.327667640002487	-1.9311114708991748	4.0943445622221
913	14541	0.0	0	2008	2	4	-0.8730282091802616	-0.0914504323221029	0.668352562422271	0.1905118717468523	1.6094379124341005
914	14558	1.0	0	2007	11	272	-0.1414681166721936	-0.3922584048829118	-0.1807883109843975	0.6529839550576243	5.60947179518496
915	14564	1.0	0	2007	7	15	0.0048439018294199	0.3651767798608106	-0.1604115826364166	0.9312510560327496	2.772588722239781
916	14570	1.0	0	2007	2	13	-0.726716190678648	1.0222199984437053	0.5073113400213478	0.4099901485723034	2.6390573296152584
917	14574	1.0	0	2007	10	196	0.0048439018294199	0.3651767798608106	1.240826404854958	1.5622511019059215	5.2832037287379885
918	14580	1.0	0	2007	12	35	0.5900919758358744	0.0427033304325378	-0.09483555867064	0.0415801839010109	3.58351893845611
919	14587	1.0	0	2007	3	2	-0.726716190678648	0.4801302931131097	0.0848699366805669	-0.3033142511104125	1.0986122886681098
920	14589	0.0	0	2007	2	0	-0.726716190678648	1.0222199984437053	0.1695333554856218	1.7817293787313726	0.0
921	14600	1.0	0	2007	6	40	-0.5804041721770344	-2.052860243453551	0.147974731914441	0.9038162714295684	3.713572066704308
922	14604	1.0	0	2007	2	8	-0.726716190678648	1.0222199984437053	-0.7291460462236391	0.5745988561913917	2.19722457733622
923	14616	0.0	0	2008	19	135	2.05321216085201	0.6059158947597238	0.7010245551546763	-1.7779339235314118	4.912654885736052
924	14619	0.0	0	2008	11	146	-0.5804041721770344	-0.3626980661820005	-0.783967737535271	0.6020336407945731	4.990432586778736
925	14620	0.0	0	2008	3	7	-0.8730282091802616	1.0222199984437053	0.6798987951369126	-0.7239809483591936	2.079441541679836
926	14623	1.0	1	2007	7	14	0.2974679388326471	0.0502836902671938	0.3795799432089408	0.9038162714295684	2.70805020110221
927	14624	1.0	0	2008	5	8	-0.1414681166721936	0.3239216827251208	-0.4934769302859361	0.7209177074083594	2.19722457733622
928	14630	0.0	0	2006	3	23	-0.4340921536754208	0.6095409497630737	2.805964700576071	0.0807727333341268	3.1780538303479458
929	14631	0.0	0	2008	7	38	-0.1414681166721936	0.240928221189379	0.3139849939709175	-2.4249375937564395	3.6635616461296463
930	14638	1.0	0	2007	2	4	-0.2877801351738072	1.0222199984437053	1.9650183890195687	-0.05640118968178	1.6094379124341005
931	14641	1.0	0	2007	6	37	-0.726716190678648	-1.0105784093346912	0.0393848153079386	-2.35543613942838	3.6375861597263857
932	14645	1.0	0	2006	4	3	-0.2877801351738072	0.6883234468528838	2.032494746442417	1.7817293787313726	1.3862943611198906
933	14649	1.0	0	2007	15	31	0.8827160128391015	0.0774814922199993	-0.0905562802913217	-0.2484446819040497	3.4657359027997265
934	14652	0.0	1	2007	16	88	1.1753400498423288	0.0677514869320381	1.4490310502383297	-0.5593722407401053	4.48863636973214
935	14657	1.0	0	2007	5	43	-0.5804041721770344	-0.3920744419220743	-0.0955635587171922	-2.114010034920384	3.784189633918261
936	14658	0.0	0	2007	11	38	0.2974679388326471	-0.982631394763119	0.1758693097874889	0.2924125002729548	3.6635616461296463
937	14669	1.0	0	2007	4	8	-0.726716190678648	-1.8444139620632576	3.383176552853509	0.2728162255563965	2.19722457733622
938	14670	0.0	1	2007	2	33	-0.726716190678648	1.0222199984437053	0.5461910933738192	-2.498097019364923	3.5263605246161616
939	14678	0.0	0	2007	10	47	-0.2877801351738072	-2.324822665554497	-0.3363728392589272	-0.4953577433326822	3.871201010907891
940	14686	1.0	1	2008	35	280	4.540516475379442	0.437423488411028	1.1778139650657982	-0.8866644079359532	5.638354669333745
941	14691	1.0	0	2008	6	27	-0.8730282091802616	-4.54349317305967	1.485494363348156	-1.784792619682207	3.332204510175204
942	14695	1.0	0	2008	11	46	0.1511559203310335	-1.227268289892148	0.0467533573929379	-0.4679229587295008	3.8501476017100575
943	14696	0.0	0	2008	6	65	0.4437799573342607	0.7594772515306154	-0.4435066019073319	0.2673292686357605	4.189654742026425
944	14701	1.0	0	2008	13	98	0.2974679388326471	-1.134873178184754	-0.4333604472649921	0.7227466930485713	4.59511985013459
945	14704	0.0	0	2008	3	7	-0.726716190678648	0.2915508286331146	-0.9131399194915496	-0.6874012355549519	2.079441541679836
946	14708	1.0	0	2007	6	8	-0.2877801351738072	0.0766464857234045	1.75027895086942	-0.8520099431740401	2.19722457733622
947	14710	0.0	0	2007	4	30	-0.1414681166721936	0.624696220895354	2.928228558690712	1.1050046918528986	3.4339872044851463
948	14713	0.0	0	2007	8	66	0.1511559203310335	-0.8282756684371912	0.589945961444094	0.9312510560327496	4.204692619390966
949	14718	1.0	0	2008	16	136	-0.2877801351738072	-4.712581277472252	-0.4875445965694402	0.7940771330168428	4.919980925828125
950	14719	0.0	0	2008	39	626	0.4437799573342607	-1.51405126568066	1.687380188254439	-1.2841078006741469	6.440946540632921
951	14723	1.0	0	2008	2	13	-0.5804041721770344	1.0222199984437053	0.2178494851633552	-0.1112707588881428	2.6390573296152584
952	14725	0.0	0	2008	12	69	0.2974679388326471	-0.1144283188113619	1.1346397195412374	-0.1880881557770506	4.248495242049359
953	14736	1.0	0	2007	2	3	-0.8730282091802616	-0.0914504323221029	-0.4795563572680232	-1.784792619682207	1.3862943611198906
954	14741	0.0	0	2007	7	29	-0.5804041721770344	-2.7492318425317066	3.1895066417604028	-2.4432274501585605	3.4011973816621555
955	14749	1.0	0	2007	14	110	0.8827160128391015	-0.0420176731751729	2.05142076146049	-1.2772491045233516	4.709530201312334
956	14757	1.0	0	2007	5	9	-0.1414681166721936	0.7437452247988043	-0.2448197602828198	0.6294684253977545	2.302585092994046
957	14758	1.0	0	2007	21	150	0.5900919758358744	-0.5053128077256195	-0.4168688620503719	0.204229264048443	5.017279836814924
958	14762	0.0	0	2007	8	31	0.0048439018294199	0.1820001381573069	-0.3765751924281612	-1.153792573809035	3.4657359027997265
959	14769	1.0	0	2008	14	78	1.0290280313407152	0.3899029274522519	-0.6147443524110077	-0.3033142511104125	4.3694478524670215
960	14770	1.0	0	2008	2	8	-0.726716190678648	1.0222199984437053	-0.3399624813460617	-1.2909664968249424	2.19722457733622
961	14771	1.0	1	2008	9	21	-0.4340921536754208	-2.787605766036084	-0.3715727003393968	-0.4404881741263194	3.091042453358316
962	14779	1.0	0	2007	3	2	-0.5804041721770344	0.4653847830608011	0.9262035546973596	1.6171206711122843	1.0986122886681098
963	14782	1.0	0	2007	6	10	-0.5804041721770344	-1.2643152010581922	0.4853372290562152	-2.333488311745835	2.3978952727983707
964	14783	1.0	1	2008	3	23	-0.5804041721770344	1.0222199984437053	0.0373671329114775	1.891468517144098	3.1780538303479458
965	14796	0.0	1	2008	15	96	1.7605881238487833	-0.0298185918975904	1.2925807555828108	-0.0906946704357568	4.574710978503383
966	14797	1.0	0	2008	2	1	-0.5804041721770344	1.0222199984437053	-0.2702061109485189	1.891468517144098	0.6931471805599453
967	14816	0.0	0	2008	11	42	-0.2877801351738072	-0.5370925349397287	-0.5601201244736583	0.6020336407945731	3.7612001156935615
968	14818	1.0	0	2008	4	37	-0.2877801351738072	0.6883234468528838	-0.5915328003716314	-0.0015316204754173	3.6375861597263857
969	14820	1.0	0	2008	14	78	0.0048439018294199	0.5630057301566936	-0.7111641698340267	0.0757845906790028	4.3694478524670215
970	14830	1.0	0	2008	2	5	-0.5804041721770344	0.490139588642544	-0.5671202268016339	0.5471640715882103	1.791759469228055
971	14835	1.0	0	2007	8	83	0.0048439018294199	0.5510198004084698	-0.5440141795994264	0.73920756381048	4.430816798843313
972	14843	0.0	0	2007	6	59	-0.5804041721770344	-1.9018636805460976	1.2324518862532754	-1.8259447965869795	4.0943445622221
973	14848	1.0	0	2008	5	26	-0.1414681166721936	0.240928221189379	-0.5733320293056906	-0.4816403510310915	3.295836866004329
974	14858	0.0	0	2008	5	27	-0.1414681166721936	1.0222199984437053	0.0981042532897784	0.2728162255563965	3.332204510175204
975	14859	0.0	1	2008	6	68	-0.4340921536754208	-0.8676094010525414	-0.0310892601444444	-0.0289664050785987	4.23410650459726
976	14860	1.0	1	2008	8	23	0.0048439018294199	-0.7157058082103451	-0.5005291855597329	1.013555409842294	3.1780538303479458
977	14872	1.0	0	2008	6	11	0.1511559203310335	0.5347765307720009	-0.8318607484776326	1.356490217382061	2.4849066497880004
978	14873	0.0	0	2008	4	14	0.7364039943374879	0.7051812602968222	1.5104140338048415	1.6994250249218283	2.70805020110221
979	14874	1.0	0	2008	2	1	-0.726716190678648	0.2915508286331146	5.217767931479801	1.891468517144098	0.6931471805599453
980	14878	0.0	0	2008	8	31	0.2974679388326471	0.0502836902671938	1.01859085512395	1.3427728250804705	3.4657359027997265
981	14881	0.0	0	2008	12	69	-0.1414681166721936	-1.1812123894210913	2.367276903124811	-3.540618834285816	4.248495242049359
982	14900	0.0	0	2008	14	172	-0.2877801351738072	-0.6437315412184754	-0.399288380584632	0.5814575523421871	5.153291594497779
983	14907	1.0	1	2008	17	112	0.0048439018294199	-1.5081765045421294	1.1417941259956474	-0.5959519535443474	4.727387818712341
984	14916	0.0	0	2008	3	9	-0.5804041721770344	0.490139588642544	-0.0853481700451319	0.6843379946041173	2.302585092994046
985	14918	0.0	0	2007	4	19	-0.5804041721770344	-0.3920744419220743	1.644360148618854	-1.6750534812694815	2.995732273553991
986	14923	1.0	0	2007	4	27	-0.5804041721770344	0.682902226383512	-0.3066728816827838	-1.1080679328037328	3.332204510175204
987	14927	0.0	1	2008	6	106	-0.5804041721770344	-2.052860243453551	2.97239131284224	-0.2210098973008683	4.672828834461906
988	14930	1.0	0	2007	3	6	-0.5804041721770344	0.4653847830608011	-0.3070758960004457	-0.1204156870892031	1.9459101490553128
989	14932	0.0	0	2008	17	44	0.1511559203310335	-2.18724106713256	0.4306747765554298	0.4325835005984525	3.80666248977032
990	14943	1.0	0	2008	22	65	2.931084271861692	0.6886379857244026	1.5981613608170595	-0.9857545181145494	4.189654742026425
991	14949	0.0	1	2007	4	11	-0.5804041721770344	0.2797730445998321	-0.0501688272907237	0.0396205564293547	2.4849066497880004
992	14951	0.0	0	2007	19	166	0.2974679388326471	-0.5233680996204886	-0.2339750727935131	0.7705616033569729	5.117993812416755
993	14953	1.0	1	2008	5	30	-0.5804041721770344	-0.0520628236018092	0.2818271965535125	0.9586858406359312	3.4339872044851463
994	14957	1.0	0	2008	2	22	-0.726716190678648	0.2915508286331146	-0.5772366931892569	0.5745988561913917	3.1354942159291497
995	14958	1.0	0	2008	2	6	-0.8730282091802616	-0.0914504323221029	0.1502360222116643	-0.3581838203167752	1.9459101490553128
996	14961	1.0	1	2008	10	42	1.1753400498423288	0.7290856494920517	0.1335951341137309	0.2179466563500337	3.7612001156935615
997	14966	1.0	1	2008	2	17	-0.8730282091802616	-0.0914504323221029	-0.0460017765092018	-0.5227925279358636	2.8903717578961645
998	14967	1.0	0	2007	26	140	0.4437799573342607	-1.771844433772801	0.8205423318899621	-0.439044238094573	4.948759890378168
999	14971	0.0	0	2007	3	8	-0.4340921536754208	1.0222199984437053	-0.2680855030588112	0.1630770871436709	2.19722457733622
1000	14976	1.0	1	2008	19	181	2.345836197855238	0.3430249659096961	0.5760731590691832	-0.6188142740469984	5.204006687076795
1001	14977	1.0	0	2008	11	92	0.2974679388326471	0.1398789966755392	-0.2641142837772315	-0.3307490357135939	4.532599493153256
1002	14982	0.0	0	2008	2	2	-0.726716190678648	1.0222199984437053	-1.136736716585895	-1.2360969276185796	1.0986122886681098
1003	14991	0.0	0	2008	10	89	0.5900919758358744	0.7825544915372491	2.052885286109263	0.0368770779690367	4.499809670330265
1004	15028	1.0	0	2007	6	15	-0.1414681166721936	0.6931155337679415	-0.184535790636192	-0.0838359742849614	2.772588722239781
1005	15034	1.0	1	2008	5	17	-0.726716190678648	-0.5199439776409134	-0.4231276957203753	0.1905118717468523	2.8903717578961645
1006	15045	1.0	0	2008	4	6	-0.5804041721770344	0.7438023907522532	-0.5826597156412044	0.1630770871436709	1.9459101490553128
1007	15046	1.0	0	2008	2	15	-0.8730282091802616	1.0222199984437053	-0.0586006312307741	1.891468517144098	2.772588722239781
1008	15047	0.0	0	2008	20	66	0.2974679388326471	-2.433200174165184	1.085816281923782	-2.415792665555379	4.204692619390966
1009	15052	0.0	0	2008	5	27	-0.1414681166721936	0.7437452247988043	0.0007379988859152	-0.6050968817454078	3.332204510175204
1010	15054	1.0	0	2008	2	24	-0.726716190678648	1.0222199984437053	-0.1504968186611754	0.4099901485723034	3.218875824868201
1011	15056	0.0	1	2008	5	23	-0.726716190678648	-1.8444139620632576	-0.3149722320719778	0.025903164127764	3.1780538303479458
1012	15062	0.0	0	2008	65	283	4.979452530884282	-1.1370405709806315	1.9470897337558208	-0.3903898718074666	5.648974238161206
1013	15090	1.0	1	2008	17	97	-0.1414681166721936	-2.6113494917163176	-0.2017748726193395	0.2385227448024197	4.584967478670572
1014	15091	1.0	1	2008	17	123	0.1511559203310335	-0.1939289068404839	-0.2707875316093291	0.5014394305829083	4.820281565605037
1015	15093	1.0	0	2008	2	3	-0.5804041721770344	1.0222199984437053	1.165661294385813	1.891468517144098	1.3862943611198906
1016	15094	0.0	1	2008	2	16	-0.726716190678648	1.0222199984437053	0.0511379687419915	0.519729286985029	2.833213344056216
1017	15099	1.0	1	2008	19	241	0.1511559203310335	-2.337461701608502	-0.3306919724259347	0.7574974202126007	5.488937726156687
1018	15107	1.0	1	2008	7	48	-0.1414681166721936	-0.525646711577384	0.0467887060176743	1.0355032375248392	3.8918202981106265
1019	15108	0.0	1	2008	11	61	-0.4340921536754208	0.0479773697202915	-0.1049147203361431	0.3734104357680613	4.127134385045092
1020	15114	1.0	1	2008	2	3	-0.5804041721770344	1.0222199984437053	0.5688219616308957	0.4099901485723034	1.3862943611198906
1021	15116	0.0	1	2008	18	95	0.5900919758358744	-1.066295091400613	0.1454829669186852	0.6843379946041173	4.564348191467836
1022	15117	0.0	1	2008	3	16	-0.2877801351738072	0.6883234468528838	-0.5378822358890618	0.4099901485723034	2.833213344056216
1023	15130	1.0	1	2008	15	107	0.8827160128391015	-0.4455525050291465	-0.6445312326805243	1.209518157007875	4.68213122712422
1024	15131	0.0	1	2008	3	25	-0.726716190678648	0.2915508286331146	-0.7817617667212728	0.7940771330168428	3.258096538021482
1025	15135	1.0	0	2008	10	130	0.0048439018294199	-1.520308449270021	-0.0845145172957037	0.3629590892525636	4.875197323201151
1026	15139	0.0	0	2007	4	24	-0.4340921536754208	0.5173599775616656	2.298085467634541	-0.394763533121017	3.218875824868201
1027	15140	1.0	1	2008	3	13	-0.5804041721770344	0.490139588642544	-0.2893129740544057	-0.3033142511104125	2.6390573296152584
1028	15145	1.0	1	2008	69	926	5.7110126233923495	-0.0980117373866978	1.031496548221387	-1.1727858862266225	6.831953565565855
1029	15176	1.0	0	2008	6	37	-0.1414681166721936	0.7437452247988043	1.5805992510832874	-1.2909664968249424	3.6375861597263857
1030	15181	1.0	1	2008	6	76	-0.1414681166721936	0.240928221189379	0.8482186082611028	1.2879032558741077	4.343805421853684
1031	15184	0.0	1	2008	6	145	-0.726716190678648	-0.5199439776409134	-0.6975776483067003	0.519729286985029	4.983606621708336
1032	15185	0.0	1	2008	12	139	0.0048439018294199	0.1198961379564265	0.4773719670777991	1.146810077914889	4.941642422609304
1033	15199	1.0	0	2008	4	15	-0.5804041721770344	-0.0520628236018092	-0.6774767074027916	-0.6691113791528308	2.772588722239781
1034	15205	1.0	0	2008	3	23	-0.4340921536754208	0.5173599775616656	-0.2783915738493767	1.050135122646536	3.1780538303479458
1035	15206	0.0	1	2008	10	32	0.0048439018294199	-0.1184727384316475	2.1827096529971004	-0.9068795123804028	3.49650756146648
1036	15213	0.0	0	2008	31	99	1.3216520683439426	-0.5200285067778002	-0.2959414844105152	-0.8428650149729798	4.605170185988092
1037	15214	0.0	0	2008	9	42	0.2974679388326471	-0.0280782511984375	-0.4037705446158788	0.2179466563500337	3.7612001156935615
1038	15215	1.0	0	2008	2	9	-0.5804041721770344	0.490139588642544	-0.1822287031782412	1.0409901944454751	2.302585092994046
1039	15222	0.0	1	2008	24	349	1.9069001423503968	-0.4614584815729583	-0.2828281428783746	-0.4914384883893706	5.857933154483459
1040	15224	1.0	1	2008	3	11	-0.5804041721770344	0.490139588642544	0.501262008957454	-1.5653143428567562	2.4849066497880004
1041	15227	0.0	0	2008	22	75	0.1511559203310335	-0.6823508020931989	-0.3864264724155252	0.914790185270841	4.330733340286331
1042	15229	0.0	0	2008	7	33	0.5900919758358744	0.2239136052753995	0.8612119736731392	-0.3895378598632681	3.5263605246161616
1043	15232	1.0	1	2008	4	27	-0.4340921536754208	0.6095409497630737	-0.1727616535330577	-0.3033142511104125	3.332204510175204
1044	15236	1.0	1	2008	9	64	0.1511559203310335	0.703465725494766	0.1488179051136812	-0.9068795123804028	4.174387269895637
1045	15238	0.0	0	2008	27	136	0.4437799573342607	-2.122454560616533	-0.501716078786417	0.3441466655246679	4.919980925828125
1046	15240	1.0	0	2008	4	12	-0.2877801351738072	0.5913934659678504	-0.2587161044237754	-0.3581838203167752	2.5649493574615367
1047	15255	0.0	0	2008	4	7	-0.4340921536754208	0.6095409497630737	-0.6624496401003245	-0.7971403739676773	2.079441541679836
1048	15262	1.0	0	2008	8	102	-0.4340921536754208	-0.8755194174957306	-0.6654404388881381	0.2234336132706697	4.634728988229636
1049	15263	0.0	0	2008	9	50	1.0290280313407152	0.7769581837463576	0.9403451466354388	-0.5776620971422264	3.9318256327243257
1050	15265	1.0	0	2008	2	15	-0.726716190678648	1.0222199984437053	-0.3258378637065439	-1.784792619682207	2.772588722239781
1051	15267	0.0	0	2008	35	250	3.223708308864919	-0.2907933476016922	1.384761479429276	-0.6681968863327248	5.525452939131784
1052	15277	0.0	0	2008	7	55	-0.1414681166721936	0.6074479874985489	-0.6463102983961819	0.5928887125935124	4.02535169073515
1053	15286	0.0	0	2008	4	33	-0.2877801351738072	-0.4809352211704505	-0.4380984126635262	1.0318452662444144	3.5263605246161616
1054	15288	0.0	0	2008	6	30	-0.4340921536754208	-0.5949943660605468	0.6758241566798708	0.5380191433871496	3.4339872044851463
1055	15295	0.0	0	2007	18	119	2.199524179353624	0.6207302385824773	2.569863862273824	-0.8642031807754541	4.787491742782046
1056	15299	0.0	0	2007	7	29	-0.5804041721770344	0.233786496687519	1.7023465135471394	-1.0349085071952495	3.4011973816621555
1057	15306	0.0	1	2008	7	15	-0.2877801351738072	0.0766464857234045	-0.0908665697049586	-2.059140465714021	2.772588722239781
1058	15310	1.0	1	2008	2	33	-0.5804041721770344	1.0222199984437053	-0.3907407275536996	1.3702076096836515	3.5263605246161616
1059	15324	1.0	0	2008	2	8	-0.726716190678648	1.0222199984437053	-0.5514703957442504	-3.1016622806349137	2.19722457733622
1060	15326	0.0	0	2008	5	29	-0.2877801351738072	0.1159270782968657	-0.735559009832539	-0.1606533711738692	3.4011973816621555
1061	15329	1.0	0	2008	4	37	-0.1414681166721936	0.4462221661674527	-0.7819305315427846	1.0272728021438846	3.6375861597263857
1062	15330	1.0	0	2008	6	17	0.2974679388326471	0.4432791203449504	0.6064223760320319	0.0899176615351875	2.8903717578961645
1063	15340	1.0	0	2008	4	46	-0.4340921536754208	0.6095409497630737	-0.5651922435817782	1.0684249790486566	3.8501476017100575
1064	15346	1.0	0	2008	17	140	1.1753400498423288	0.1732486882809665	-0.4212176043228621	0.6547928419545376	4.948759890378168
1065	15347	1.0	0	2008	3	7	-0.726716190678648	0.2915508286331146	1.2519118530344264	-2.552966588571286	2.079441541679836
1066	15350	1.0	0	2008	16	60	0.7364039943374879	-0.0408352446727495	-0.1467734375946496	0.4898004310542855	4.110873864173311
1067	15351	0.0	0	2008	19	70	-0.1414681166721936	-3.882867172178054	-0.7476989280411039	-0.751415732962375	4.262679877041316
1068	15352	1.0	0	2008	4	16	-0.2877801351738072	0.1491127882694775	-0.4362248418480608	0.6660481382019966	2.833213344056216
1069	15356	0.0	0	2008	4	14	-0.5804041721770344	-0.0520628236018092	0.1425612503633125	-0.4679229587295008	2.70805020110221
1070	15372	1.0	0	2008	44	1342	2.492148216356852	-0.4061512303183542	1.2435109967513522	-0.5250787599861285	7.202661196523238
1071	15374	1.0	0	2008	11	46	0.0048439018294199	-0.3202278501923242	-0.3203749942079345	0.8160249606993881	3.8501476017100575
1072	15386	1.0	1	2008	5	14	-0.8730282091802616	-0.0914504323221029	-0.5780021696902554	0.9586858406359312	2.70805020110221
1073	15387	0.0	1	2008	4	18	0.0048439018294199	1.0222199984437053	-0.0086742970983933	-0.1387055434913242	2.9444389791664403
1074	15403	0.0	0	2008	46	324	3.66264436436976	-0.1971049444536953	1.0919381999911386	-0.4888256517604961	5.783825182329737
1075	15412	0.0	0	2008	22	89	1.9069001423503968	-0.0791788637658584	1.1272083589548132	-0.792567909867147	4.499809670330265
1076	15416	1.0	0	2008	8	33	-0.1414681166721936	-0.8491389817865813	0.8780376824537303	-0.2210098973008683	3.5263605246161616
1077	15418	1.0	0	2008	11	50	1.3216520683439426	0.8552787049077097	0.0980883605775231	0.204229264048443	3.9318256327243257
1078	15420	1.0	0	2008	11	61	0.2974679388326471	0.6815446096790765	-0.2731478506385515	-1.208662143015398	4.127134385045092
1079	15421	0.0	1	2008	15	73	0.8827160128391015	0.5812609032666732	1.545493764841879	-0.3170316434120032	4.30406509320417
1080	15427	1.0	1	2008	2	7	-0.726716190678648	1.0222199984437053	-0.2871780409752209	-0.3033142511104125	2.079441541679836
1081	15432	1.0	0	2007	4	15	-0.2877801351738072	0.6883234468528838	0.0163479802265097	0.5380191433871496	2.772588722239781
1082	15435	0.0	0	2007	11	82	-0.5804041721770344	-0.3849886098379172	1.644360148618854	-1.5653143428567562	4.418840607796598
1083	15437	1.0	0	2008	14	88	0.4437799573342607	-0.062285478829003	1.106854385720319	-0.2301548255019287	4.48863636973214
1084	15439	0.0	0	2007	15	43	0.1511559203310335	-0.2459430389619411	1.1903519581866329	1.891468517144098	3.784189633918261
1085	15440	1.0	0	2007	6	23	-0.5804041721770344	-0.0243359463471807	2.714069885052293	-0.1249881511897335	3.1780538303479458
1086	15444	0.0	0	2008	8	37	0.0048439018294199	-0.4551694220630029	2.9511981169559864	-0.4679229587295008	3.6375861597263857
1087	15449	0.0	0	2008	18	61	1.467964086845556	-0.2578139941815587	-0.320865778891439	0.9815481611385825	4.127134385045092
1088	15453	1.0	0	2008	7	22	-0.5804041721770344	-0.6068724056660676	0.950635474235288	-0.394763533121017	3.1354942159291497
1089	15454	0.0	0	2008	2	3	-0.5804041721770344	1.0222199984437053	0.8212165955463112	-1.620183912063119	1.3862943611198906
1090	15460	1.0	0	2008	6	20	-0.1414681166721936	-0.4914263296030471	-0.1110933180762014	0.8489467022232056	3.044522437723423
1091	15465	1.0	0	2008	4	18	-0.2877801351738072	0.6485492662856293	2.5556553198738188	1.891468517144098	2.9444389791664403
1092	15483	1.0	0	2008	8	20	-0.2877801351738072	-1.126747159872027	-0.270385451898029	-0.0995129940582079	3.044522437723423
1093	15484	1.0	0	2008	8	39	0.1511559203310335	0.6261709946596627	-0.2952682048759331	-0.8337200867719191	3.688879454113936
1094	15485	1.0	0	2008	4	41	-0.4340921536754208	-0.1157044585021687	-0.8857466634855303	1.095859763651838	3.737669618283368
1095	15487	1.0	0	2008	6	93	-0.4340921536754208	-0.5949943660605468	0.4831174555754744	0.4237075408738941	4.543294782270004
1096	15489	0.0	0	2008	2	8	-0.8730282091802616	1.0222199984437053	0.6798987951369126	-0.3033142511104125	2.19722457733622
1097	15491	0.0	0	2007	23	390	1.0290280313407152	-1.9386516268666392	2.118731668882868	0.388042320889758	5.968707559985366
1098	15496	1.0	0	2008	2	0	-0.8730282091802616	1.0222199984437053	2.2335141216441925	-2.1688796041267464	0.0
1099	15505	1.0	0	2007	32	175	3.5163323458681464	0.443552328040884	0.9546377897419922	-0.6727693504332551	5.170483995038151
1100	15506	0.0	0	2008	6	33	0.0048439018294199	0.6674997252429321	0.5473830895254046	0.025903164127764	3.5263605246161616
1101	15514	0.0	0	2008	2	22	-0.5804041721770344	1.0222199984437053	-0.459825296725326	0.6020336407945731	3.1354942159291497
1102	15515	0.0	0	2008	31	157	-0.1414681166721936	-1.4939493969117383	-0.8234105712222964	-0.035825101229394	5.062595033026967
1103	15520	0.0	0	2008	14	87	0.2974679388326471	-0.7178580605665834	0.98138420464558	0.1136944748579441	4.477336814478207
1104	15528	0.0	1	2008	3	7	-0.4340921536754208	1.0222199984437053	1.3519905366095286	0.4099901485723034	2.079441541679836
1105	15533	1.0	1	2007	15	140	0.4437799573342607	-0.2801718741203975	0.455689817730184	0.1112558273376617	4.948759890378168
1106	15536	0.0	0	2007	2	14	-0.726716190678648	0.2915508286331146	-0.59074508213164	0.4922945023818476	2.70805020110221
1107	15537	1.0	0	2007	3	10	-0.4340921536754208	1.0222199984437053	0.0426697462298423	1.233033686667745	2.3978952727983707
1108	15538	1.0	0	2007	5	12	-0.2877801351738072	0.5742122481340733	-0.0223338530420471	0.2453814409532151	2.5649493574615367
1109	15539	1.0	0	2007	2	7	-0.5804041721770344	1.0222199984437053	-0.1953720774590126	-0.413053389523138	2.079441541679836
1110	15541	0.0	0	2007	6	41	0.4437799573342607	1.0222199984437053	0.499844492869999	-1.0989230046026726	3.737669618283368
1111	15549	0.0	0	2008	2	11	-0.726716190678648	1.0222199984437053	-0.3436016297873461	-0.3033142511104125	2.4849066497880004
1112	15552	0.0	0	2008	10	151	-0.4340921536754208	-1.852366510687678	-0.3758131422569769	0.2728162255563965	5.0238805208462765
1113	15553	1.0	0	2008	11	64	0.7364039943374879	0.2676033049729875	0.1810241616399492	0.458763098977959	4.174387269895637
1114	15554	0.0	0	2008	14	62	0.5900919758358744	0.0012149020442573	0.0303771860938457	0.0059505935072687	4.143134726391533
1115	15556	1.0	0	2008	13	234	0.1511559203310335	0.2360386409532936	-0.2641557356906515	0.7849322048157821	5.459585514144159
1116	15557	1.0	0	2008	11	134	0.2974679388326471	-0.1404852428990026	-0.5059437162932473	0.3093959383606386	4.90527477843843
1117	15559	0.0	0	2008	24	488	1.6142761053471697	-0.5264278763447722	0.4493095447294286	-1.2360969276185796	6.192362489474872
1118	15560	1.0	0	2008	24	173	1.1753400498423288	-0.7754147686973306	0.8821622740053928	-0.3420457117266685	5.159055299214529
1119	15568	0.0	0	2008	16	82	0.8827160128391015	0.2226424368495474	1.908516345680444	0.3002510101595779	4.418840607796598
1120	15569	1.0	0	2008	6	22	0.7364039943374879	0.8004159152890333	0.266732413395948	-0.215522940380232	3.1354942159291497
1121	15573	1.0	0	2008	7	28	-0.5804041721770344	-2.052860243453551	-1.024008863992496	0.3551205793659406	3.367295829986474
1122	15575	0.0	0	2008	17	78	0.1511559203310335	-0.443390160846745	-0.0508168613439649	-0.05640118968178	4.3694478524670215
1123	15586	1.0	0	2008	14	49	-0.1414681166721936	-0.8908163386715108	-0.7637260751546062	1.253609775120131	3.912023005428146
1124	15593	1.0	0	2008	11	48	0.8827160128391015	0.4723306727554179	0.5746434676685439	1.0684249790486566	3.8918202981106265
1125	15596	1.0	0	2008	3	9	-0.5804041721770344	0.682902226383512	-0.4086914493126119	0.6843379946041173	2.302585092994046
1126	15597	1.0	0	2008	3	23	-0.4340921536754208	0.5173599775616656	-0.3947741596823693	1.4250771788900145	3.1780538303479458
1127	15603	0.0	0	2008	11	65	0.8827160128391015	0.4288239672278505	1.7210907094830217	-0.3142881649516852	4.189654742026425
1128	15607	1.0	0	2008	4	8	0.1511559203310335	1.0222199984437053	0.1380776124903829	0.1905118717468523	2.19722457733622
1129	15610	1.0	0	2008	9	26	-0.2877801351738072	-0.671223323489318	-0.9616915630598276	0.1082075179373082	3.295836866004329
1130	15615	0.0	0	2007	2	9	-0.726716190678648	1.0222199984437053	2.324122159877383	-3.4308796958730903	2.302585092994046
1131	15616	0.0	0	2008	2	11	-0.5804041721770344	1.0222199984437053	1.865985861237992	0.9586858406359312	2.4849066497880004
1132	15618	1.0	0	2008	4	9	-0.5804041721770344	0.682902226383512	-0.1898848653764077	0.7026278510062379	2.302585092994046
1133	15619	0.0	0	2008	7	25	-0.4340921536754208	-2.212208730564799	0.9631492238170716	-0.4404881741263194	3.258096538021482
1134	15629	0.0	0	2008	2	7	-0.726716190678648	1.0222199984437053	-0.4053996630000647	-2.4432274501585605	2.079441541679836
1135	15631	0.0	0	2008	12	85	-0.5804041721770344	-0.7870841448780713	0.0922420028743951	1.3061931122762285	4.454347296253507
1136	15634	1.0	0	2008	3	7	-0.5804041721770344	-0.3920744419220743	-0.6727961490291614	-0.1935751126976869	2.079441541679836
1137	15637	1.0	0	2008	5	15	0.2974679388326471	0.8403882717724043	1.602202159916586	0.1630770871436709	2.772588722239781
1138	15639	0.0	0	2008	6	37	-0.1414681166721936	0.1407890275764781	0.0408589143123842	-0.1387055434913242	3.6375861597263857
1139	15642	0.0	1	2008	12	8	0.0048439018294199	-0.7668363157628465	1.093984146362997	-0.1387055434913242	2.19722457733622
1140	15644	0.0	0	2008	5	2	-0.4340921536754208	0.0460457914660622	-0.416399604030222	-0.4679229587295008	1.0986122886681098
1141	15650	1.0	0	2007	8	80	0.0048439018294199	0.6674997252429321	1.2752620838136068	-1.3184012814281236	4.394449154672439
1142	15657	0.0	0	2007	18	95	0.4437799573342607	-0.4772684943823922	0.2621707459051406	0.3002510101595779	4.564348191467836
1143	15660	0.0	0	2008	7	59	-0.726716190678648	-0.2629665079058987	-0.6975776483067003	0.6020336407945731	4.0943445622221
1144	15661	0.0	0	2008	2	11	-0.726716190678648	0.2915508286331146	1.2519118530344264	-2.2237491733331094	2.4849066497880004
1145	15662	0.0	0	2008	11	61	0.2974679388326471	-1.3880617920416345	0.9807403153371698	0.7574974202126007	4.127134385045092
1146	15663	1.0	0	2008	6	34	0.1511559203310335	1.0222199984437053	-0.8764588667309385	-0.5227925279358636	3.555348061489413
1147	15675	1.0	0	2008	20	181	1.0290280313407152	-0.7771982438293599	0.0459537913346297	0.5075360493836146	5.204006687076795
1148	15684	0.0	0	2007	3	61	-0.5804041721770344	0.490139588642544	-0.798700227803029	-0.6599664509517705	4.127134385045092
1149	15685	1.0	0	2008	13	49	0.8827160128391015	-0.2371442019019009	1.086498681426179	0.2728162255563965	3.912023005428146
1150	15687	1.0	1	2008	15	139	1.6142761053471697	0.5601040369719275	1.194438097738139	-0.2789277759075847	4.941642422609304
1151	15697	1.0	0	2008	2	4	-0.8730282091802616	-0.0914504323221029	-0.6252232779015925	-1.784792619682207	1.6094379124341005
1152	15700	1.0	0	2008	3	13	-0.5804041721770344	1.0222199984437053	0.2232579799450186	-0.7422708047613147	2.6390573296152584
1153	15701	1.0	0	2008	2	35	-0.726716190678648	0.2915508286331146	0.1553125983219871	1.1781641174613822	3.58351893845611
1154	15710	1.0	0	2008	3	4	-0.5804041721770344	-0.3920744419220743	-0.4044072377776623	0.4922945023818476	1.6094379124341005
1155	15722	1.0	0	2008	11	41	0.1511559203310335	-0.3280509355522775	-0.5839608278042714	0.5380191433871496	3.737669618283368
1156	15724	1.0	0	2008	8	101	-0.1414681166721936	-1.631363942501886	1.2001122316475497	-0.015249012777008	4.624972813284271
1157	15729	1.0	0	2008	5	9	0.0048439018294199	0.4458337458443459	0.8942863140859555	1.3290554327788795	2.302585092994046
1158	15732	1.0	0	2008	14	78	1.467964086845556	0.052100577695237	0.4572498294702761	0.1356423025404896	4.3694478524670215
1159	15733	0.0	0	2008	4	24	-0.8730282091802616	-2.768045219577002	-0.0372902566624143	1.3976423942868332	3.218875824868201
1160	15734	1.0	0	2008	5	13	-0.5804041721770344	-2.052860243453551	1.6360590785745366	-0.7605606611634357	2.6390573296152584
1161	15735	1.0	0	2008	4	63	-0.2877801351738072	0.5742122481340733	1.515940897424814	1.4799467480963773	4.158883083359672
1162	15741	1.0	0	2008	3	4	-0.726716190678648	0.2915508286331146	1.970972932458442	-1.0166186507931283	1.6094379124341005
1163	15742	1.0	0	2008	3	1	-0.726716190678648	-0.1486296819983215	0.1142018307731287	0.519729286985029	0.6931471805599453
1164	15743	1.0	0	2008	12	42	0.5900919758358744	-0.0980453181899781	-0.4867923379230396	0.025903164127764	3.7612001156935615
1165	15748	0.0	0	2008	15	61	0.1511559203310335	-0.7163776780164692	1.098427880061971	0.5965466838739372	4.127134385045092
1166	15753	1.0	0	2008	3	29	-0.5804041721770344	0.4653847830608011	-0.3983804835407117	0.9312510560327496	3.4011973816621555
1167	15756	0.0	0	2008	2	3	-0.5804041721770344	1.0222199984437053	2.180394606237124	-0.3856186049199566	1.3862943611198906
1168	15757	0.0	0	2008	9	62	-0.5804041721770344	-3.3614945685428976	-0.0732130336486985	1.5622511019059215	4.143134726391533
1169	15760	0.0	0	2008	2	4	-0.5804041721770344	0.490139588642544	1.112719605841566	-0.1387055434913242	1.6094379124341005
1170	15766	0.0	0	2007	10	61	0.2974679388326471	0.7124748623093425	-0.2994591453466234	0.9724032329375216	4.127134385045092
1171	15769	1.0	0	2007	5	6	-0.1414681166721936	0.7437452247988043	-0.2774859020996459	-0.614241809946468	1.9459101490553128
1172	15777	0.0	0	2008	2	119	-0.726716190678648	1.0222199984437053	-1.1140035017664938	1.013555409842294	4.787491742782046
1173	15778	1.0	0	2008	8	8	-0.1414681166721936	0.4462221661674527	-0.42686358699014	0.0807727333341268	2.19722457733622
1174	15781	1.0	0	2008	6	26	-0.2877801351738072	-1.009335721040054	-0.7705587742554949	0.7940771330168428	3.295836866004329
1175	15782	1.0	0	2008	16	89	2.931084271861692	0.7527603883827038	0.955047746883282	-0.6114279858846033	4.499809670330265
1176	15796	1.0	0	2008	6	13	-0.5804041721770344	-0.6630899156440204	0.0523010341995814	-0.0289664050785987	2.6390573296152584
1177	15801	1.0	0	2008	5	50	-0.4340921536754208	0.5790748931990205	-0.2666444744103202	0.0807727333341268	3.9318256327243257
1178	15802	1.0	0	2008	4	14	-0.8730282091802616	-2.768045219577002	-0.8439198171728896	-0.1935751126976869	2.70805020110221
1179	15806	0.0	0	2008	2	1	-0.5804041721770344	1.0222199984437053	1.716685647879553	-1.620183912063119	0.6931471805599453
1180	15811	1.0	0	2008	2	17	-0.726716190678648	1.0222199984437053	1.7078804531424947	-0.3581838203167752	2.8903717578961645
1181	15819	0.0	0	2008	36	366	2.345836197855238	-0.803828643538229	-0.0270772668451799	0.8306568458210849	5.905361848054571
1182	15824	1.0	0	2007	14	100	0.1511559203310335	-1.2474674686175362	-0.1795423420284093	0.0167582359267033	4.61512051684126
1183	15825	1.0	0	2008	5	58	-0.4340921536754208	0.2897864511295182	-0.4077142954659577	-1.126357789205854	4.07753744390572
1184	15826	1.0	0	2008	4	36	-0.8730282091802616	-2.768045219577002	-0.635357273392375	0.3002510101595779	3.610917912644224
1185	15830	1.0	0	2008	5	5	0.4437799573342607	0.683866062888366	0.4556420070856761	-0.061888146602416	1.791759469228055
1186	15832	1.0	0	2008	2	2	-0.726716190678648	1.0222199984437053	-0.2688158836775018	-0.1387055434913242	1.0986122886681098
1187	15833	0.0	0	2007	11	79	0.1511559203310335	-0.9325304007924258	0.9812674625040296	-2.2717600463886765	4.382026634673881
1188	15837	1.0	0	2008	5	39	-0.4340921536754208	-0.5223514977759075	-0.1661670917212537	0.6020336407945731	3.688879454113936
1189	15838	1.0	0	2008	3	12	-0.4340921536754208	0.6095409497630737	0.1492562370788397	-1.2909664968249424	2.5649493574615367
1190	15840	1.0	0	2008	2	28	-0.726716190678648	1.0222199984437053	-0.0716115560037558	0.6843379946041173	3.367295829986474
1191	15843	0.0	0	2008	4	43	-0.4340921536754208	-0.8676094010525414	0.0624458655713221	0.9769756970380518	3.784189633918261
1192	15853	0.0	0	2008	3	1	-0.4340921536754208	0.6095409497630737	0.5168546550066705	-0.5410823843379846	0.6931471805599453
1193	15854	1.0	0	2008	9	89	-0.2877801351738072	-0.4424834881515045	-0.2412353524312394	-0.2758794665072311	4.499809670330265
1194	15857	1.0	0	2008	2	5	-0.5804041721770344	1.0222199984437053	-0.5503534493396883	1.452511963493196	1.791759469228055
1195	15875	0.0	0	2008	2	12	-0.4340921536754208	1.0222199984437053	-0.5317176512986831	-0.3581838203167752	2.5649493574615367
1196	15876	1.0	0	2008	44	443	1.0290280313407152	-2.8002962290972366	1.4453516526694932	0.4324367905203607	6.095824562432225
1197	15883	1.0	0	2008	10	84	0.0048439018294199	-0.0141432463137735	0.0095477537896828	-1.3092563532270634	4.442651256490317
1198	15884	1.0	0	2008	7	52	0.4437799573342607	0.1970375412169406	1.2119339477648172	0.025903164127764	3.970291913552122
1199	15885	1.0	0	2008	4	21	-0.5804041721770344	-0.3920744419220743	-0.7659501615136587	0.4374249331754848	3.091042453358316
1200	15887	1.0	0	2008	5	13	0.0048439018294199	0.0106662257317984	0.8187689777470541	1.050135122646536	2.6390573296152584
1201	15897	1.0	0	2007	3	4	-0.5804041721770344	0.490139588642544	-0.2779097863721665	-0.413053389523138	1.6094379124341005
1202	15899	1.0	0	2008	10	70	0.1511559203310335	-0.3090629741283734	-0.6607062410481039	0.8818684437470229	4.262679877041316
1203	15905	1.0	0	2008	9	44	0.1511559203310335	-0.7390885140953443	2.393639637104568	-0.6482086861218356	3.80666248977032
1204	15907	1.0	0	2008	4	13	-0.5804041721770344	0.4653847830608011	0.4371493386954213	-1.400705635237668	2.6390573296152584
1205	15910	0.0	0	2008	3	9	-0.726716190678648	0.4801302931131097	0.870411255588721	0.6294684253977545	2.302585092994046
1206	15918	1.0	0	2008	75	838	3.955268401372987	-1.609818131599274	0.9061632519157412	-0.966080889682005	6.732210706467206
1207	15925	0.0	0	2008	3	28	-0.2877801351738072	0.6883234468528838	-0.6281061480681644	1.0409901944454751	3.367295829986474
1208	15926	0.0	0	2008	11	57	1.6142761053471697	0.6577340051426553	0.5201587154023992	0.3673138169673549	4.060443010546419
1209	15929	0.0	0	2008	20	114	0.2974679388326471	-2.946177553450515	-0.6295867560778081	0.3512013244226291	4.74493212836325
1210	15930	1.0	0	2008	2	3	-0.726716190678648	1.0222199984437053	-0.217414649665458	-0.3581838203167752	1.3862943611198906
1211	15931	1.0	0	2008	10	50	-0.5804041721770344	-2.94224571496218	-0.4725855500709802	-0.550227312539045	3.9318256327243257
1212	15933	1.0	0	2008	11	93	0.5900919758358744	-0.4262999233426436	0.328448376347854	0.7885901760962067	4.543294782270004
1213	15934	1.0	0	2008	3	21	-0.8730282091802616	-1.55015767650492	-0.6330850344597686	-0.5776620971422264	3.091042453358316
1214	15935	1.0	0	2008	3	4	-0.4340921536754208	0.6095409497630737	-0.4762817619822736	1.4799467480963773	1.6094379124341005
1215	15951	1.0	0	2008	2	7	-0.5804041721770344	1.0222199984437053	-0.4022112394714359	0.876381486826387	2.079441541679836
1216	15953	1.0	0	2009	15	105	0.0048439018294199	-1.4150009160751793	-0.6755065495004663	-0.3673287485178356	4.663439094112067
1217	15966	1.0	0	2008	2	10	-0.5804041721770344	1.0222199984437053	-0.0802437680471751	-0.4679229587295008	2.3978952727983707
1218	15967	1.0	0	2008	20	139	0.8827160128391015	-1.8958370251269596	-0.6751409976839031	-0.2278685934516637	4.941642422609304
1219	15968	1.0	0	2008	11	34	0.0048439018294199	0.1820001381573069	0.8252885732204008	-0.6050968817454078	3.555348061489413
1220	15969	0.0	0	2008	32	265	3.955268401372987	0.3179278945594813	1.0979193799192006	-0.1341330793907938	5.583496308781699
1221	15971	1.0	0	2008	5	32	-0.2877801351738072	-0.1062660024638739	-0.5771818279615878	-0.6325316663485891	3.49650756146648
1222	15975	0.0	0	2008	16	88	0.1511559203310335	-1.6580350942876227	-0.3207066235482571	0.6843379946041173	4.48863636973214
1223	15976	1.0	0	2008	8	53	-0.2877801351738072	-1.727674629946173	-0.0787597342905201	0.2179466563500337	3.9889840465642745
1224	15977	0.0	0	2008	38	295	0.8827160128391015	-2.734238874240557	-0.3256707771327559	0.377068407048486	5.69035945432406
1225	15978	0.0	0	2008	19	117	0.2974679388326471	-1.5110221319074135	-0.3614677520564499	0.5661573840057971	4.770684624465665
1226	15988	0.0	0	2007	15	57	0.7364039943374879	-0.1183137179916435	-0.1361862722869987	0.4099901485723034	4.060443010546419
1227	15990	0.0	0	2008	2	5	-0.2877801351738072	1.0222199984437053	1.178689623890251	1.6171206711122843	1.791759469228055
1228	15991	1.0	0	2007	5	35	-0.1414681166721936	0.6074479874985489	-0.4057042649634402	1.050135122646536	3.58351893845611
1229	15994	0.0	0	2008	21	172	0.7364039943374879	-0.2469820232051749	0.1024770392262285	0.806739341295234	5.153291594497779
1230	15995	1.0	0	2008	2	32	-0.5804041721770344	0.4653847830608011	-0.6206714104851999	1.3702076096836515	3.49650756146648
1231	16005	1.0	0	2008	3	9	-0.1414681166721936	0.6074479874985489	-0.6784906830310115	1.3244829686783497	2.302585092994046
1232	16007	1.0	0	2008	6	28	-0.4340921536754208	-0.8676094010525414	-0.4920128895756623	-0.1661403280945056	3.367295829986474
1233	16011	1.0	0	2008	3	9	-0.726716190678648	0.2915508286331146	-0.8333018645445287	-3.540618834285816	2.302585092994046
1234	16013	0.0	0	2008	2	14	-0.8730282091802616	-0.0914504323221029	-0.3756627108986081	1.233033686667745	2.70805020110221
1235	16019	1.0	0	2008	2	6	-0.726716190678648	1.0222199984437053	-1.0086255467920668	0.9586858406359312	1.9459101490553128
1236	16021	0.0	0	2008	9	52	-0.2877801351738072	-1.1129569383260227	-0.4619462269245651	-0.2484446819040497	3.970291913552122
1237	16022	1.0	0	2008	2	13	-0.726716190678648	0.2915508286331146	-0.7423096496408734	-0.05640118968178	2.6390573296152584
1238	16023	0.0	0	2008	2	7	-0.2877801351738072	1.0222199984437053	-0.6518124284664353	0.7666423484136614	2.079441541679836
1239	16027	1.0	0	2008	2	18	-0.726716190678648	1.0222199984437053	-0.8745550468527655	-1.1812273584122168	2.9444389791664403
1240	16028	0.0	0	2008	16	267	2.05321216085201	0.5573883933236728	0.9370605344169888	-0.7056910919570729	5.5909869805108565
1241	16032	1.0	0	2008	3	4	0.0048439018294199	1.0222199984437053	-0.5562841919011968	0.1905118717468523	1.6094379124341005
1242	16036	1.0	0	2008	5	28	-0.1414681166721936	0.7437452247988043	0.7537716054692676	-0.3581838203167752	3.367295829986474
1243	16038	1.0	0	2008	5	14	-0.5804041721770344	0.682902226383512	-0.2011484327997415	0.4648597177786662	2.70805020110221
1244	16039	1.0	0	2008	12	10	0.1511559203310335	0.3200516732193383	-0.3680877178709592	-0.0655461178828408	2.3978952727983707
1245	16041	1.0	0	2008	2	16	-0.1414681166721936	1.0222199984437053	-0.5849647599657595	0.2179466563500337	2.833213344056216
1246	16042	0.0	0	2008	42	224	0.8827160128391015	-2.9670494545580435	-0.5575166894247084	0.5334466792866196	5.41610040220442
1247	16043	1.0	0	2008	7	45	-0.1414681166721936	-0.1129354171843923	-0.2964675770266715	0.565453927990331	3.828641396489095
1248	16044	0.0	0	2008	2	11	-0.726716190678648	0.2915508286331146	3.88001378745888	1.891468517144098	2.4849066497880004
1249	16048	1.0	0	2008	34	288	2.492148216356852	-0.2983209863492876	0.5996519847700997	-0.2562831917906731	5.666426688112432
1250	16050	1.0	0	2008	10	48	0.2974679388326471	0.4198504782165715	0.8472181713598425	-0.8794447277772215	3.8918202981106265
1251	16054	0.0	0	2008	6	139	-0.5804041721770344	0.682902226383512	-0.6513055818319899	1.013555409842294	4.941642422609304
1252	16058	1.0	0	2008	5	51	-0.1414681166721936	-0.3636099920248717	0.1794376409730463	0.2453814409532151	3.951243718581428
1253	16069	0.0	0	2008	17	120	1.6142761053471697	0.314982626549246	0.911826277688456	-0.9434592251846446	4.795790545596741
1254	16070	1.0	0	2008	2	2	-0.726716190678648	1.0222199984437053	-0.7412839089538169	-0.4679229587295008	1.0986122886681098
1255	16073	1.0	0	2008	9	65	-0.1414681166721936	-1.2490004252788982	-0.3306415956404998	1.1562162897788366	4.189654742026425
1256	16084	1.0	0	2008	12	74	-0.1414681166721936	0.2900900582917738	0.7703265961210705	1.0409901944454751	4.31748811353631
1257	16088	0.0	0	2008	2	19	-0.726716190678648	1.0222199984437053	-0.6222441526898421	0.025903164127764	2.995732273553991
1258	16093	0.0	0	2007	33	129	3.223708308864919	0.1132211705826676	2.5381005113414155	-0.9811148118948936	4.867534450455582
1259	16094	1.0	0	2008	3	32	-0.726716190678648	0.2915508286331146	-0.5767625589367494	0.4648597177786662	3.49650756146648
1260	16099	1.0	0	2008	5	65	-0.726716190678648	0.7787929537434239	-1.1486765667414065	1.2879032558741077	4.189654742026425
1261	16100	0.0	0	2008	6	31	-0.2877801351738072	0.1491127882694775	-0.84640355923595	0.6843379946041173	3.4657359027997265
1262	16101	1.0	0	2008	7	8	-0.4340921536754208	-1.476712862731611	1.136048484419413	0.73920756381048	2.19722457733622
1263	16107	0.0	0	2008	4	17	-0.1414681166721936	0.7437452247988043	-0.7316503422514801	1.095859763651838	2.8903717578961645
1264	16118	0.0	0	2008	9	57	-0.1414681166721936	-0.6008184840670131	-0.6279389662592791	0.8306568458210849	4.060443010546419
1265	16122	1.0	0	2007	16	20	0.7364039943374879	-0.2774557232372079	0.9918652709276968	-0.3170316434120032	3.044522437723423
1266	16123	1.0	0	2007	13	56	0.1511559203310335	-0.8160660876198853	-0.2741680798117803	0.5902758759646385	4.04305126783455
1267	16124	1.0	0	2007	33	399	1.3216520683439426	-1.563944434015168	1.7388795520339038	-1.2445383998041737	5.991464547107982
1268	16125	0.0	0	2007	13	92	0.0048439018294199	-0.475237961856964	1.2864007396700772	-0.8170929445881732	4.532599493153256
1269	16129	1.0	0	2008	4	21	-0.726716190678648	0.4801302931131097	0.0023255159522753	0.0807727333341268	3.091042453358316
1270	16132	1.0	0	2008	3	13	-0.4340921536754208	0.6095409497630737	-0.6273427639211194	-0.0289664050785987	2.6390573296152584
1271	16133	1.0	0	2008	5	23	-0.2877801351738072	0.5742122481340733	-0.5235168142012826	-0.0472562614807193	3.1780538303479458
1272	16136	0.0	0	2008	24	67	1.0290280313407152	-0.4572399960440019	-0.0067783117282182	0.5563089997892711	4.219507705176107
1273	16137	1.0	0	2008	2	2	-0.8730282091802616	1.0222199984437053	0.6798987951369126	-0.4679229587295008	1.0986122886681098
1274	16138	1.0	0	2008	16	59	0.1511559203310335	-0.4598581280088037	0.1295313441516484	-0.3787599087691613	4.0943445622221
1275	16139	0.0	0	2008	15	72	0.2974679388326471	-1.123406723884783	-0.4165840315513158	0.2209949657503873	4.290459441148391
1276	16146	1.0	0	2007	2	13	-0.5804041721770344	0.490139588642544	0.5949557124027824	1.0409901944454751	2.6390573296152584
1277	16151	0.0	0	2008	12	78	0.1511559203310335	-0.397615532863401	-0.3885414546208456	0.5526510285088463	4.3694478524670215
1278	16152	0.0	0	2008	14	239	0.5900919758358744	0.0015986736334885	-0.6752273652525225	0.8283706137708194	5.480638923341991
1279	16162	1.0	0	2008	2	13	-0.4340921536754208	1.0222199984437053	-0.2666444744103202	0.3002510101595779	2.6390573296152584
1280	16166	1.0	0	2008	18	119	0.2974679388326471	-0.3024907672277638	2.521457021368545	0.7757872766147221	4.787491742782046
1281	16170	1.0	0	2008	6	32	-0.2877801351738072	-0.1883247926155597	0.498045465178664	-1.301940410666215	3.49650756146648
1282	16172	0.0	0	2008	12	16	0.1511559203310335	0.5347765307720009	-0.5046845506297606	0.8306568458210849	2.833213344056216
1283	16180	0.0	0	2008	33	93	1.7605881238487833	-1.6698704014243273	0.7219251552450173	-0.1249881511897335	4.543294782270004
1284	16181	1.0	0	2008	3	79	-0.4340921536754208	1.0222199984437053	-0.1100523543404834	1.7268598095250098	4.382026634673881
1285	16187	1.0	0	2008	2	25	-0.726716190678648	1.0222199984437053	-0.0716115560037558	0.4648597177786662	3.258096538021482
1286	16191	1.0	0	2008	10	85	0.2974679388326471	0.4198504782165715	-0.1808329249002771	1.002581496001021	4.454347296253507
1287	16194	1.0	0	2008	24	245	2.199524179353624	0.4613784930536689	1.4773601335928916	-0.3337973451139475	5.5053315359323625
1288	16195	0.0	0	2008	4	8	-0.1414681166721936	0.624696220895354	-0.3458554293669497	0.7940771330168428	2.19722457733622
1289	16196	0.0	0	2008	10	90	-0.2877801351738072	-0.2022600881935699	0.5148918018331802	-1.2909664968249424	4.51085950651685
1290	16212	0.0	0	2008	9	34	-0.4340921536754208	-0.0813495059920994	-0.5348357455251415	-0.6874012355549519	3.555348061489413
1291	16224	1.0	0	2008	7	28	0.0048439018294199	-0.098052675405432	-0.1762253158442826	0.5526510285088463	3.367295829986474
1292	16227	1.0	0	2008	4	32	-0.5804041721770344	0.4653847830608011	-0.4786686881569355	0.9861206252391124	3.49650756146648
1293	16228	0.0	0	2008	24	160	-0.2877801351738072	-0.2953619818906634	-0.9203943129002528	0.4922945023818476	5.081404364984463
1294	16230	1.0	0	2008	3	11	-0.726716190678648	-0.8182613969253325	-0.9336029320665996	0.5471640715882103	2.4849066497880004
1295	16231	0.0	0	2008	82	1184	2.492148216356852	-1.645718885576266	0.1850012315282898	-0.4679229587295008	7.077498053569231
1296	16241	1.0	0	2007	6	28	0.0048439018294199	0.319570845302272	0.7347063461995306	-0.0728620604436887	3.367295829986474
1297	16244	1.0	1	2008	5	25	-0.5804041721770344	0.1201104183814392	0.1128104910775167	0.8489467022232056	3.258096538021482
1298	16248	1.0	0	2007	9	137	0.1511559203310335	-1.3223052664834305	-0.4368620726340008	0.9655445367867264	4.927253685157205
1299	16250	1.0	1	2008	6	16	-0.4340921536754208	-0.1744494221229949	-0.897308778506373	0.2563553547944878	2.833213344056216
1300	16261	1.0	0	2008	3	17	-0.2877801351738072	0.6883234468528838	-0.5505330524597535	0.2270915845510944	2.8903717578961645
1301	16262	1.0	1	2008	6	26	0.1511559203310335	0.3863871447804001	0.0891760623382281	-0.1569953998934452	3.295836866004329
1302	16264	0.0	0	2008	4	21	-0.2877801351738072	0.5742122481340733	-0.3030371196366704	-0.0655461178828408	3.091042453358316
1303	16266	1.0	0	2008	16	67	0.5900919758358744	-0.7718354812603693	0.0916827402241706	0.6184945115564817	4.219507705176107
1304	16269	0.0	0	2008	2	9	-0.5804041721770344	1.0222199984437053	-0.7264510287794155	-0.0289664050785987	2.302585092994046
1305	16273	1.0	0	2008	2	4	-0.726716190678648	1.0222199984437053	-0.0832560859813243	-3.1016622806349137	1.6094379124341005
1306	16274	0.0	0	2008	19	101	-0.2877801351738072	-5.144693325260014	1.52653972046336	-0.8794447277772215	4.624972813284271
1307	16275	1.0	0	2008	22	119	1.3216520683439426	-0.844365905185949	1.6278707336243503	-1.400705635237668	4.787491742782046
1308	16276	1.0	0	2008	15	66	0.4437799573342607	-0.513848927522657	0.1876796126559948	0.3002510101595779	4.204692619390966
1309	16277	0.0	0	2008	2	6	-0.2877801351738072	0.5742122481340733	-0.4175495627955887	0.519729286985029	1.9459101490553128
1310	16279	0.0	0	2008	3	7	-0.726716190678648	0.2915508286331146	-0.9131399194915496	-0.6874012355549519	2.079441541679836
1311	16281	1.0	0	2008	9	104	-0.1414681166721936	-0.1599935681874051	0.1437233772779732	1.13243947645608	4.653960350157523
1312	16287	1.0	0	2008	27	185	2.345836197855238	-0.4328738448471633	1.2534306811670808	0.4099901485723034	5.225746673713202
1313	16290	0.0	0	2008	10	33	-0.1414681166721936	-1.057606233140315	0.0097971125536336	0.6751930664030565	3.5263605246161616
1314	16291	0.0	0	2008	4	24	-0.8730282091802616	-2.768045219577002	0.6336811951758141	-1.2360969276185796	3.218875824868201
1315	16294	1.0	0	2008	18	168	0.5900919758358744	-0.7112178495661599	-0.5619609366868524	0.6500445138501405	5.1298987149230735
1316	16297	0.0	0	2008	22	78	0.5900919758358744	-0.5553585239473556	-0.4193895689813799	0.284573990386331	4.3694478524670215
1317	16298	0.0	0	2008	2	14	-0.726716190678648	1.0222199984437053	1.614828748559585	-1.4555752044440309	2.70805020110221
1318	16305	1.0	1	2008	6	33	-0.726716190678648	-0.1486296819983215	-0.4112920306002407	0.519729286985029	3.5263605246161616
1319	16306	0.0	0	2008	3	13	-0.726716190678648	0.4801302931131097	-1.2179841213051037	0.519729286985029	2.6390573296152584
1320	16309	0.0	0	2008	19	144	1.9069001423503968	-0.0669669623355313	0.1094774859630796	-0.1350475722108998	4.976733742420574
1321	16311	1.0	0	2008	3	6	-0.5804041721770344	0.2797730445998321	-0.5826597156412044	0.3551205793659406	1.9459101490553128
1322	16313	0.0	0	2008	9	122	1.3216520683439426	0.6324260583563558	1.4902826267371387	0.3459756511648799	4.812184355372417
1323	16314	0.0	0	2008	31	100	2.05321216085201	-0.3296520284167419	0.57575115514027	0.0517241378719346	4.61512051684126
1324	16321	1.0	0	2008	11	83	0.7364039943374879	0.7443387693134739	0.7318711337026922	-1.4372853480419094	4.430816798843313
1325	16322	1.0	0	2008	3	1	-0.5804041721770344	0.682902226383512	-0.3612071026145325	0.9586858406359312	0.6931471805599453
1326	16324	0.0	0	2008	9	14	-0.4340921536754208	-0.8118227004211055	0.5345567712394586	0.0396205564293547	2.70805020110221
1327	16327	1.0	0	2008	5	28	-0.5804041721770344	0.3791255797065493	-0.3114713111009811	1.0318452662444144	3.367295829986474
1328	16334	0.0	0	2008	7	97	0.0048439018294199	-0.1062547002611163	0.9229347741000524	1.269613399471987	4.584967478670572
1329	16339	1.0	0	2008	24	157	0.4437799573342607	-1.3262793443409977	-0.3106650389015341	0.1356423025404896	5.062595033026967
1330	16346	1.0	0	2008	2	4	-0.8730282091802616	-0.0914504323221029	-0.1586677182246542	-0.5227925279358636	1.6094379124341005
1331	16353	1.0	0	2007	2	8	-0.726716190678648	1.0222199984437053	0.0368185583841136	-1.400705635237668	2.19722457733622
1332	16361	0.0	0	2008	5	5	0.1511559203310335	0.8158356549491567	0.0239944023078814	1.150729332858201	1.791759469228055
1333	16366	0.0	0	2008	10	117	0.0048439018294199	0.0676204549922288	-0.5136132603693561	0.3002510101595779	4.770684624465665
1334	16374	1.0	0	2008	8	67	-0.4340921536754208	-0.9393839444542638	-0.8842760207990261	-0.0948098881262341	4.219507705176107
1335	16375	1.0	0	2008	13	36	1.0290280313407152	-0.1042509493178295	1.9706038526304224	0.2148983469496801	3.610917912644224
1336	16377	0.0	1	2008	17	257	0.5900919758358744	-1.011702073172572	-0.2095959598605657	0.4319379762548488	5.552959584921617
1337	16379	0.0	0	2008	3	5	-0.4340921536754208	0.5173599775616656	-0.5341616609339184	0.025903164127764	1.791759469228055
1338	16383	1.0	0	2008	2	9	-0.8730282091802616	-0.0914504323221029	0.165065282437043	0.73920756381048	2.302585092994046
1339	16385	1.0	0	2008	5	13	-0.8730282091802616	-0.8435181019738697	0.668352562422271	-0.05640118968178	2.6390573296152584
1340	16386	1.0	0	2008	2	9	-0.5804041721770344	1.0222199984437053	2.5706224721664825	0.2453814409532151	2.302585092994046
1341	16395	1.0	0	2008	2	15	-0.5804041721770344	0.4653847830608011	-0.3055625357600375	-0.0289664050785987	2.772588722239781
1342	16401	1.0	0	2008	5	35	-0.726716190678648	-0.984295224593924	-0.5772366931892569	0.5563089997892711	3.58351893845611
1343	16403	0.0	0	2008	4	37	-0.4340921536754208	1.0222199984437053	0.3022950453805099	0.1905118717468523	3.6375861597263857
1344	16411	1.0	0	2008	6	16	-0.5804041721770344	-1.1213479406557922	-0.7843065276902575	-0.015249012777008	2.833213344056216
1345	16413	1.0	0	2008	3	16	-0.4340921536754208	1.0222199984437053	0.1197791729657092	-1.0166186507931283	2.833213344056216
1346	16414	1.0	0	2008	10	206	0.5900919758358744	0.4857143378708567	-0.3662814947055709	1.1781641174613822	5.332718793265369
1347	16420	0.0	0	2008	18	127	-0.1414681166721936	-0.5781433114438788	-0.4130083320397287	0.7849322048157821	4.852030263919617
1348	16422	0.0	0	2008	3	17	-0.5804041721770344	1.0222199984437053	0.1848431829217761	-2.2237491733331094	2.8903717578961645
1349	16433	1.0	0	2008	10	34	1.3216520683439426	0.1612374718470765	1.0682574306483616	-0.7300775671599007	3.555348061489413
1350	16436	1.0	0	2008	11	380	1.1753400498423288	0.6275609097956935	0.8689342698023971	-0.6874012355549519	5.942799375126701
1351	16439	0.0	0	2008	18	242	0.8827160128391015	-0.8285531587020039	0.6155565705074721	-0.2987417870098822	5.493061443340548
1352	16440	0.0	0	2008	5	8	-0.1414681166721936	0.7437452247988043	0.0458142461962737	1.1232945482550194	2.19722457733622
1353	16444	1.0	0	2008	3	15	-0.5804041721770344	0.4653847830608011	2.168201714012356	-0.1387055434913242	2.772588722239781
1354	16445	1.0	0	2008	18	190	0.2974679388326471	-1.6679326574414617	-0.8699297467157882	0.5872610644697829	5.25227342804663
1355	16446	1.0	0	2008	12	57	0.1511559203310335	0.1451689788225126	-0.0899438882458947	0.3660944932072134	4.060443010546419
1356	16448	1.0	0	2008	2	7	-0.726716190678648	1.0222199984437053	-0.5018786585326034	-0.0838359742849614	2.079441541679836
1357	16451	0.0	0	2008	3	59	-0.4340921536754208	0.0460457914660622	-0.9228384137528096	1.0318452662444144	4.0943445622221
1358	16452	1.0	0	2008	14	389	0.0048439018294199	-0.3652413449235179	-0.5954545206181348	0.7757872766147221	5.966146739123692
1359	16453	0.0	0	2008	6	46	-0.5804041721770344	-1.760636587307982	-0.7587180920353473	0.5014394305829083	3.8501476017100575
1360	16454	0.0	0	2008	27	281	2.492148216356852	0.5325414922774859	0.8121340827123386	-0.4459751310469558	5.641907070938114
1361	16465	0.0	0	2008	9	30	0.1511559203310335	-0.2007375240037258	0.7470340321586126	-0.0746910460839007	3.4339872044851463
1362	16480	1.0	0	2008	64	441	2.492148216356852	-2.4167022047310383	-0.0733398305573536	0.3209795140819817	6.091309882077698
1363	16482	1.0	0	2008	2	6	-0.4340921536754208	0.6095409497630737	-0.2420471482459423	1.6171206711122843	1.9459101490553128
1364	16483	1.0	0	2008	5	21	0.1511559203310335	0.65688541353841	0.338398439931926	0.2590988332548058	3.091042453358316
1365	16484	1.0	0	2008	8	16	-0.2877801351738072	-1.277483565729675	-0.6603149044704774	-0.7422708047613147	2.833213344056216
1366	16487	0.0	0	2008	25	301	0.2974679388326471	-3.2047609752687114	-0.3349406409839455	0.3382376349947522	5.71042701737487
1367	16488	1.0	0	2008	11	211	0.5900919758358744	0.6991808496799777	0.3917663631204506	0.8626640945247962	5.356586274672012
1368	16489	1.0	0	2008	4	8	-0.4340921536754208	0.6095409497630737	0.1897211309362241	-0.6325316663485891	2.19722457733622
1369	16490	0.0	0	2008	6	32	0.0048439018294199	0.319570845302272	-0.0233614350909354	0.6294684253977545	3.49650756146648
1370	16495	1.0	0	2007	3	9	-0.5804041721770344	0.490139588642544	-0.0735103808551602	-2.799879649999918	2.302585092994046
1371	16496	0.0	0	2008	72	663	0.7364039943374879	-3.7636909301487766	-0.746772441910266	0.4648597177786662	6.498282149476434
1372	16497	0.0	0	2008	5	6	-0.5804041721770344	0.3791255797065493	2.1545846549899843	-1.2909664968249424	1.9459101490553128
1373	16500	1.0	0	2007	5	4	-0.5804041721770344	-0.0520628236018092	-0.560335460064428	1.3976423942868332	1.6094379124341005
1374	16501	0.0	0	2008	31	207	3.223708308864919	-0.1549304932741958	0.1287721635630227	-1.145954063922412	5.337538079701318
1375	16504	0.0	0	2008	2	1	-0.726716190678648	1.0222199984437053	-0.2688158836775018	0.3002510101595779	0.6931471805599453
1376	16505	1.0	0	2008	6	42	-0.4340921536754208	-0.3212609219094541	0.15220159971413	1.3427728250804705	3.7612001156935615
1377	16506	0.0	0	2008	6	5	-0.4340921536754208	-1.5722567197182664	0.237311626256125	1.891468517144098	1.791759469228055
1378	16509	1.0	0	2008	2	8	-0.5804041721770344	1.0222199984437053	-0.537917767934775	1.891468517144098	2.19722457733622
1379	16510	1.0	0	2008	8	44	0.0048439018294199	0.0793570381998526	0.3936327026718291	-1.153792573809035	3.80666248977032
1380	16511	0.0	0	2008	3	14	-0.1414681166721936	0.624696220895354	-0.5254219400322914	0.6111785689956338	2.70805020110221
1381	16512	1.0	0	2008	4	4	-0.1414681166721936	1.0222199984437053	-0.4669794532543767	1.095859763651838	1.6094379124341005
1382	16517	1.0	0	2008	16	103	-0.1414681166721936	-2.804302999567694	-0.5096013383720736	-0.1524229357929149	4.6443908991413725
1383	16524	0.0	1	2008	13	100	-0.2877801351738072	-1.170965857375328	0.0056696351624265	-0.3033142511104125	4.61512051684126
1384	16525	1.0	0	2008	14	35	1.1753400498423288	-0.1047683570589611	0.4458777800184623	-0.394763533121017	3.58351893845611
1385	16526	1.0	0	2008	3	30	-0.726716190678648	0.2915508286331146	-0.3792830534821131	1.3976423942868332	3.4339872044851463
1386	16530	1.0	1	2008	10	81	-0.1414681166721936	-0.173196243555241	-0.6705366870266697	1.330579587479056	4.406719247264253
1387	16538	1.0	0	2008	2	13	-0.726716190678648	1.0222199984437053	0.8157220450522158	0.3551205793659406	2.6390573296152584
1388	16542	1.0	0	2008	2	61	-0.726716190678648	0.2915508286331146	-1.1380856169420983	-0.3581838203167752	4.127134385045092
1389	16557	1.0	0	2008	10	98	0.2974679388326471	-0.1853315152641358	1.165452554553614	0.208801728148973	4.59511985013459
1390	16564	1.0	0	2008	32	105	4.833140512382668	0.0490337407435363	0.4907688390255895	-0.8702997995761612	4.663439094112067
1391	16567	1.0	0	2008	6	23	0.0048439018294199	1.0222199984437053	0.366523899207564	-1.3184012814281236	3.1780538303479458
1392	16581	0.0	0	2008	5	7	-0.5804041721770344	-1.2643152010581922	-0.3761669301130149	0.7940771330168428	2.079441541679836
1393	16587	1.0	1	2008	6	23	-0.1414681166721936	-0.3636099920248717	-0.719324584370799	0.0624828769320061	3.1780538303479458
1394	16590	1.0	0	2008	6	10	-0.1414681166721936	-0.2256585111060158	-0.1086360486978983	0.0396205564293547	2.3978952727983707
1395	16591	1.0	0	2008	2	3	-0.5804041721770344	0.490139588642544	-0.6384408519811448	1.233033686667745	1.3862943611198906
1396	16611	1.0	0	2008	5	7	-0.2877801351738072	0.1491127882694775	-0.1137742018197856	0.025903164127764	2.079441541679836
1397	16612	1.0	1	2008	4	49	-0.726716190678648	0.2915508286331146	-0.3792830534821131	0.7529249561120707	3.912023005428146
1398	16622	1.0	0	2008	6	74	-0.4340921536754208	0.0832586061103921	-0.3449857819200665	0.5060118946834382	4.31748811353631
1399	16624	1.0	0	2008	22	185	0.2974679388326471	-0.9505756088075684	0.2443863087159024	0.9339945344930676	5.225746673713202
1400	16625	1.0	0	2008	5	15	-0.2877801351738072	0.0766464857234045	0.1163274315336846	-0.6599664509517705	2.772588722239781
1401	16626	0.0	0	2008	19	35	0.7364039943374879	-1.2892938521851434	0.5982335487490027	-0.3111527609970359	3.58351893845611
1402	16629	1.0	0	2008	3	33	-0.5804041721770344	0.490139588642544	0.9468583045985716	0.4099901485723034	3.5263605246161616
1403	16635	1.0	0	2008	46	209	4.101580419874601	0.073929885581658	0.5039596580435456	-0.555215455194169	5.3471075307174685
1404	16636	1.0	1	2008	8	55	-0.726716190678648	-2.0786298988775544	-0.3149722320719778	1.7268598095250098	4.02535169073515
1405	16637	0.0	0	2008	8	23	-0.4340921536754208	-2.212208730564799	0.1136311241482181	-1.5104447736503934	3.1780538303479458
1406	16641	1.0	0	2008	10	60	-0.1414681166721936	0.0138299437134048	-0.6428447015257415	-0.6874012355549519	4.110873864173311
1407	16643	1.0	0	2008	6	14	-0.2877801351738072	0.1080902399377297	-0.6049159782036327	0.6980553869057079	2.70805020110221
1408	16644	1.0	0	2008	8	70	-0.4340921536754208	-2.787605766036084	-0.7639416951488761	0.1356423025404896	4.262679877041316
1409	16657	1.0	0	2008	6	14	0.0048439018294199	0.7846071924550893	1.2683560516867238	1.233033686667745	2.70805020110221
1410	16661	1.0	0	2008	8	36	0.0048439018294199	0.2161098457610025	-0.4290367506343222	0.3917002921701827	3.610917912644224
1411	16662	1.0	0	2008	5	8	0.0048439018294199	0.3651767798608106	-0.6043447135192316	0.4785771100802569	2.19722457733622
1412	16667	1.0	0	2008	12	449	0.5900919758358744	-0.3812302129746545	0.9059311949384552	0.1356423025404896	6.1092475827643655
1413	16672	0.0	0	2008	14	49	1.6142761053471697	0.2003533333104026	0.3498644696526659	0.6898249515247532	3.912023005428146
1414	16682	0.0	0	2008	25	166	0.1511559203310335	-3.040671644872004	1.3638674054377846	0.8489467022232056	5.117993812416755
1415	16684	1.0	1	2008	10	33	0.0048439018294199	-1.1798626939407038	-0.7181999229533816	1.361062681482591	3.5263605246161616
1416	16687	1.0	0	2008	7	41	-0.4340921536754208	0.2008277595297484	-0.5357551248880046	0.7209177074083594	3.737669618283368
1417	16688	0.0	0	2008	15	203	0.5900919758358744	-0.1950092144110471	0.4218353627688289	-0.2690207703564358	5.318119993844216
1418	16690	1.0	0	2008	12	46	1.0290280313407152	0.0878697840105294	0.8403289834873402	1.6171206711122843	3.8501476017100575
1419	16700	0.0	1	2008	15	182	0.0048439018294199	-1.5648775287048284	0.28058247538461	0.6843379946041173	5.209486152841421
1420	16706	1.0	0	2008	5	9	0.0048439018294199	0.7846071924550893	-0.2939461656650307	0.1722220153447317	2.302585092994046
1421	16707	0.0	0	2008	5	35	-0.5804041721770344	-0.0914504323221029	-0.6895223220619371	1.53481631730274	3.58351893845611
1422	16708	0.0	0	2008	3	39	-0.4340921536754208	-0.1157044585021687	-0.6654404388881381	0.3551205793659406	3.688879454113936
1423	16712	1.0	0	2008	3	4	-0.5804041721770344	-0.0520628236018092	-0.2355921205356701	1.4159322506889538	1.6094379124341005
1424	16714	0.0	0	2008	6	33	-0.1414681166721936	0.624696220895354	1.088748063536093	1.5622511019059215	3.5263605246161616
1425	16717	0.0	0	2008	2	11	-0.5804041721770344	0.490139588642544	-0.1352281280852403	1.2055989020645634	2.4849066497880004
1426	16724	0.0	0	2008	4	59	-0.5804041721770344	-0.0520628236018092	-0.5351419615012885	0.6294684253977545	4.0943445622221
1427	16730	1.0	0	2007	35	113	2.7847722533600785	-0.3778449253049614	1.036096302000901	0.2911060819585171	4.736198448394496
1428	16732	1.0	0	2008	5	59	-0.4340921536754208	0.0460457914660622	-0.7701162588954701	0.2728162255563965	4.0943445622221
1429	16734	1.0	0	2008	4	4	-0.4340921536754208	0.2897864511295182	-0.7064425879847587	-0.6691113791528308	1.6094379124341005
1430	16735	1.0	0	2008	9	26	-0.5804041721770344	-3.3614945685428976	-0.3493763647149513	0.6294684253977545	3.295836866004329
1431	16736	0.0	0	2008	3	11	-0.5804041721770344	-0.3920744419220743	-0.4748583964136023	0.6569032100009359	2.4849066497880004
1432	16741	1.0	0	2007	3	58	-0.5804041721770344	0.682902226383512	-0.3019893793665573	1.1781641174613822	4.07753744390572
1433	16745	0.0	0	2008	20	105	0.0048439018294199	-0.348191104524243	-0.2095663977209065	0.361979275516736	4.663439094112067
1434	16751	1.0	0	2008	3	9	-0.5804041721770344	1.0222199984437053	0.2087014874060744	1.8365989479377356	2.302585092994046
1435	16752	0.0	0	2008	8	15	-0.8730282091802616	-5.74862819378522	-0.6252232779015925	-2.552966588571286	2.772588722239781
1436	16757	1.0	0	2008	8	14	0.2974679388326471	0.0620772776206538	-0.8626121486919862	0.6451454451710013	2.70805020110221
1437	16762	0.0	0	2008	7	43	-0.1414681166721936	-0.1523064310883296	-1.0436065457473938	0.33683072296382	3.784189633918261
1438	16768	0.0	0	2008	2	3	-0.726716190678648	1.0222199984437053	-0.6967866320870854	0.1356423025404896	1.3862943611198906
1439	16769	1.0	0	2008	23	61	0.5900919758358744	-3.265200723880741	1.7880847905714734	-0.3856186049199566	4.127134385045092
1440	16770	0.0	0	2008	8	22	-0.726716190678648	-4.12512891325335	-0.5018786585326034	0.025903164127764	3.1354942159291497
1441	16771	0.0	0	2008	15	117	-0.4340921536754208	-2.415080662946924	-0.6616478171073308	0.5745988561913917	4.770684624465665
1442	16774	0.0	1	2008	79	1320	4.394204456877828	-1.5738556570054223	0.3202419571900372	-0.6432007492498262	7.186144304522325
1443	16781	1.0	1	2008	14	215	0.1511559203310335	-0.1934392992329191	0.7511542327074051	-0.3033142511104125	5.375278407684165
1444	16786	1.0	0	2007	6	20	0.1511559203310335	0.8158356549491567	-0.0495538451835094	0.3551205793659406	3.044522437723423
1445	16788	1.0	0	2008	5	22	0.1511559203310335	0.65688541353841	1.6593608819234424	-1.2360969276185796	3.1354942159291497
1446	16789	1.0	0	2008	7	29	-0.1414681166721936	-0.3629928167687303	-0.9271574727390832	0.0076133077256434	3.4011973816621555
1447	16798	0.0	0	2008	12	85	0.0048439018294199	-0.4955053625894861	-0.6724021594264005	-0.2406061720174263	4.454347296253507
1448	16801	1.0	0	2008	35	244	2.199524179353624	-0.3823555229688843	0.6099960804938723	-0.8562306792668375	5.501258210544727
1449	16805	0.0	0	2008	2	2	-0.8730282091802616	-0.0914504323221029	2.2335141216441925	-2.4432274501585605	1.0986122886681098
1450	16810	1.0	1	2008	2	13	-0.5804041721770344	0.490139588642544	-0.1512620233318943	0.9038162714295684	2.6390573296152584
1451	16816	1.0	0	2008	5	36	-0.2877801351738072	-0.1190692121445097	-0.1708299298576637	0.519729286985029	3.610917912644224
1452	16821	1.0	0	2008	9	282	0.4437799573342607	-0.1211310340156018	-0.1618161487539381	0.4868075454612116	5.645446897643238
1453	16822	0.0	1	2008	6	38	0.0048439018294199	0.4447656390897692	-0.4353702826639241	0.1027205610166722	3.6635616461296463
1454	16824	1.0	0	2008	3	8	-0.2877801351738072	0.6883234468528838	0.9626955250959414	-1.547024486454635	2.19722457733622
1455	16843	1.0	0	2008	4	16	-0.5804041721770344	-0.0520628236018092	0.0326712956916736	0.1905118717468523	2.833213344056216
1456	16845	1.0	0	2008	2	24	-0.4340921536754208	0.6095409497630737	-0.6264265127490027	1.1232945482550194	3.218875824868201
1457	16846	1.0	0	2008	9	28	-0.1414681166721936	-1.5462434590286709	-0.3877092114230364	0.025903164127764	3.367295829986474
1458	16848	0.0	0	2008	9	10	0.4437799573342607	-0.1993469357873833	2.730942339637616	-2.1688796041267464	2.3978952727983707
1459	16854	1.0	0	2008	2	13	-0.8730282091802616	-0.0914504323221029	-0.1586677182246542	-0.413053389523138	2.6390573296152584
1460	16855	0.0	0	2008	13	33	0.0048439018294199	-0.9498560956592168	2.214619365547552	-0.5619850773689798	3.5263605246161616
1461	16856	1.0	0	2007	4	18	-0.5804041721770344	-0.3920744419220743	0.493069171221508	-0.5227925279358636	2.9444389791664403
1462	16873	1.0	0	2008	8	78	0.0048439018294199	0.0106662257317984	-0.4155641122125964	0.7757872766147221	4.3694478524670215
1463	16875	0.0	0	2008	5	15	-0.2877801351738072	0.5742122481340733	1.1383498535359309	0.1356423025404896	2.772588722239781
1464	16879	0.0	0	2008	14	49	0.2974679388326471	-0.7274749821563958	-0.2251170461219527	-0.656047196008459	3.912023005428146
1465	16881	1.0	0	2008	11	50	-0.2877801351738072	-1.2969856936051043	-0.0838380884296327	0.1813669435457916	3.9318256327243257
1466	16883	0.0	0	2008	2	11	-0.4340921536754208	0.5173599775616656	-0.6796003545087116	0.8489467022232056	2.4849066497880004
1467	16892	1.0	0	2008	5	13	-0.5804041721770344	0.3791255797065493	-0.0917570486676425	-0.614241809946468	2.6390573296152584
1468	16912	1.0	0	2008	8	40	-0.4340921536754208	-1.6446442989450425	-0.243331637557677	-0.2301548255019287	3.713572066704308
1469	16913	1.0	0	2008	15	57	-0.1414681166721936	-0.5588582986598063	-0.1187791860919734	-0.2484446819040497	4.060443010546419
1470	16916	0.0	0	2008	2	1	-0.726716190678648	0.4801302931131097	5.217767931479801	-2.333488311745835	0.6931471805599453
1471	16928	0.0	0	2008	47	346	1.9069001423503968	-1.484663569266168	0.7253229805141849	-2.0621887751143744	5.849324779946859
1472	16945	0.0	1	2008	8	91	-0.2877801351738072	-0.4809352211704505	-0.284076718969137	0.2453814409532151	4.5217885770490405
1473	16946	0.0	0	2008	8	55	-0.4340921536754208	0.0832586061103921	-0.7829740585713274	-0.7422708047613147	4.02535169073515
1474	16953	1.0	0	2008	5	34	-0.8730282091802616	-3.748157080017477	0.6798987951369126	-0.1387055434913242	3.555348061489413
1475	16954	1.0	0	2008	6	20	-0.1414681166721936	0.0262159249600323	-0.4672737315841127	1.013555409842294	3.044522437723423
1476	16957	1.0	0	2007	5	16	-0.4340921536754208	-0.2025969991423519	-0.018539552578514	-0.0838359742849614	2.833213344056216
1477	16958	0.0	0	2008	7	108	-0.4340921536754208	0.5999771730219178	-0.415591082238949	0.4099901485723034	4.691347882229144
1478	16963	1.0	0	2008	4	41	-0.5804041721770344	-0.2639688390306065	-0.7211324006530522	0.5380191433871496	3.737669618283368
1479	16966	1.0	0	2008	31	450	2.638460234858465	-0.1288159017214186	0.6886219291148463	-0.0120834607074102	6.111467339502679
1480	16967	0.0	0	2008	6	34	-0.2877801351738072	0.1491127882694775	0.7070046997294264	0.6294684253977545	3.555348061489413
1481	16979	1.0	0	2008	7	16	-0.4340921536754208	-0.432236676534086	-0.4845126764506	-0.4770678869305611	2.833213344056216
1482	16980	0.0	0	2008	7	129	-0.1414681166721936	-0.4752745282029159	-0.6514250104635145	1.1013467205724738	4.867534450455582
1483	16981	1.0	0	2008	2	6	-0.726716190678648	0.4801302931131097	0.1553125983219871	0.1905118717468523	1.9459101490553128
1484	16987	0.0	0	2008	10	91	0.4437799573342607	-0.3597190411622172	0.3001421335756302	0.8708945299057509	4.5217885770490405
1485	16990	1.0	0	2008	5	9	-0.1414681166721936	0.7516553047584275	-0.5378698148935385	-0.2703925095865948	2.302585092994046
1486	16991	0.0	0	2008	18	152	1.0290280313407152	0.1333475030960671	1.2116027566022278	-0.0960292118863753	5.030437921392435
1487	16994	1.0	0	2008	9	37	-0.4340921536754208	-0.7685432229118425	-0.8451982284209382	0.1539321589426102	3.6375861597263857
1488	17010	1.0	0	2008	9	69	0.0048439018294199	-0.6204393393619139	0.4536047731052476	-0.1387055434913242	4.248495242049359
1489	17012	0.0	0	2008	7	13	-0.2877801351738072	-0.1062660024638739	3.044337988593834	0.0990625897362474	2.6390573296152584
1490	17013	1.0	0	2008	13	153	0.5900919758358744	0.2526885019477622	-0.5051571970658143	0.693482922805178	5.0369526024136295
1491	17024	1.0	0	2009	8	20	0.0048439018294199	-0.5328284326658058	2.2471827165483047	-0.8284944135141703	3.044522437723423
1492	17026	0.0	0	2009	16	170	0.0048439018294199	-2.6838415633889428	-0.6856071556232924	1.0044104816412331	5.14166355650266
1493	17029	1.0	0	2009	12	73	0.2974679388326471	-0.1622020089694629	-0.6201727722702262	1.013555409842294	4.30406509320417
1494	17030	0.0	0	2009	7	61	-0.5804041721770344	-2.4459651154421893	-0.6633358325571672	0.6843379946041173	4.127134385045092
1495	17032	1.0	0	2009	4	6	-0.5804041721770344	0.4653847830608011	-1.087843887534412	0.4648597177786662	1.9459101490553128
1496	17037	0.0	0	2008	29	235	2.492148216356852	-0.094653600710284	0.2361774361922405	-0.2273410014400639	5.4638318050256105
1497	17038	0.0	0	2008	15	86	1.0290280313407152	0.2251892598586155	1.2924503692111315	-0.2235039686284304	4.465908118654584
1498	17039	1.0	0	2008	5	95	-0.4340921536754208	0.0460457914660622	-0.6535510304940274	0.5471640715882103	4.564348191467836
1499	17045	0.0	0	2008	3	9	0.0048439018294199	1.0222199984437053	0.2137461236630348	-0.4496331023273797	2.302585092994046
1500	17052	0.0	0	2008	4	7	-0.8730282091802616	1.0222199984437053	0.6798987951369126	-0.3307490357135939	2.079441541679836
1501	17053	1.0	0	2008	10	50	0.2974679388326471	-0.4991838382660856	-0.2513218416315498	0.4648597177786662	3.9318256327243257
1502	17056	1.0	0	2008	8	56	-0.2877801351738072	0.1308688117690419	-0.217893528001938	-0.061888146602416	4.04305126783455
1503	17063	1.0	0	2008	10	78	-0.726716190678648	-1.938657153934344	-0.3457284484198948	-0.6325316663485891	4.3694478524670215
1504	17066	0.0	0	2008	9	28	0.4437799573342607	0.1585187999195392	-0.4066440376242624	0.2728162255563965	3.367295829986474
1505	17071	0.0	0	2008	38	291	2.931084271861692	-0.4301213668301101	0.1241991862686061	-0.4522459389562543	5.676753802268282
1506	17081	1.0	0	2008	8	69	-0.4340921536754208	-1.5656243356507706	-0.1305762145594766	1.1781641174613822	4.248495242049359
1507	17082	1.0	0	2008	12	70	0.1511559203310335	-1.1443715334471278	-0.3935367324414053	0.607520597715209	4.262679877041316
1508	17083	1.0	0	2008	5	29	-0.4340921536754208	0.6095409497630737	1.4182076950363809	1.891468517144098	3.4011973816621555
1509	17085	1.0	0	2008	9	63	0.7364039943374879	0.8004159152890333	0.0857500862317629	0.0533379487309454	4.158883083359672
1510	17098	0.0	0	2008	10	86	-0.4340921536754208	-0.0813495059920994	-0.771751286216762	-0.5045026715337425	4.465908118654584
1511	17127	0.0	0	2008	54	320	1.1753400498423288	-1.713758775600849	-0.3884633547117692	0.7684713340538734	5.771441123130016
1512	17129	1.0	0	2008	5	30	-0.1414681166721936	0.3239216827251208	-0.1843311965376803	0.7172597361279346	3.4339872044851463
1513	17130	1.0	0	2008	13	129	0.1511559203310335	-1.4224863184863246	-0.4475979732053357	0.2270915845510944	4.867534450455582
1514	17131	1.0	0	2008	2	27	-0.5804041721770344	1.0222199984437053	0.5635233903570348	0.7940771330168428	3.332204510175204
1515	17132	0.0	0	2008	2	17	-0.5804041721770344	0.490139588642544	-0.5211829244298574	0.4648597177786662	2.8903717578961645
1516	17133	1.0	0	2008	25	173	0.7364039943374879	-0.5598533880143686	-0.6289369331650225	0.8900988791279776	5.159055299214529
1517	17134	1.0	0	2008	8	40	-0.2877801351738072	-0.563917900288864	-0.7330985351647176	1.1095771559534289	3.713572066704308
1518	17135	1.0	0	2008	3	9	-0.4340921536754208	1.0222199984437053	1.186878624108416	-2.6901405115871926	2.302585092994046
1519	17136	0.0	0	2008	18	226	0.2974679388326471	-0.5314858322578531	-0.4489407483488362	0.8599206160644782	5.424950017481403
1520	17155	1.0	0	2008	6	2	-0.726716190678648	-1.0105784093346912	1.685546970705024	-2.388357880952197	1.0986122886681098
1521	17171	0.0	0	2008	3	10	-0.4340921536754208	-0.1157044585021687	-0.4718183642892619	0.8215119176200242	2.3978952727983707
1522	17173	0.0	0	2008	15	100	-0.5804041721770344	-2.062669114023776	-0.0237179992771625	0.2204407276775957	4.61512051684126
1523	17176	1.0	0	2008	11	45	0.1511559203310335	-1.608807860547613	0.9230955438409304	-0.7422708047613147	3.828641396489095
1524	17177	1.0	0	2008	5	14	-0.2877801351738072	0.6883234468528838	-0.1920014233832476	-0.3307490357135939	2.70805020110221
1525	17178	1.0	0	2008	5	21	-0.1414681166721936	0.624696220895354	-0.7258142080575652	-0.394763533121017	3.091042453358316
1526	17179	0.0	0	2008	2	12	-0.5804041721770344	1.0222199984437053	-1.1397511353917789	-0.989183866189947	2.5649493574615367
1527	17180	0.0	0	2008	17	87	0.2974679388326471	-0.5313707351546159	1.3173808581283133	-0.6081451911457613	4.477336814478207
1528	17182	0.0	0	2008	42	231	1.467964086845556	-1.245280991175736	-0.6437364946181796	0.0115893634652346	5.44673737166631
1529	17183	1.0	0	2008	5	25	-0.5804041721770344	-0.0520628236018092	0.2591639296926251	1.0684249790486566	3.258096538021482
1530	17184	1.0	0	2008	6	24	-0.2877801351738072	0.2917866074646614	-0.6952389455493845	-0.5227925279358636	3.218875824868201
1531	17186	1.0	0	2009	3	74	-0.4340921536754208	0.6095409497630737	-1.2773432911557292	0.2728162255563965	4.31748811353631
1532	17199	0.0	0	2008	2	2	-0.5804041721770344	1.0222199984437053	1.2394434380462276	1.0409901944454751	1.0986122886681098
1533	17211	0.0	0	2008	25	154	0.1511559203310335	-0.980854196658671	1.29010855426919	-0.8375705828565763	5.043425116919247
1534	17215	1.0	0	2008	35	255	0.4437799573342607	-1.8719851431389385	-0.488677491159924	0.6400202656297473	5.545177444479562
1535	17216	1.0	0	2008	49	499	0.0048439018294199	-2.425067789470184	-0.6169144004783601	0.0516232746932466	6.214608098422191
1536	17219	0.0	0	2008	6	19	-0.2877801351738072	0.1491127882694775	-0.2415940239623732	0.9038162714295684	2.995732273553991
1537	17220	0.0	0	2008	3	14	-0.4340921536754208	1.0222199984437053	-0.3046484020870642	1.754294594128191	2.70805020110221
1538	17234	1.0	0	2008	10	178	0.2974679388326471	0.0205947218216559	0.1182134627528981	-0.1569953998934452	5.187385805840755
1539	17242	1.0	0	2008	11	55	1.3216520683439426	0.5420289278854501	0.0519518384265122	0.0917466471753995	4.02535169073515
1540	17243	0.0	0	2008	5	52	-0.5804041721770344	-2.052860243453551	-0.3839673633921677	0.3276857947627593	3.970291913552122
1541	17249	0.0	0	2008	5	10	-0.4340921536754208	-0.5223514977759075	-0.6415245870907308	0.4282800049744241	2.3978952727983707
1542	17250	1.0	0	2008	4	8	-0.1414681166721936	1.0222199984437053	0.4021245790015442	1.013555409842294	2.19722457733622
1543	17252	1.0	0	2008	6	20	-0.726716190678648	0.2915508286331146	0.943092390320768	-0.1112707588881428	3.044522437723423
1544	17254	1.0	0	2008	3	7	-0.5804041721770344	0.490139588642544	-0.5468316012083172	-0.1935751126976869	2.079441541679836
1545	17256	0.0	0	2008	9	35	-0.4340921536754208	-1.9065051858389896	-0.5352101758854436	0.5563089997892711	3.58351893845611
1546	17258	1.0	0	2008	18	257	0.0048439018294199	-2.5301709039021314	-1.015932714257019	0.928202746632396	5.552959584921617
1547	17259	0.0	0	2008	14	156	0.1511559203310335	-0.5932131569760375	-0.0046728408242802	1.1123206344137466	5.056245805348308
1548	17260	0.0	0	2008	7	138	-0.5804041721770344	-0.0243359463471807	-0.634588445538362	1.2055989020645634	4.934473933130692
1549	17261	1.0	0	2008	7	39	0.2974679388326471	0.4432791203449504	-0.1028591957016724	-0.3581838203167752	3.688879454113936
1550	17273	1.0	0	2008	2	3	-0.726716190678648	1.0222199984437053	0.173027325745909	-1.8945317580949328	1.3862943611198906
1551	17274	1.0	0	2008	37	271	2.199524179353624	-1.3063373477529587	0.2034438273644966	0.2753102968839585	5.605802066295998
1552	17276	0.0	0	2008	7	12	-0.1414681166721936	0.3239216827251208	0.6957245711070663	0.1767944794452616	2.5649493574615367
1553	17289	0.0	0	2008	9	26	-0.4340921536754208	-0.2477756104059286	-0.8842760207990261	0.5288742151860897	3.295836866004329
1554	17294	0.0	0	2008	4	24	-0.4340921536754208	0.0460457914660622	-0.4259072030253626	0.6706206023025265	3.218875824868201
1555	17297	1.0	0	2008	8	61	-0.2877801351738072	-1.1915501438491447	-0.4654682973250191	0.6500445138501405	4.127134385045092
1556	17300	0.0	0	2008	11	26	0.5900919758358744	0.0620538608745331	-0.0172354354096777	0.8489467022232056	3.295836866004329
1557	17308	0.0	0	2008	7	11	0.0048439018294199	0.7846071924550893	2.0704898565232788	-0.8245751585708587	2.4849066497880004
1558	17309	0.0	0	2008	12	55	0.4437799573342607	-0.372746710372091	0.0008378636613911	0.5667603463047687	4.02535169073515
1559	17313	0.0	0	2008	4	16	-0.4340921536754208	-0.1157044585021687	1.51523793097946	-0.413053389523138	2.833213344056216
1560	17316	0.0	0	2008	3	8	-0.726716190678648	0.4801302931131097	1.229602582805519	1.6994250249218283	2.19722457733622
1561	17317	1.0	0	2008	6	29	-0.5804041721770344	-0.6630899156440204	-0.2917768704747688	-2.114010034920384	3.4011973816621555
1562	17321	1.0	0	2008	12	38	-0.5804041721770344	-1.0940393957210754	-0.7881753301289658	-1.3458360660313051	3.6635616461296463
1563	17327	1.0	0	2009	3	4	-0.5804041721770344	-0.0520628236018092	-0.6362696270227188	0.1905118717468523	1.6094379124341005
1564	17333	0.0	0	2009	5	85	-0.726716190678648	-0.0597730765883311	-0.0190020982764728	1.5073815326995588	4.454347296253507
1565	17341	1.0	0	2008	6	89	0.0048439018294199	0.3245160352497812	-0.9572170572861548	-0.1387055434913242	4.499809670330265
1566	17342	0.0	0	2008	10	20	-0.4340921536754208	0.1918825784513035	-0.4362448632451461	0.5589218364181449	3.044522437723423
1567	17343	1.0	0	2008	18	236	0.0048439018294199	-1.5772206501324952	-0.1614567006343428	0.6226097292469591	5.468060141135132
1568	17345	0.0	0	2008	5	43	-0.2877801351738072	0.4777930873228065	-0.3667513532265098	1.0821423713502472	3.784189633918261
1569	17366	1.0	0	2008	10	58	0.0048439018294199	0.6073749233229365	-0.5965153540503174	-0.0289664050785987	4.07753744390572
1570	17369	0.0	0	2008	47	355	4.686828493881055	-0.0386557161841598	1.706834013698875	-0.9595542988185112	5.87493073085203
1571	17380	0.0	0	2008	4	38	0.2974679388326471	0.4756487752193845	-0.1302895266638367	0.8077945253184334	3.6635616461296463
1572	17381	1.0	0	2008	7	110	0.0048439018294199	-0.1610353383365379	-0.7569390141262884	-0.0070185773960532	4.709530201312334
1573	17383	1.0	1	2008	3	27	-0.726716190678648	-0.8182613969253325	-0.2032718149120483	-0.1387055434913242	3.332204510175204
1574	17388	0.0	0	2008	4	21	-0.726716190678648	-0.0597730765883311	-0.3719262370696773	-0.0015316204754173	3.091042453358316
1575	17390	1.0	0	2008	12	77	0.1511559203310335	-0.017129982432292	-0.4070904094607573	-0.9460720618135192	4.356708826689592
1576	17393	0.0	0	2008	15	85	0.4437799573342607	-1.56828882123572	0.565893259774748	-0.4185403464437744	4.454347296253507
1577	17400	1.0	0	2008	4	8	-0.4340921536754208	0.6095409497630737	0.7683071305980194	-0.1387055434913242	2.19722457733622
1578	17401	1.0	0	2008	9	34	0.5900919758358744	0.8763360089555212	-0.3186621012776793	-0.05640118968178	3.555348061489413
1579	17403	1.0	0	2008	7	36	-0.2877801351738072	-0.1344995948499821	-0.399288380584632	0.5526510285088463	3.610917912644224
1580	17404	0.0	0	2008	11	63	0.0048439018294199	0.2989463227782841	-0.495339493559482	0.8332696824499587	4.158883083359672
1581	17412	0.0	0	2008	2	3	-0.5804041721770344	1.0222199984437053	-0.4501765896182026	-0.3581838203167752	1.3862943611198906
1582	17415	0.0	0	2009	9	54	0.0048439018294199	0.4458337458443459	0.445844768931975	1.0867148354507772	4.007333185232471
1583	17416	1.0	0	2008	4	19	-0.726716190678648	-0.5199439776409134	1.2841651336563231	-1.4555752044440309	2.995732273553991
1584	17428	1.0	0	2008	2	8	-0.726716190678648	1.0222199984437053	0.1577999634113537	-2.114010034920384	2.19722457733622
1585	17432	1.0	0	2008	41	418	4.833140512382668	0.3597206125610898	0.6251499509726633	0.9141043156557612	6.037870919922137
1586	17436	0.0	0	2008	10	110	0.0048439018294199	-1.0960937174087773	-0.7356609996829271	0.9449684483343403	4.709530201312334
1587	17443	0.0	0	2008	9	59	0.2974679388326471	0.8403882717724043	0.2336747660408486	-0.1935751126976869	4.0943445622221
1588	17450	1.0	0	2008	4	27	-0.2877801351738072	0.5742122481340733	-0.9433828155546184	0.0441930205298847	3.332204510175204
1589	17451	0.0	0	2008	9	30	-0.1414681166721936	-1.150405185823686	0.2919547232653677	-0.928827340062948	3.4339872044851463
1590	17452	1.0	0	2008	14	96	-0.2877801351738072	-1.031619182063702	-0.9805608913757354	-0.3673287485178356	4.574710978503383
1591	17465	1.0	0	2008	5	28	-0.1414681166721936	0.3239216827251208	1.3720847559987304	-0.6050968817454078	3.367295829986474
1592	17467	1.0	0	2008	7	53	0.0048439018294199	0.3651767798608106	-0.0242624962831168	0.6157510330961637	3.9889840465642745
1593	17468	1.0	0	2008	3	29	-0.5804041721770344	0.4653847830608011	-0.67109072571451	0.6477582817998752	3.4011973816621555
1594	17469	1.0	0	2009	4	17	-0.5804041721770344	0.490139588642544	1.6854260658253888	-1.8122274042853883	2.8903717578961645
1595	17470	0.0	0	2009	4	45	0.2974679388326471	0.4432791203449504	-0.7216330742421992	0.5471640715882103	3.828641396489095
1596	17471	1.0	0	2009	2	8	-0.726716190678648	1.0222199984437053	-0.6761444503109109	-1.8396621888885696	2.19722457733622
1597	17477	1.0	0	2008	4	29	-0.726716190678648	-0.5199439776409134	0.5496333417732997	0.9403959842338104	3.4011973816621555
1598	17482	1.0	0	2009	5	57	-0.5804041721770344	-1.2643152010581922	0.8283625168926658	-0.9068795123804028	4.060443010546419
1599	17489	1.0	0	2008	5	10	-0.1414681166721936	0.7437452247988043	0.5325197457967531	-0.6325316663485891	2.3978952727983707
1600	17499	0.0	0	2008	2	5	-0.4340921536754208	0.6095409497630737	1.076907886955118	0.9861206252391124	1.791759469228055
1601	17501	1.0	0	2008	5	22	0.4437799573342607	0.7044579598558853	0.512636323899971	0.388042320889758	3.1354942159291497
1602	17503	0.0	0	2008	9	24	-0.1414681166721936	-0.8723073595822302	-0.1499218754260525	0.488375247438536	3.218875824868201
1603	17506	1.0	0	2008	5	16	-0.4340921536754208	-0.1518492608158621	-0.5938364087248736	-0.3581838203167752	2.833213344056216
1604	17519	0.0	0	2008	9	80	0.2974679388326471	0.4198504782165715	-0.6430618124304888	0.025903164127764	4.394449154672439
1605	17520	1.0	0	2008	8	65	0.8827160128391015	0.7291056562346566	0.8496004112084405	-0.7030782553281983	4.189654742026425
1606	17521	0.0	0	2008	4	17	-0.1414681166721936	1.0222199984437053	-0.3946466345312083	0.6569032100009359	2.8903717578961645
1607	17534	0.0	0	2009	5	37	-0.5804041721770344	-0.3920744419220743	-1.0810309199846126	-1.1812273584122168	3.6375861597263857
1608	17536	1.0	0	2009	8	31	0.0048439018294199	-1.4155611548725344	-0.7991141600973426	0.78310321917557	3.4657359027997265
1609	17543	0.0	0	2009	4	16	-0.4340921536754208	0.5173599775616656	-0.9695736604385492	0.9038162714295684	2.833213344056216
1610	17546	1.0	0	2009	5	59	0.1511559203310335	1.0222199984437053	0.9037206555062962	-1.0989230046026726	4.0943445622221
1611	17547	0.0	0	2008	4	10	-0.2877801351738072	0.6883234468528838	0.954471237389386	-2.022560752909779	2.3978952727983707
1612	17553	0.0	0	2009	16	75	0.7364039943374879	-0.1664138682791462	-0.7800373315964759	0.2179466563500337	4.330733340286331
1613	17557	0.0	0	2008	2	16	-0.4340921536754208	1.0222199984437053	-0.3969550076220338	-0.1935751126976869	2.833213344056216
1614	17565	0.0	0	2008	3	6	-0.726716190678648	0.4801302931131097	0.943092390320768	0.025903164127764	1.9459101490553128
1615	17566	0.0	0	2008	2	5	-0.5804041721770344	1.0222199984437053	1.3232748875140932	-0.550227312539045	1.791759469228055
1616	17571	0.0	0	2009	3	12	-0.726716190678648	-0.0597730765883311	0.7971075147988481	1.013555409842294	2.5649493574615367
1617	17574	1.0	0	2008	11	39	0.5900919758358744	-1.415740959160512	0.3550718291035947	0.5800858131120277	3.688879454113936
1618	17589	1.0	0	2008	5	32	-0.2877801351738072	-0.58038557774613	0.0087587276604435	1.095859763651838	3.49650756146648
1619	17590	1.0	0	2008	8	45	-0.2877801351738072	-0.1190692121445097	0.972688754235602	0.8123669894189635	3.828641396489095
1620	17596	1.0	0	2008	10	123	0.1511559203310335	-0.1884948503177822	-0.2672713276284093	0.7117727792072986	4.820281565605037
1621	17597	1.0	0	2008	2	1	-0.2877801351738072	1.0222199984437053	2.4091764338795034	1.233033686667745	0.6931471805599453
1622	17598	1.0	0	2008	10	68	0.1511559203310335	-0.5310514169673479	-0.1766068831363824	0.4538858039373935	4.23410650459726
1623	17602	1.0	0	2008	5	6	-0.726716190678648	-0.6359724655015069	-0.3132002931488515	-0.6050968817454078	1.9459101490553128
1624	17603	1.0	0	2008	4	22	-0.2877801351738072	0.1159270782968657	-0.4978057324714852	0.560881463889801	3.1354942159291497
1625	17607	1.0	0	2008	2	6	-0.5804041721770344	1.0222199984437053	1.0462470870702407	-0.0289664050785987	1.9459101490553128
1626	17632	1.0	0	2008	6	9	-0.8730282091802616	0.9408486646922224	0.6798987951369126	-0.1826011988564143	2.302585092994046
1627	17633	1.0	0	2008	5	5	-0.5804041721770344	-1.2643152010581922	0.8478663723697407	0.1082075179373082	1.791759469228055
1628	17634	1.0	0	2008	11	113	0.8827160128391015	0.200212679800524	-0.380244137573732	0.9970945390803851	4.736198448394496
1629	17636	0.0	0	2008	6	91	0.1511559203310335	0.703465725494766	0.0552364207781632	1.0409901944454751	4.5217885770490405
1630	17637	1.0	0	2008	8	115	-0.2877801351738072	0.1491127882694775	1.4553673619026553	-2.552966588571286	4.7535901911063645
1631	17641	1.0	0	2009	4	14	-0.726716190678648	-0.8182613969253325	-0.2690199753898645	-0.5776620971422264	2.70805020110221
1632	17655	0.0	1	2008	29	264	3.955268401372987	0.3031381849315372	0.668180669612035	0.0857608759892508	5.579729825986222
1633	17667	1.0	0	2008	11	135	0.7364039943374879	0.2969391941542849	0.0073248745896591	1.03413149829468	4.912654885736052
1634	17671	1.0	0	2009	5	15	0.2974679388326471	0.7337697219980193	-0.4369051766446985	-0.2813664234278675	2.772588722239781
1635	17672	1.0	0	2008	4	31	-0.2877801351738072	0.5742122481340733	-0.6015607379339802	0.8306568458210849	3.4657359027997265
1636	17676	0.0	1	2008	17	138	0.8827160128391015	0.0916890106037338	-0.1633602439248839	-0.0045799298757708	4.934473933130692
1637	17678	1.0	0	2009	3	13	-0.8730282091802616	1.0222199984437053	0.04440202353157	-0.7971403739676773	2.6390573296152584
1638	17681	0.0	0	2008	13	37	0.5900919758358744	0.0297570362489132	1.2722264828038	0.2545263691542758	3.6375861597263857
1639	17684	0.0	1	2008	9	24	-0.4340921536754208	-2.626131992180918	2.230620031168012	-0.9983287943910074	3.218875824868201
1640	17687	1.0	0	2009	3	8	0.0048439018294199	0.7846071924550893	1.6039286539508375	-0.5227925279358636	2.19722457733622
1641	17694	0.0	0	2008	3	24	-0.4340921536754208	1.0222199984437053	-1.0889575940690246	0.3551205793659406	3.218875824868201
1642	17697	0.0	0	2009	3	8	-0.726716190678648	-0.0597730765883311	1.001408751143784	-2.1688796041267464	2.19722457733622
1643	17701	0.0	1	2008	13	103	0.1511559203310335	0.2511380104013959	-0.5877289741840007	0.7049140830565033	4.6443908991413725
1644	17710	1.0	0	2008	10	60	0.1511559203310335	-0.9789346068505798	0.0924188000070048	0.3551205793659406	4.110873864173311
1645	17714	1.0	0	2009	2	15	-0.726716190678648	1.0222199984437053	-0.6165969296078544	1.6171206711122843	2.772588722239781
1646	17715	1.0	0	2008	33	403	1.0290280313407152	-2.5493963910582926	0.2190983591633481	-1.2867457607321449	6.001414877961151
1647	17724	1.0	0	2009	2	12	-0.726716190678648	1.0222199984437053	0.1185793412813345	-2.059140465714021	2.5649493574615367
1648	17725	0.0	0	2009	3	12	-0.4340921536754208	0.6095409497630737	-0.8398226557197149	0.6477582817998752	2.5649493574615367
1649	17727	1.0	0	2009	9	117	-0.4340921536754208	-2.404061429744932	-0.518466593222326	0.7940771330168428	4.770684624465665
1650	17729	1.0	0	2008	2	8	-0.726716190678648	1.0222199984437053	0.4876625819963595	0.519729286985029	2.19722457733622
1651	17730	0.0	0	2008	19	151	0.8827160128391015	-0.6840489395581593	-0.1672733299046661	0.2892770963183051	5.0238805208462765
1652	17739	1.0	0	2008	24	165	0.5900919758358744	-1.2261134483230132	-0.1479245229793436	0.7529249561120707	5.111987788356544
1653	17750	0.0	0	2008	3	1	-0.5804041721770344	0.4653847830608011	1.3311774548536215	0.5471640715882103	0.6931471805599453
1654	17751	1.0	0	2008	3	7	-0.5804041721770344	0.3791255797065493	0.0041936199174393	0.4282800049744241	2.079441541679836
1655	17757	1.0	0	2008	3	13	-0.5804041721770344	1.0222199984437053	-0.6710337199685396	-0.5776620971422264	2.6390573296152584
1656	17761	0.0	0	2008	4	10	-0.726716190678648	-0.0597730765883311	-1.0084546814253068	0.1356423025404896	2.3978952727983707
1657	17762	0.0	0	2008	9	24	-0.1414681166721936	-0.7088322727051437	2.404601745692161	-1.05319836359737	3.218875824868201
1658	17766	1.0	0	2009	10	14	0.4437799573342607	-0.0314655257259518	-0.4612646021616973	0.3276857947627593	2.70805020110221
1659	17767	0.0	0	2009	4	27	-0.1414681166721936	0.7437452247988043	-0.092428946796137	-1.547024486454635	3.332204510175204
1660	17770	0.0	0	2009	3	2	-0.4340921536754208	0.5173599775616656	1.0356441180677778	-2.0042708965076583	1.0986122886681098
1661	17771	1.0	0	2009	2	4	-0.5804041721770344	0.490139588642544	0.8704257411689503	-0.4953577433326822	1.6094379124341005
1662	17774	1.0	0	2008	21	82	1.6142761053471697	0.4619799044662713	0.9697160562698622	-1.2841078006741469	4.418840607796598
1663	17775	0.0	0	2008	6	20	0.0048439018294199	-0.3095247291053131	0.2647483757770114	-0.2301548255019287	3.044522437723423
1664	17777	0.0	0	2008	7	38	0.2974679388326471	-0.0666177607473691	0.3793664087461268	0.2532199508398381	3.6635616461296463
1665	17778	1.0	0	2008	6	11	-0.726716190678648	0.2915508286331146	-0.348814110057572	0.1630770871436709	2.4849066497880004
1666	17779	0.0	0	2009	4	17	-0.2877801351738072	0.6883234468528838	1.598991862459917	-1.144647645607975	2.8903717578961645
1667	17788	1.0	0	2008	9	86	-0.1414681166721936	-0.8350220317177887	-0.3683834382877711	0.3990162347310307	4.465908118654584
1668	17800	0.0	1	2009	5	31	-0.4340921536754208	0.5173599775616656	1.7293213278678394	-0.3033142511104125	3.4657359027997265
1669	17803	0.0	0	2008	2	14	-0.726716190678648	1.0222199984437053	-0.0742072177555838	-1.5653143428567562	2.70805020110221
1670	17806	0.0	0	2009	8	55	0.0048439018294199	-0.4199404313671539	-0.2328427148305521	0.2453814409532151	4.02535169073515
1671	17807	0.0	0	2009	15	193	1.3216520683439426	0.0447258620811054	1.3267202172872812	-0.0716427366835471	5.267858159063328
1672	17809	1.0	0	2008	2	22	-0.8730282091802616	-0.0914504323221029	0.165065282437043	0.5745988561913917	3.1354942159291497
1673	17815	1.0	0	2009	45	415	3.5163323458681464	-2.1027101669472112	0.8933398316541062	0.2896310935389918	6.030685260261263
1674	17824	0.0	0	2008	11	32	0.2974679388326471	-0.7630227434503754	0.0138053760709165	0.7735010445644567	3.49650756146648
1675	17826	1.0	0	2008	3	17	-0.5804041721770344	1.0222199984437053	0.1340250022840626	0.519729286985029	2.8903717578961645
1676	17829	1.0	0	2009	4	5	-0.8730282091802616	0.6262614373008697	-0.026560804055783	0.9038162714295684	1.791759469228055
1677	17840	0.0	0	2009	52	704	4.247892438376215	-0.9349668063483462	0.0684754173331409	-1.123863717878292	6.558197802812269
1678	17841	1.0	0	2008	3	14	-0.5804041721770344	-0.0520628236018092	-0.5949358578474433	0.4099901485723034	2.70805020110221
1679	17843	0.0	0	2008	2	6	-0.5804041721770344	1.0222199984437053	-0.5620396583081095	0.1630770871436709	1.9459101490553128
1680	17846	0.0	0	2009	4	11	-0.4340921536754208	0.5173599775616656	-0.0672257682644822	-0.1387055434913242	2.4849066497880004
1681	17855	0.0	0	2008	49	608	6.003636660395577	0.4512310405524405	1.4389127576244354	-0.5132499941608442	6.411818267709897
1682	17870	0.0	0	2008	2	13	-0.726716190678648	1.0222199984437053	0.0116675723327546	-0.0838359742849614	2.6390573296152584
1683	17873	1.0	0	2009	12	85	0.5900919758358744	0.1153220536226355	-0.0174766981578195	-1.8396621888885696	4.454347296253507
1684	17894	0.0	0	2008	9	71	-0.726716190678648	-2.304037605593412	-0.2121951242380258	-1.6887708735710725	4.276666119016055
1685	17898	0.0	0	2009	10	37	0.5900919758358744	0.5521146866730219	1.3307883104910294	-1.027592564634401	3.6375861597263857
1686	17912	0.0	0	2008	4	15	-0.1414681166721936	0.7437452247988043	0.1378098328628363	0.0624828769320061	2.772588722239781
1687	17917	1.0	0	2008	9	72	0.7364039943374879	0.4994554376220515	-0.2137749358547276	0.527567796871652	4.290459441148391
1688	17920	0.0	0	2008	3	2	-0.1414681166721936	0.624696220895354	1.3777333218652767	1.4799467480963773	1.0986122886681098
1689	17922	1.0	0	2009	6	12	-0.2877801351738072	-0.1190692121445097	-0.6207435021576643	0.3917002921701827	2.5649493574615367
1690	17924	0.0	0	2008	28	105	1.0290280313407152	-1.3937913933037414	0.7268190132248363	-1.178339486348724	4.663439094112067
1691	17926	0.0	0	2008	7	86	-0.4340921536754208	-2.1551399531944946	-0.6264265127490027	0.8306568458210849	4.465908118654584
1692	17929	1.0	0	2008	3	23	-0.5804041721770344	-0.3920744419220743	-0.5117996846471691	-0.0838359742849614	3.1780538303479458
1693	17934	1.0	1	2009	11	100	0.2974679388326471	-0.1286527126817973	-0.760013527976728	0.8946713432285076	4.61512051684126
1694	17941	1.0	0	2008	3	10	-0.8730282091802616	1.0222199984437053	0.624322072311891	-0.6691113791528308	2.3978952727983707
1695	17959	1.0	1	2008	4	42	0.0048439018294199	0.6313741998414999	1.3557182492090885	-0.9068795123804028	3.7612001156935615
1696	17962	1.0	0	2008	12	63	0.2974679388326471	-0.595398640978107	-0.2681811264979742	1.1154560383683962	4.158883083359672
1697	17963	0.0	0	2009	4	13	-0.5804041721770344	0.490139588642544	-0.2810301245572039	0.5745988561913917	2.6390573296152584
1698	17971	0.0	0	2008	4	57	-0.4340921536754208	0.6095409497630737	-1.0075477898265504	0.9586858406359312	4.060443010546419
1699	17977	1.0	0	2009	17	61	0.1511559203310335	-2.332459818340597	-0.3254458335014814	-0.2484446819040497	4.127134385045092
1700	17990	0.0	0	2008	23	124	2.931084271861692	0.5176903626987317	1.3403087901216926	-0.8520099431740401	4.8283137373023015
1701	18003	0.0	0	2008	7	21	0.1511559203310335	0.4075928881245256	2.046235230952428	0.3962727562707127	3.091042453358316
1702	18008	1.0	0	2009	10	74	0.1511559203310335	-1.4422253727499308	-0.888436992905273	1.4799467480963773	4.31748811353631
1703	18010	0.0	0	2008	3	14	-0.2877801351738072	1.0222199984437053	0.9536560576826076	-1.144647645607975	2.70805020110221
1704	18027	1.0	0	2009	17	98	0.5900919758358744	-1.035140844223795	0.6916704699585994	0.3093959383606386	4.59511985013459
1705	18028	0.0	0	2009	6	42	0.4437799573342607	0.683866062888366	0.6611387553966459	0.9038162714295684	3.7612001156935615
1706	18034	0.0	0	2009	8	46	-0.4340921536754208	-1.0967639605639865	-0.2618734107813642	-0.0289664050785987	3.8501476017100575
1707	18037	1.0	0	2008	7	45	0.0048439018294199	0.0106662257317984	0.3295777925059212	-0.3856186049199566	3.828641396489095
1708	18039	0.0	0	2009	10	115	0.0048439018294199	-0.5450604044317171	-0.9816923307463434	0.8580916304242663	4.7535901911063645
1709	18040	1.0	0	2008	9	52	0.4437799573342607	0.4266307169720039	1.0865454302759534	-0.8108577662692681	3.970291913552122
1710	18042	1.0	0	2009	12	91	-0.5804041721770344	-5.527786984340537	0.3466945836432742	1.1781641174613822	4.5217885770490405
1711	18043	1.0	0	2008	2	10	-0.726716190678648	0.2915508286331146	-0.8212318553370695	0.8215119176200242	2.3978952727983707
1712	18045	1.0	0	2008	11	164	0.4437799573342607	0.4266307169720039	-0.3258902898896669	-1.1172128610047936	5.10594547390058
1713	18052	0.0	0	2009	32	60	0.4437799573342607	-4.539873901732429	0.552411115896342	-0.0759974643983384	4.110873864173311
1714	18076	0.0	0	2009	11	50	0.4437799573342607	0.0769757900277523	-0.4178688340027518	0.4099901485723034	3.9318256327243257
1715	18079	0.0	0	2009	11	28	1.467964086845556	0.6416824956048226	1.46145996598337	-0.6325316663485891	3.367295829986474
1716	18083	1.0	0	2009	2	1	-0.726716190678648	1.0222199984437053	-1.22547017716431	-0.1935751126976869	0.6931471805599453
1717	18084	1.0	0	2008	3	10	-0.2877801351738072	1.0222199984437053	0.5252547587235629	-0.9343142969835844	2.3978952727983707
1718	18085	1.0	0	2008	7	53	0.1511559203310335	0.703465725494766	-0.173861311369899	0.8672365586253262	3.9889840465642745
1719	18096	0.0	1	2009	9	73	0.2974679388326471	0.0831671337190995	0.2160165175418254	0.1905118717468523	4.30406509320417
1720	18109	1.0	0	2009	10	36	0.4437799573342607	-0.2487312625348721	-1.008915231744721	0.1983503816334753	3.610917912644224
1721	18110	1.0	0	2009	2	10	-0.5804041721770344	1.0222199984437053	-0.6049793225252992	-1.620183912063119	2.3978952727983707
1722	18115	0.0	0	2009	8	76	0.0048439018294199	0.2070686970067018	-0.0824772765432768	0.6294684253977545	4.343805421853684
1723	18118	1.0	0	2009	3	4	-0.726716190678648	-0.0597730765883311	0.401985560760694	1.452511963493196	1.6094379124341005
1724	18120	1.0	0	2009	2	4	-0.726716190678648	1.0222199984437053	0.4362248120761142	-1.0714882199994913	1.6094379124341005
1725	18136	1.0	1	2009	20	140	-0.1414681166721936	-0.9956460027495834	-0.3078287271279722	-0.4788968725707735	4.948759890378168
1726	18145	1.0	1	2009	4	55	-0.5804041721770344	0.4653847830608011	-1.005848429908576	0.1356423025404896	4.02535169073515
1727	18146	1.0	1	2009	6	157	-0.2877801351738072	-0.2386110902222425	-0.4757169450273165	0.6294684253977545	5.062595033026967
1728	18149	1.0	0	2009	3	9	-0.4340921536754208	0.6095409497630737	-0.242290815128561	1.0409901944454751	2.302585092994046
1729	18155	1.0	0	2009	4	18	-0.4340921536754208	0.5999771730219178	-0.1838625401614513	-0.4404881741263194	2.9444389791664403
1730	18156	1.0	0	2009	2	3	-0.726716190678648	1.0222199984437053	1.4689399186830057	-2.0042708965076583	1.3862943611198906
1731	18163	1.0	0	2009	13	119	-0.1414681166721936	-1.5462434590286709	-0.37295500752111	-0.5776620971422264	4.787491742782046
1732	18168	0.0	0	2009	11	84	0.1511559203310335	0.1405771935828484	-0.15125916768244	0.5745988561913917	4.442651256490317
1733	18169	1.0	0	2009	26	209	0.4437799573342607	-0.0944960486142397	-0.6354335162102785	0.73920756381048	5.3471075307174685
1734	18187	1.0	0	2009	8	124	0.0048439018294199	-0.1062547002611163	-0.7420217118069535	0.6843379946041173	4.8283137373023015
1735	18189	1.0	0	2009	6	145	0.1511559203310335	-0.4169187834138571	0.8698604744537721	0.73920756381048	4.983606621708336
1736	18194	1.0	0	2009	3	7	-0.726716190678648	0.2915508286331146	0.9996294469976936	-2.114010034920384	2.079441541679836
1737	18198	1.0	0	2008	2	7	-0.726716190678648	1.0222199984437053	0.6004430826844156	-0.3033142511104125	2.079441541679836
1738	18200	1.0	0	2009	3	4	-0.5804041721770344	0.490139588642544	-1.0994179420144548	-0.7971403739676773	1.6094379124341005
1739	18201	1.0	0	2009	13	22	-0.1414681166721936	-0.9317796354201276	-0.6309684941696826	-1.000941631019882	3.1354942159291497
1740	18202	0.0	0	2009	3	9	-0.4340921536754208	-0.2025969991423519	-0.518466593222326	1.3976423942868332	2.302585092994046
1741	18205	0.0	0	2009	5	28	-0.5804041721770344	-0.0243359463471807	1.088705694115972	-1.963118719602886	3.367295829986474
1742	18207	0.0	0	2009	19	135	-0.5804041721770344	-4.288715920379127	-0.8307912145768352	-0.413053389523138	4.912654885736052
1743	18208	1.0	0	2009	10	45	-0.5804041721770344	-0.448791878863042	-0.4500107364574163	-0.0838359742849614	3.828641396489095
1744	18209	1.0	0	2009	9	51	0.1511559203310335	0.3863871447804001	0.3415267917451042	-0.5227925279358636	3.951243718581428
1745	18216	1.0	0	2009	37	388	3.223708308864919	0.1011840637163671	1.2339912607725227	-1.9372080896998816	5.963579343618446
1746	18220	1.0	0	2009	4	9	-0.5804041721770344	0.490139588642544	1.1861878313967966	-3.540618834285816	2.302585092994046
1747	18222	0.0	0	2009	10	77	-0.1414681166721936	0.3239216827251208	1.2710811988614183	-2.1688796041267464	4.356708826689592
1748	18223	0.0	0	2009	5	22	0.0048439018294199	0.7846071924550893	1.7813611893853565	-0.0655461178828408	3.1354942159291497
1749	18229	1.0	0	2009	25	193	0.7364039943374879	-2.0456192840091925	-0.2810991994475483	0.3888864681083176	5.267858159063328
1750	18237	1.0	0	2009	12	99	-0.1414681166721936	0.1585939795662045	0.994216608945188	-0.948031689285175	4.605170185988092
1751	18241	0.0	0	2008	2	12	-0.726716190678648	1.0222199984437053	-1.0157395801447298	0.4648597177786662	2.5649493574615367
1752	18243	0.0	0	2008	39	462	1.0290280313407152	-2.2820382798642784	1.3486651347318903	-1.039212002819278	6.137727054086234
1753	18244	1.0	0	2008	12	111	0.4437799573342607	0.3610432061127167	-0.5666211878276072	0.7940771330168428	4.718498871295094
1754	18247	0.0	0	2008	22	105	0.5900919758358744	-0.5951920231467175	0.4374556046326301	0.6349553823183904	4.663439094112067
1755	18249	1.0	1	2008	2	17	-0.726716190678648	1.0222199984437053	-1.2683945320493164	-2.388357880952197	2.8903717578961645
1756	18256	1.0	0	2008	7	33	0.7364039943374879	0.5508431979682793	0.6564634340294949	0.73920756381048	3.5263605246161616
1757	18258	1.0	1	2009	10	45	-0.4340921536754208	-1.0448289021864423	-1.003161212990459	-0.5410823843379846	3.828641396489095
1758	18259	0.0	0	2008	11	56	0.0048439018294199	0.146935674589675	0.1667151158101951	-0.4240273033644107	4.04305126783455
1759	18264	0.0	0	2009	18	185	2.345836197855238	0.6293754216261851	-0.0477001946342409	-1.033079521555037	5.225746673713202
1760	18270	0.0	1	2009	6	18	-0.4340921536754208	0.5790748931990205	-0.928620084380834	0.5928887125935124	2.9444389791664403
1761	18271	0.0	0	2009	27	126	3.5163323458681464	0.1253713424588968	1.4321882216700093	-1.0920643084518773	4.844187086458591
1762	18274	1.0	0	2009	4	9	-0.4340921536754208	0.2897864511295182	-0.4750068568844346	1.095859763651838	2.302585092994046
1763	18276	1.0	0	2009	6	13	0.0048439018294199	0.319570845302272	-0.6389138737987039	-0.413053389523138	2.6390573296152584
1764	18280	1.0	0	2009	2	7	-0.8730282091802616	-0.0914504323221029	-0.1031768780422788	0.2453814409532151	2.079441541679836
1765	18282	1.0	0	2009	2	12	-0.726716190678648	1.0222199984437053	-0.1658041599904844	0.2453814409532151	2.5649493574615367
1766	18283	1.0	0	2009	14	67	0.8827160128391015	-0.2064584270207635	0.8346623735656635	-0.7000634438333434	4.219507705176107
1767	18286	1.0	0	2009	3	49	-0.726716190678648	-0.0597730765883311	1.0265111033833854	-0.9617490815867656	3.912023005428146
1768	18287	1.0	0	2009	3	38	-0.4340921536754208	1.0222199984437053	1.7818755236350652	-3.2388362036508203	3.6635616461296463
1769	18293	0.0	0	2008	7	148	0.0048439018294199	-0.2531673819552406	-0.577334595587151	0.7254901715088893	5.003946305945459
1770	18297	0.0	0	2009	2	1	-0.726716190678648	1.0222199984437053	-1.4982687769398213	-0.9617490815867656	0.6931471805599453
1771	18300	1.0	0	2009	2	5	-0.726716190678648	1.0222199984437053	-1.1058919419336144	1.1232945482550194	1.791759469228055
1772	18307	1.0	0	2009	15	103	0.5900919758358744	-0.5622434588555675	-0.5765490582734067	0.025903164127764	4.6443908991413725
1773	18308	0.0	0	2009	11	143	0.0048439018294199	-0.7970856154646959	-0.5270481549334418	0.9403959842338104	4.969813299576001
1774	18312	1.0	0	2009	15	203	1.6142761053471697	-0.941649587323506	0.8476486560407439	-0.2027200408987473	5.318119993844216
1775	18313	1.0	0	2009	11	80	-0.1414681166721936	-1.0002482893522695	-0.7057867298039359	0.927331801089438	4.394449154672439
1776	18314	1.0	0	2009	18	152	0.7364039943374879	-0.3358528016237335	0.6027258341430619	0.3185408665616985	5.030437921392435
1777	18316	1.0	0	2008	20	159	1.6142761053471697	-0.2422323730038633	1.18050413068751	0.3080895200462009	5.075173815233827
1778	18317	0.0	0	2009	14	147	0.0048439018294199	-0.8030073226403013	-0.5540767859351469	0.7872184368660474	4.997212273764115
1779	18328	1.0	0	2008	10	126	0.5900919758358744	-0.1110708904862995	0.593621813231357	1.046477151366111	4.844187086458591
1780	18330	0.0	0	2008	8	36	0.1511559203310335	-0.6880405147586273	0.0442995561777051	-0.0916744841715848	3.610917912644224
1781	18332	1.0	0	2008	10	39	-0.2877801351738072	-0.1927452358697454	-0.1261640088782246	-0.0509142327611441	3.688879454113936
1782	18334	0.0	0	2009	9	61	0.7364039943374879	0.7443387693134739	1.1502670753136968	-1.6421317397456638	4.127134385045092
1783	18335	0.0	0	2009	52	275	4.540516475379442	-0.171309730849622	-0.279390676661388	-1.6855048277849791	5.62040086571715
1784	18337	0.0	0	2008	8	50	0.8827160128391015	0.901222677632716	0.6729602872681556	-0.6691113791528308	3.9318256327243257
1785	18338	0.0	0	2008	3	13	-0.726716190678648	0.2915508286331146	1.6802459543609105	-2.059140465714021	2.6390573296152584
1786	18345	0.0	0	2009	10	69	0.1511559203310335	-1.1510893702073468	-0.6671643077297886	0.4922945023818476	4.248495242049359
1787	18346	1.0	0	2009	2	2	-0.8730282091802616	-0.0914504323221029	1.9163507044893235	-2.4432274501585605	1.0986122886681098
1788	18349	1.0	0	2009	3	16	-0.8730282091802616	1.0222199984437053	-0.026560804055783	0.7940771330168428	2.833213344056216
1789	18355	0.0	1	2009	10	48	0.0048439018294199	0.0793570381998526	1.9247621063810891	-1.2909664968249424	3.8918202981106265
1790	18369	0.0	0	2009	6	20	0.0048439018294199	0.0793570381998526	-0.8016469712694865	0.2270915845510944	3.044522437723423
1791	18371	1.0	0	2009	2	8	-0.726716190678648	0.2915508286331146	-0.771250641751001	1.2879032558741077	2.19722457733622
1792	18377	1.0	0	2009	10	55	0.4437799573342607	-0.4829997356015826	0.4490262536876425	0.3894140601199173	4.02535169073515
1793	18382	1.0	0	2009	3	9	-0.5804041721770344	0.490139588642544	-0.6081182655111459	1.8091641633345537	2.302585092994046
1794	18384	1.0	0	2008	3	5	-0.4340921536754208	0.6095409497630737	-0.6986998099124242	0.1722220153447317	1.791759469228055
1795	18389	1.0	0	2009	6	34	0.1511559203310335	0.4479497185081593	-0.8584614505754531	0.6477582817998752	3.555348061489413
1796	18390	1.0	0	2009	3	45	-0.8730282091802616	-1.55015767650492	-1.041834066783641	0.6294684253977545	3.828641396489095
1797	18396	0.0	0	2009	8	33	0.1511559203310335	-0.004247316215843	-0.1205599921470925	-0.237470768062777	3.5263605246161616
1798	18403	0.0	0	2009	6	19	-0.2877801351738072	-0.3647619219493871	1.3698838033314154	-1.1812273584122168	2.995732273553991
1799	18408	1.0	0	2008	6	65	-0.2877801351738072	-0.8906731568140542	-0.8318637041656722	0.8306568458210849	4.189654742026425
1800	18412	1.0	0	2009	16	50	0.2974679388326471	-2.706927231146242	-0.3775228393881576	-0.5776620971422264	3.9318256327243257
1801	18414	0.0	0	2009	3	24	-0.726716190678648	-0.8182613969253325	1.001408751143784	-2.415792665555379	3.218875824868201
1802	18429	1.0	0	2009	3	24	-0.8730282091802616	0.6262614373008697	-0.0392725684762241	-0.4953577433326822	3.218875824868201
1803	18430	1.0	0	2009	2	8	-0.726716190678648	0.2915508286331146	-0.0494516649361376	0.4648597177786662	2.19722457733622
1804	18431	1.0	0	2009	6	40	-0.1414681166721936	-0.3636099920248717	-0.1035066677241102	0.3734104357680613	3.713572066704308
1805	18432	0.0	0	2009	2	23	-0.726716190678648	0.2915508286331146	-0.2354155346220068	-0.05640118968178	3.1780538303479458
1806	18440	0.0	0	2009	4	28	-0.5804041721770344	-0.3920744419220743	-0.6696464501240723	1.3976423942868332	3.367295829986474
1807	18443	0.0	0	2009	11	42	0.0048439018294199	0.2143024240073586	-0.7243371220299077	0.4237075408738941	3.7612001156935615
1808	18450	1.0	0	2009	2	33	-0.4340921536754208	0.5173599775616656	-0.518466593222326	1.53481631730274	3.5263605246161616
1809	18451	1.0	0	2009	7	35	-0.2877801351738072	0.3069332549265846	-1.1238246432078074	0.8077945253184334	3.58351893845611
1810	18452	0.0	0	2009	12	116	0.2974679388326471	-0.7701553733303798	-0.8170353804415912	0.4256671683455502	4.762173934797756
1811	18453	0.0	0	2009	9	95	0.0048439018294199	0.3453224746856895	0.6659530741064121	-0.4336294779755241	4.564348191467836
1812	18457	1.0	0	2009	2	6	-0.8730282091802616	-0.0914504323221029	-0.8817293652925641	0.5745988561913917	1.9459101490553128
1813	18459	0.0	0	2009	4	12	-0.4340921536754208	-0.1157044585021687	-0.5920073923670031	1.4250771788900145	2.5649493574615367
1814	18460	1.0	0	2009	2	7	-0.726716190678648	1.0222199984437053	0.401985560760694	1.5622511019059215	2.079441541679836
1815	18461	1.0	0	2009	5	65	-0.2877801351738072	-0.1062660024638739	-0.6238148171449811	0.4785771100802569	4.189654742026425
1816	18470	1.0	0	2009	6	99	-0.5804041721770344	-1.2643152010581922	-0.012963039224944	-0.0289664050785987	4.605170185988092
1817	18472	1.0	0	2009	2	2	-0.8730282091802616	-0.0914504323221029	0.3601627080538415	0.1905118717468523	1.0986122886681098
1818	18475	0.0	0	2009	33	184	1.1753400498423288	-0.9091011034153504	-0.3385629165554432	0.157590130223035	5.220355825078324
1819	18494	1.0	0	2009	7	33	0.2974679388326471	0.2739782786533533	0.6661466430457795	1.265955428191562	3.5263605246161616
1820	18496	0.0	0	2009	13	121	1.3216520683439426	0.9266839236902472	0.9879446813115668	-0.010676548676478	4.804021044733257
1821	18497	0.0	0	2009	13	98	0.0048439018294199	-0.8327239656506163	-0.7381102493852811	0.6660481382019966	4.59511985013459
1822	18518	1.0	0	2009	4	11	-0.2877801351738072	0.2917866074646614	-0.3905073565092852	0.2179466563500337	2.4849066497880004
1823	18519	1.0	0	2009	3	12	-0.2877801351738072	0.6883234468528838	-0.7996761016506208	0.8855264150274477	2.5649493574615367
1824	18530	1.0	0	2009	8	37	0.0048439018294199	-0.5519040277597975	-0.1505580763852347	-1.0714882199994913	3.6375861597263857
1825	18537	1.0	0	2009	6	42	0.1511559203310335	1.0222199984437053	0.5843439439197601	0.519729286985029	3.7612001156935615
1826	18541	1.0	0	2009	7	22	-0.2877801351738072	0.1433857156582184	-0.4752370821412519	0.0990625897362474	3.1354942159291497
1827	18545	0.0	0	2009	4	38	0.0048439018294199	0.7846071924550893	-0.3632567051299077	1.7268598095250098	3.6635616461296463
1828	18551	1.0	0	2009	6	1	-0.2877801351738072	-0.58038557774613	1.075540992596728	0.3734104357680613	0.6931471805599453
1829	18552	0.0	0	2009	17	165	0.1511559203310335	-1.3223052664834305	-0.3976945009245741	-0.3216041075125335	5.111987788356544
1830	18553	1.0	0	2009	13	47	1.3216520683439426	0.5420289278854501	1.1875617877600602	-0.2728311571068775	3.871201010907891
1831	18560	1.0	0	2008	6	39	-0.1414681166721936	-0.2256585111060158	-0.6679445010086741	0.2316640486516244	3.688879454113936
1832	18562	0.0	0	2009	6	20	-0.2877801351738072	-0.8956284085626437	0.7800989250893793	0.1905118717468523	3.044522437723423
1833	18566	0.0	0	2009	5	28	-0.2877801351738072	0.4777930873228065	-0.6472187180198758	0.6157510330961637	3.367295829986474
1834	18574	1.0	0	2009	16	167	1.0290280313407152	-0.4703448537850875	1.6022591864384093	-1.7573578350790258	5.123963979403259
1835	18588	1.0	0	2009	10	49	0.4437799573342607	-0.6050127072222307	-0.1876050850748878	0.4335056782321733	3.912023005428146
1836	18603	0.0	0	2009	9	36	0.2974679388326471	0.5334942188438087	-0.4383551994004067	0.1795379579055796	3.610917912644224
1837	18608	0.0	0	2009	8	13	-0.5804041721770344	-2.4636136097037813	0.0348245459988523	0.3002510101595779	2.6390573296152584
1838	18611	0.0	0	2009	14	113	-0.1414681166721936	-1.879611736444105	-0.6350578824213242	1.1232945482550194	4.736198448394496
1839	18618	1.0	0	2009	13	62	-0.2877801351738072	-1.5350652610415434	-0.5813820912682638	0.6431858176993451	4.143134726391533
1840	18621	0.0	0	2009	7	26	-0.5804041721770344	-0.6068724056660676	0.9955578100381436	-1.63847376846524	3.295836866004329
1841	18625	0.0	0	2009	7	67	0.5900919758358744	0.3411040529524269	1.4642433655267082	-0.5776620971422264	4.219507705176107
1842	18630	1.0	0	2009	2	7	-0.4340921536754208	0.6095409497630737	-0.7630456774653368	1.233033686667745	2.079441541679836
1843	18641	1.0	0	2009	4	7	-0.5804041721770344	0.309765182882562	0.6794878851896691	0.4237075408738941	2.079441541679836
1844	18644	0.0	0	2009	20	124	1.3216520683439426	-0.1953536195330972	0.3481517176880622	0.5526510285088463	4.8283137373023015
1845	18648	1.0	0	2009	5	97	-0.4340921536754208	0.5999771730219178	-0.7062887134229425	-1.3458360660313051	4.584967478670572
1846	18650	1.0	0	2009	11	37	0.5900919758358744	0.197459936062624	-0.673443877819298	0.0990625897362474	3.6375861597263857
1847	18657	0.0	0	2009	3	6	-0.8730282091802616	-1.55015767650492	-0.4087713726373822	1.671990240318647	1.9459101490553128
1848	18662	0.0	0	2009	21	259	0.2974679388326471	-1.733992706905806	-0.4266020778259963	0.178318634145438	5.560681631015528
1849	18663	1.0	0	2009	6	58	-0.4340921536754208	0.2897864511295182	0.1116480904955554	-1.382415778835547	4.07753744390572
1850	18669	1.0	0	2009	2	10	-0.726716190678648	0.2915508286331146	-0.4713122975435123	1.5073815326995588	2.3978952727983707
1851	18673	0.0	0	2009	10	80	-0.1414681166721936	-0.1949925102289796	-0.1843681291780931	1.4250771788900145	4.394449154672439
1852	18674	0.0	0	2009	8	194	0.0048439018294199	0.319570845302272	0.3009986901457129	0.7117727792072986	5.272999558563747
1853	18678	0.0	0	2009	4	23	-0.4340921536754208	0.6095409497630737	0.6575536151257275	0.025903164127764	3.1780538303479458
1854	18694	1.0	0	2009	5	12	-0.1414681166721936	0.4462221661674527	-0.6347907098277863	-0.610583838666044	2.5649493574615367
1855	18696	0.0	0	2009	9	47	0.1511559203310335	0.703465725494766	-0.1905367143839346	-0.6325316663485891	3.871201010907891
1856	18707	0.0	0	2009	7	22	0.2974679388326471	0.8403882717724043	-0.2611280426049495	1.150729332858201	3.1354942159291497
1857	18708	1.0	0	2009	11	108	0.5900919758358744	-0.3749671212842155	-0.6595425359758372	0.4813205885405748	4.691347882229144
1858	18711	0.0	0	2009	5	30	0.2974679388326471	0.7337697219980193	1.121093783654037	0.4648597177786662	3.4339872044851463
1859	18716	0.0	0	2009	15	109	0.0048439018294199	-0.0815096419710235	1.0943571069722338	-0.7971403739676773	4.700480365792417
1860	18726	1.0	0	2009	4	18	-0.5804041721770344	0.490139588642544	1.420877760854591	-2.552966588571286	2.9444389791664403
1861	18735	0.0	0	2009	14	82	0.0048439018294199	-1.7825634565366484	-0.6909174062087271	0.7470460736971031	4.418840607796598
1862	18737	0.0	0	2009	11	62	0.8827160128391015	-0.6241549982313013	-0.8190290580901641	0.6451454451710013	4.143134726391533
1863	18738	0.0	0	2009	6	53	-0.5804041721770344	-1.310352648220562	-0.2755557276821843	0.4099901485723034	3.9889840465642745
1864	18740	0.0	0	2009	6	33	-0.2877801351738072	-0.1721363954819298	-0.722060567638408	0.876381486826387	3.5263605246161616
1865	18745	0.0	0	2008	14	71	-0.4340921536754208	-4.566079754836499	2.4443614734170644	-2.498097019364923	4.276666119016055
1866	18750	0.0	0	2009	7	32	0.5900919758358744	0.4955358491462993	1.0543535719305288	-0.3124591793114728	3.49650756146648
1867	18757	1.0	0	2009	8	91	0.1511559203310335	-0.5546120393796923	0.1337260316506253	1.1781641174613822	4.5217885770490405
1868	18761	0.0	0	2009	5	18	-0.2877801351738072	0.1159270782968657	-0.5698023770816059	0.3002510101595779	2.9444389791664403
1869	18763	1.0	0	2009	2	14	-0.5804041721770344	1.0222199984437053	-0.4986674615055048	0.519729286985029	2.70805020110221
1870	18764	0.0	0	2008	18	147	0.4437799573342607	-0.9560290805718328	1.3865637417173329	-0.2804519306077615	4.997212273764115
1871	18773	0.0	1	2009	14	212	-0.5804041721770344	-2.374407452822128	-1.0747607690676766	0.4099901485723034	5.3612921657094255
1872	18778	0.0	0	2009	26	88	2.05321216085201	-0.4983326930831958	0.6326733563174141	-0.2085395406630587	4.48863636973214
1873	18783	0.0	0	2009	14	95	0.1511559203310335	-1.2287426438646325	0.0217649281410663	-1.0166186507931283	4.564348191467836
1874	18784	0.0	0	2009	42	231	3.370020327366533	0.0116095371020242	1.110496920038197	-0.3407253210238415	5.44673737166631
1875	18794	0.0	0	2009	2	7	-0.5804041721770344	0.490139588642544	-0.8823055779940101	-1.1812273584122168	2.079441541679836
1876	18800	1.0	0	2009	14	98	0.4437799573342607	-0.6696144764329741	-0.2037751626379559	0.5323914952634201	4.59511985013459
1877	18806	0.0	0	2009	2	10	-0.2877801351738072	1.0222199984437053	0.4462877531625494	0.8489467022232056	2.3978952727983707
1878	18809	0.0	0	2009	2	10	-0.5804041721770344	1.0222199984437053	-0.9524202871570272	1.6171206711122843	2.3978952727983707
1879	18814	1.0	0	2009	4	9	-0.5804041721770344	-0.0520628236018092	-0.0026004981894837	0.7574974202126007	2.302585092994046
1880	18815	0.0	0	2009	17	284	0.0048439018294199	-0.9399831268061244	-0.7279756999523721	-1.012397914700331	5.652489180268651
1881	18817	1.0	0	2009	3	3	-0.5804041721770344	-0.3920744419220743	1.2959297484765129	1.891468517144098	1.3862943611198906
1882	18818	0.0	0	2009	3	3	-0.726716190678648	0.4801302931131097	-1.0396404509676769	-2.114010034920384	1.3862943611198906
1883	18819	1.0	0	2009	10	47	0.4437799573342607	-0.2642913088850736	-0.0236676557017027	1.3793525378847125	3.871201010907891
1884	18820	1.0	0	2009	10	34	0.2974679388326471	0.0831671337190995	0.4134494288720838	-1.2543867840207006	3.555348061489413
1885	18821	1.0	0	2009	35	857	1.3216520683439426	-1.9980057267155744	-0.5587445675214201	0.8155478340106372	6.754604099487962
1886	18825	1.0	1	2009	5	32	-0.2877801351738072	-0.58038557774613	-0.5478612388081802	0.8306568458210849	3.49650756146648
1887	18829	1.0	0	2008	6	31	-0.1414681166721936	0.240928221189379	0.6524253955513232	-0.3444664280151845	3.4657359027997265
1888	18830	0.0	1	2009	2	12	-0.726716190678648	1.0222199984437053	0.1157477031337124	1.452511963493196	2.5649493574615367
1889	18835	0.0	0	2009	12	132	-0.2877801351738072	-2.324822665554497	-0.5452508813286369	-1.1812273584122168	4.890349128221754
1890	18837	1.0	0	2009	2	1	-0.726716190678648	1.0222199984437053	0.0545920315006171	1.3427728250804705	0.6931471805599453
1891	18838	0.0	0	2009	5	54	-0.4340921536754208	-1.5722567197182664	-0.4533577075530574	1.5896858865091028	4.007333185232471
1892	18842	1.0	0	2009	10	28	0.1511559203310335	0.2155902303747978	-0.6094656050232359	1.0272728021438846	3.367295829986474
1893	18848	1.0	0	2009	3	2	-0.726716190678648	-0.0597730765883311	-0.9028242795307208	0.2819611537574572	1.0986122886681098
1894	18849	0.0	0	2009	3	34	-0.5804041721770344	0.4653847830608011	0.2460119457190118	0.5471640715882103	3.555348061489413
1895	18852	1.0	1	2009	91	352	5.125764549385895	-0.8027260233785455	0.4626395717428687	-1.5064542595262944	5.8664680569332965
1896	18856	1.0	0	2009	48	235	4.247892438376215	-0.472056833062992	0.4618846454126994	0.1884796654799499	5.4638318050256105
1897	18859	1.0	0	2009	10	91	-0.5804041721770344	-2.4459651154421893	0.1113579799447232	0.025903164127764	4.5217885770490405
1898	18863	1.0	0	2009	5	40	-0.5804041721770344	-0.0520628236018092	-0.6519870532582519	0.3276857947627593	3.713572066704308
1899	18864	0.0	0	2009	3	20	-0.8730282091802616	-1.55015767650492	-0.1031768780422788	0.5745988561913917	3.044522437723423
1900	18865	1.0	0	2009	6	33	0.0048439018294199	0.3060314504133627	-0.0650000194311071	-0.1606533711738692	3.5263605246161616
1901	18870	0.0	0	2009	10	38	0.1511559203310335	0.1019793007591863	-0.0322952836302466	-1.587262170539301	3.6635616461296463
1902	18873	0.0	0	2009	9	35	0.1511559203310335	0.6615556400996926	-0.6342557278483539	0.4429118900961207	3.58351893845611
1903	18875	1.0	0	2009	3	10	-0.5804041721770344	0.490139588642544	-0.9674249716735864	1.891468517144098	2.3978952727983707
1904	18877	1.0	0	2009	2	9	-0.8730282091802616	-0.0914504323221029	-0.4096878824704806	-1.400705635237668	2.302585092994046
1905	18884	1.0	0	2009	6	41	0.1511559203310335	-0.004247316215843	-0.4927174469473979	0.6843379946041173	3.737669618283368
1906	18888	0.0	1	2009	10	178	0.1511559203310335	-1.227268289892148	-0.6555369773832816	-0.1387055434913242	5.187385805840755
1907	18892	0.0	1	2009	14	135	1.0290280313407152	0.3677270469793463	-0.5235207217409763	0.3856036733694756	4.912654885736052
1908	18895	1.0	0	2009	5	10	-0.726716190678648	1.0222199984437053	-1.0682332711984297	1.5622511019059215	2.3978952727983707
1909	18896	0.0	0	2009	7	18	-0.5804041721770344	-0.8729126105666482	-0.859864148008566	-1.1812273584122168	2.9444389791664403
1910	18897	1.0	1	2009	10	102	-0.5804041721770344	-1.5867329763448483	0.7207872147151947	-1.5653143428567562	4.634728988229636
1911	18898	1.0	0	2009	24	141	0.4437799573342607	-1.9402532217308728	-0.4194364686442181	-0.0381113332796594	4.955827057601261
1912	18902	1.0	0	2009	41	287	1.0290280313407152	-0.6502884839617495	-0.4104901934667881	0.5416771146675744	5.662960480135946
1913	18904	0.0	0	2009	11	40	0.2974679388326471	-0.1404852428990026	1.0103080185033462	0.1447872307415503	3.713572066704308
1914	18905	0.0	0	2009	7	67	0.1511559203310335	0.65688541353841	1.5168538788082937	0.2453814409532151	4.219507705176107
1915	18906	0.0	0	2009	8	65	0.0048439018294199	0.2962762483209955	0.832221787637083	-1.784792619682207	4.189654742026425
1916	18908	1.0	1	2009	9	38	-0.2877801351738072	-0.7076080347444242	-0.3730737610511949	-1.2047428880720863	3.6635616461296463
1917	18910	1.0	1	2009	5	34	-0.1414681166721936	0.6074479874985489	-0.7458705934682893	0.2636712973553358	3.555348061489413
1918	18915	0.0	0	2009	5	21	-0.2877801351738072	0.3587989818961459	-0.6369042662248274	0.7574974202126007	3.091042453358316
1919	18916	0.0	1	2009	8	35	0.5900919758358744	0.2489335296396581	0.1802424014755562	-0.3472099064755026	3.58351893845611
1920	18918	1.0	1	2009	6	33	-0.5804041721770344	-0.0520628236018092	-0.1633821623869045	0.1905118717468523	3.5263605246161616
1921	18926	1.0	1	2009	4	12	-0.5804041721770344	0.490139588642544	1.0080536361109678	1.7268598095250098	2.5649493574615367
1922	18927	1.0	1	2009	14	47	1.1753400498423288	0.2157786438926323	-0.203968005472861	-0.2004338088484823	3.871201010907891
1923	18931	0.0	0	2009	2	6	-0.726716190678648	1.0222199984437053	0.2014958053381081	-0.5227925279358636	1.9459101490553128
1924	18932	0.0	0	2009	17	247	-0.1414681166721936	-0.4700772496054711	-0.8180796465397925	0.2892770963183051	5.513428746164983
1925	18933	1.0	0	2009	6	33	-0.2877801351738072	-0.4809352211704505	0.3367153431176063	0.6184945115564817	3.5263605246161616
1926	18934	0.0	0	2009	17	104	0.8827160128391015	-0.3982846528977083	-0.8331610095364425	-0.1344848073985269	4.653960350157523
1927	18939	0.0	1	2009	6	29	-0.4340921536754208	0.5173599775616656	-0.4602422276649219	-0.9617490815867656	3.4011973816621555
1928	18941	0.0	0	2009	24	58	1.1753400498423288	-0.2846849054260863	1.4487423742421257	-1.2155208391661934	4.07753744390572
1929	18943	0.0	1	2009	7	83	-0.5804041721770344	-1.5867329763448483	-0.3992322700283188	0.7026278510062379	4.430816798843313
1930	18944	0.0	1	2009	9	44	-0.1414681166721936	-0.2256585111060158	0.6570640928677858	-1.5653143428567562	3.80666248977032
1931	18947	0.0	1	2009	16	166	0.8827160128391015	0.3276272097484271	0.4479513429937548	0.7078535242639871	5.117993812416755
1932	18973	0.0	0	2009	11	76	-0.2877801351738072	-2.203456787154902	-0.3143684812547981	-0.4587780305284404	4.343805421853684
1933	18975	0.0	1	2009	24	151	1.467964086845556	-1.5377754241910933	0.4511195082111154	-0.8232687402564215	5.0238805208462765
1934	18979	1.0	0	2009	4	26	-0.1414681166721936	0.624696220895354	-0.444091384477724	0.1356423025404896	3.295836866004329
1935	18981	1.0	1	2009	2	6	-0.726716190678648	1.0222199984437053	-0.5711228944318479	-0.2484446819040497	1.9459101490553128
1936	18982	1.0	1	2009	5	83	-0.4340921536754208	0.5173599775616656	-0.5846390281476656	0.7940771330168428	4.430816798843313
1937	18988	1.0	0	2009	3	8	-0.726716190678648	0.2915508286331146	-0.9860119691413918	-1.400705635237668	2.19722457733622
1938	18989	0.0	0	2009	6	38	-0.1414681166721936	0.4986203322877494	-0.5600559481673839	0.33683072296382	3.6635616461296463
1939	18990	0.0	0	2009	4	9	0.0048439018294199	1.0222199984437053	1.064603492258676	0.9861206252391124	2.302585092994046
1940	18998	0.0	0	2009	4	6	-0.4340921536754208	0.6095409497630737	0.5761593257369593	1.0684249790486566	1.9459101490553128
1941	19004	0.0	0	2009	2	7	-0.8730282091802616	1.0222199984437053	0.3601627080538415	0.1356423025404896	2.079441541679836
1942	19015	1.0	0	2010	3	14	-0.5804041721770344	0.3791255797065493	-0.727083701098921	1.1964539738635027	2.70805020110221
1943	19016	1.0	0	2009	9	48	0.5900919758358744	0.3738748830580675	-0.7546675599753163	-0.4473468702771148	3.8918202981106265
1944	19022	1.0	1	2009	51	283	5.7110126233923495	0.1209246951694381	0.3012606743131309	-0.5814462053633549	5.648974238161206
1945	19023	1.0	0	2009	3	6	-0.726716190678648	0.2915508286331146	-0.348444938151125	-0.9617490815867656	1.9459101490553128
1946	19024	0.0	0	2009	41	371	3.223708308864919	-0.2302316880690605	0.5124302021106079	-0.3917152237206638	5.918893854273146
1947	19025	1.0	0	2009	2	3	-0.5804041721770344	1.0222199984437053	-0.3685859977200854	1.233033686667745	1.3862943611198906
1948	19026	1.0	1	2009	8	48	0.0048439018294199	-0.4512479008706536	1.125366659049398	0.9696597544772038	3.8918202981106265
1949	19027	1.0	1	2009	5	36	0.0048439018294199	1.0222199984437053	0.2595956943028568	-0.3581838203167752	3.610917912644224
1950	19028	0.0	0	2009	14	391	0.5900919758358744	0.4023406960135854	-0.0468921949483443	-0.610583838666044	5.971261839790462
1951	19029	0.0	0	2009	8	47	0.1511559203310335	0.4075928881245256	3.4257251887108637	-1.9859810401055376	3.871201010907891
1952	19030	0.0	0	2009	8	13	0.0048439018294199	-0.09067750096504	0.8021458174584736	-0.4679229587295008	2.6390573296152584
1953	19035	1.0	0	2009	31	427	2.931084271861692	0.0390503752898461	1.1854849178501383	-0.1691886374948591	6.059123195581797
1954	19038	1.0	0	2009	4	2	-0.5804041721770344	0.490139588642544	0.4561280162386043	-0.5776620971422264	1.0986122886681098
1955	19045	0.0	1	2009	4	15	-0.726716190678648	-0.8182613969253325	0.0017392916879461	1.671990240318647	2.772588722239781
1956	19046	0.0	1	2009	11	109	-0.4340921536754208	-0.9543253579732884	1.1076562141485535	-1.126357789205854	4.700480365792417
1957	19047	1.0	0	2009	11	55	0.5900919758358744	0.3411040529524269	-0.5653545245634594	-0.656047196008459	4.02535169073515
1958	19055	0.0	0	2009	8	39	-0.726716190678648	-2.66011050986355	-0.4346685255300011	0.1905118717468523	3.688879454113936
1959	19057	1.0	0	2009	7	50	-0.726716190678648	-1.4674572419445544	-0.0099196716669995	0.0807727333341268	3.9318256327243257
1960	19059	0.0	0	2009	2	3	-0.5804041721770344	1.0222199984437053	1.0188384321867192	1.0684249790486566	1.3862943611198906
1961	19062	1.0	0	2009	20	79	0.2974679388326471	-1.912085580717344	-0.6355577600867899	0.3864746189124335	4.382026634673881
1962	19065	1.0	0	2009	17	49	0.1511559203310335	-1.2551233554263268	-0.2772546627771444	-0.4199120856739334	3.912023005428146
1963	19066	0.0	0	2009	10	93	0.5900919758358744	0.1077846594867077	0.1143435401416297	-0.3513251241659799	4.543294782270004
1964	19067	1.0	0	2009	5	23	-0.1414681166721936	-0.0092781048286695	-0.5113242936013396	1.054707586747066	3.1780538303479458
1965	19073	1.0	0	2009	16	44	-0.4340921536754208	-0.755865748838366	0.6633888258945123	-1.1400751815074446	3.80666248977032
1966	19074	0.0	0	2009	14	92	-0.1414681166721936	-0.1196746907335417	0.1306976966424517	0.9337451273603116	4.532599493153256
1967	19075	0.0	0	2009	26	210	1.3216520683439426	-0.1464241618810516	1.7223907341533204	-0.8132784825577842	5.351858133476067
1968	19077	1.0	0	2009	17	37	0.5900919758358744	-0.4300599217230672	0.7166391783751275	-0.1158432229886732	3.6375861597263857
1969	19078	0.0	0	2008	12	59	0.0048439018294199	-1.539502529602219	-0.6188697853841392	0.4892461929814939	4.0943445622221
1970	19081	0.0	0	2008	8	22	-0.2877801351738072	-0.1883247926155597	1.6928966131533247	-2.1322998913225044	3.1354942159291497
1971	19083	1.0	0	2009	14	52	0.1511559203310335	-1.174760756251789	0.7538881422803607	-1.0793267298861149	3.970291913552122
1972	19084	1.0	0	2009	46	306	3.66264436436976	-0.1551804977283328	0.5432407812698948	-0.5209004738252992	5.726847747587197
1973	19085	1.0	0	2009	15	40	1.6142761053471697	-0.1208159326757054	0.3085983268800096	-0.5438962083998494	3.713572066704308
1974	19087	1.0	1	2009	5	28	-0.2877801351738072	0.6883234468528838	0.6845633965663257	-0.9617490815867656	3.367295829986474
1975	19088	1.0	1	2009	11	642	0.2974679388326471	-0.2553394501616461	-0.7965059028695695	0.519729286985029	6.466144724237619
1976	19093	1.0	0	2009	2	4	-0.5804041721770344	1.0222199984437053	-0.91609410678912	1.1781641174613822	1.6094379124341005
1977	19105	1.0	0	2009	3	41	0.0048439018294199	0.0793570381998526	-0.3018260907260887	1.013555409842294	3.737669618283368
1978	19112	0.0	0	2009	4	12	-0.4340921536754208	-0.5223514977759075	0.2324316152179675	1.671990240318647	2.5649493574615367
1979	19119	1.0	0	2009	3	3	-0.5804041721770344	1.0222199984437053	-0.4545437460937049	-2.498097019364923	1.3862943611198906
1980	19121	0.0	0	2009	26	246	0.4437799573342607	-1.3115623203102835	-0.8379630305919828	-0.7777746436595494	5.5093883366279774
1981	19122	1.0	0	2009	3	9	-0.4340921536754208	1.0222199984437053	-0.746409115818291	-0.1387055434913242	2.302585092994046
1982	19124	1.0	1	2009	11	43	-0.2877801351738072	-0.5221945856635481	0.1052898952708121	0.565453927990331	3.784189633918261
1983	19127	0.0	0	2009	19	219	-0.1414681166721936	-0.7943804180360846	1.156566921944614	-2.552966588571286	5.393627546352362
1984	19129	1.0	0	2009	6	26	-0.726716190678648	0.7787929537434239	1.906000687999812	1.5073815326995588	3.295836866004329
1985	19136	1.0	1	2009	9	43	-0.2877801351738072	-0.5448054055518845	0.8711837816726595	-0.591379489443817	3.784189633918261
1986	19138	1.0	1	2009	5	14	-0.1414681166721936	0.624696220895354	3.224309237540097	0.7209177074083594	2.70805020110221
1987	19148	0.0	1	2009	5	14	-0.5804041721770344	0.4653847830608011	-0.8281566100195658	0.4648597177786662	2.70805020110221
1988	19155	0.0	1	2009	22	202	0.2974679388326471	-1.1368269737074983	-0.0455286173730957	0.3002510101595779	5.313205979041787
1989	19157	1.0	1	2009	17	147	0.1511559203310335	0.2845499659421999	1.1507175269380558	-0.1230285237180777	4.997212273764115
1990	19163	0.0	1	2009	17	155	1.0290280313407152	0.2142750405780675	-0.1741862993015068	-0.7093490632374969	5.049856007249537
1991	19176	0.0	0	2009	6	18	-0.5804041721770344	-2.7492318425317066	-0.3849593514649465	0.0441930205298847	2.9444389791664403
1992	19178	1.0	0	2009	2	6	-0.1414681166721936	1.0222199984437053	1.8740305341867551	-0.550227312539045	1.9459101490553128
1993	19180	0.0	0	2009	17	152	0.1511559203310335	-0.4655204797253451	0.1425034151935531	-0.7788505175655563	5.030437921392435
1994	19190	0.0	0	2008	14	119	0.0048439018294199	-3.267632854057688	-0.2537497068479846	0.9769756970380518	4.787491742782046
1995	19192	0.0	0	2009	5	65	-0.4340921536754208	-0.8676094010525414	-0.3936102000417163	0.9861206252391124	4.189654742026425
1996	19195	0.0	0	2009	6	17	-0.5804041721770344	-0.6630899156440204	-0.1896496187387158	0.2453814409532151	2.8903717578961645
1997	19197	0.0	0	2008	48	120	2.345836197855238	-3.480513660349362	0.9819182877907036	-2.278618742539472	4.795790545596741
1998	19203	1.0	0	2009	7	95	0.4437799573342607	0.7594772515306154	-1.1595352262209633	0.2124596994293977	4.564348191467836
[truncated: 3,052 more rows]
